# Supplementary material for: N-[2-(3,4-Di­meth­oxy­phen­yl)-2-(phenyl­sulfan­yl)eth­yl]-2-(2-fluoro­phen­yl)acetamide
Source: IUCrdata. 2021 Jan 5;6(Pt 1):x201663. doi: 10.1107/S2414314620016636 (PMC9462268; doi:10.1107/S2414314620016636)
Supplement: Supplementary file 1 [file x-06-x201663-sup1.cif]

##############################################################################
#                                                                            #
# This CIF contains the data for a data article accepted for                 #
# publication in IUCrData. It conforms to the requirements of                #
# Notes for Authors for IUCrData, and has been                               #
# peer reviewed under the auspices of IUCrData.                              #
#                                                                            #
# Full details of the Crystallographic Information File format               #
# are given in the paper "The Crystallographic Information File (CIF):       #
# a New Standard Archive File for Crystallography" by S. R. Hall, F. H.      #
# Allen and I. D. Brown [Acta Cryst. (1991), A47, 655-685].                  #
#                                                                            #
# The current version of the core CIF dictionary is obtainable from          #
# ftp://ftp.iucr.org/pub/cif_core.dic.                                       #
#                                                                            #
# Software is freely available for graphical display of the structure(s)     #
# in this CIF. For information consult the CIF software page                 #
# http://www.iucr.org/resources/cif/software.                                #
#                                                                            #
# This file may be used for bona fide research purposes within the           #
# scientific community so long as proper attribution is given to the data    # 
# article from which it was obtained.                                        #
#                                                                            #
##############################################################################
data_I
_database_code_depnum_ccdc_archive 'CCDC 2052869'
_audit_creation_method
;
Olex2 1.2-ac3
(compiled 2017.08.10 svn.r3458 for OlexSys, GUI svn.r5381)
;
_journal_date_recd_electronic     2020-12-04
_journal_date_accepted     2020-12-23
_journal_name_full     'IUCrData'
_journal_year     2021
_journal_volume     6
_journal_issue      1
_journal_page_first     0
_journal_page_last     0
_journal_paper_category     HO
_journal_paper_doi     10.1107/S2414314620016636
_journal_coeditor_code     SJ4219
_publ_contact_author_name     'Gerardo Aguirre'
_publ_contact_author_address
;
Tecnol\'ogico Nacional de M\'exico/Instituto Tecnol\'ogico de Tijuana,
Centro de Graduados e Investigaci\'on en Qu\'imica. Apartado Postal 1166,
Tijuana,
B.C.
M\'exico
;
_publ_contact_author_email     'gaguirre@tectijuana.mx'
_publ_contact_author_fax     ?
_publ_contact_author_phone     ?
_publ_section_title
;\
<i>N</i>-[2-(3,4-Dimethoxyphenyl)-2-(phenylsulfanyl)ethyl]-2-(2-fluorophenyl)\
acetamide
;
loop_
    _publ_author_name
    _publ_author_footnote
    _publ_author_address
    'Ovalle, Marco A.' .
;
Tecnol\'ogico Nacional de M\'exico/Instituto Tecnol\'ogico de Tijuana,
Centro de Graduados e Investigaci\'on en Qu\'imica. Apartado Postal 1166,
Tijuana,
B.C.
Mexico
;
    'Romero, Jos\'e A.' .
;
Tecnol\'ogico Nacional de M\'exico/Instituto Tecnol\'ogico de Tijuana,
Centro de Graduados e Investigaci\'on en Qu\'imica. Apartado Postal 1166,
Tijuana,
B.C.
Mexico
;
    'Aguirre, Gerardo' .
;
Tecnol\'ogico Nacional de M\'exico/Instituto Tecnol\'ogico de Tijuana,
Centro de Graduados e Investigaci\'on en Qu\'imica. Apartado Postal 1166,
Tijuana,
B.C.
Mexico
;
_publ_section_synopsis
;
The title compound  is an intermediate for the synthesis of isoquinoline
fluorine analogues. The structure presents a racemic mixture of enantiomers.
In the crystal, N---H...O hydrogen bonds between neighbouring molecules form
chains of molecules along the <i>a</i>-axis direction.
;
_chemical_name_systematic
;\
<i>N</i>-[2-(3,4-Dimethoxyphenyl)-2-(phenylsulfanyl)ethyl]-\
2-(2-fluorophenyl)acetamide
;
_chemical_name_common     ?
_chemical_formula_moiety     'C24 H24 F N O5 S'
_chemical_formula_sum     'C24 H24 F N O5 S'
_chemical_formula_iupac     'C24 H24 F N O5 S'
_chemical_formula_weight     457.50
_chemical_melting_point     ?
_space_group_crystal_system     triclinic
_space_group_name_H-M_alt     'P -1'
_space_group_name_Hall     '-P 1'
loop_
    _space_group_symop_operation_xyz
    'x, y, z'
    '-x, -y, -z'
_cell_length_a     8.3751(3)
_cell_length_b     9.7640(4)
_cell_length_c     15.3592(5)
_cell_angle_alpha     97.676(3)
_cell_angle_beta     93.885(3)
_cell_angle_gamma     115.319(4)
_cell_volume     1114.18(8)
_cell_formula_units_Z     2
_cell_measurement_reflns_used     6250
_cell_measurement_theta_min     2.9230
_cell_measurement_theta_max     76.6130
_cell_measurement_temperature     293(2)
_exptl_crystal_description     irregular
_exptl_crystal_colour     'translucent intense colourless'
_exptl_crystal_size_max     0.213
_exptl_crystal_size_mid     0.123
_exptl_crystal_size_min     0.071
_exptl_crystal_density_diffrn     1.364
_exptl_crystal_density_meas     ?
_exptl_crystal_density_method     ?
_exptl_crystal_F_000     480
_exptl_absorpt_coefficient_mu     1.676
_exptl_absorpt_correction_type     multi-scan
_exptl_absorpt_process_details
;
(CrysAlisPro; Rigaku OD, 2015)
;
_exptl_absorpt_correction_T_min     0.81578
_exptl_absorpt_correction_T_max     1.00000
_diffrn_ambient_temperature     293(2)
_diffrn_source     'micro-focus sealed X-ray tube'
_diffrn_radiation_type     CuK\a
_diffrn_radiation_wavelength     1.54184
_diffrn_radiation_monochromator     mirror
_diffrn_measurement_device_type
                                   'Rigaku SuperNova, Dual, Cu at zero, AtlasS2'
_diffrn_measurement_device     'four-circle diffractometer'
_diffrn_measurement_method     '\w scans'
_diffrn_detector     'CCD plate'
_diffrn_detector_area_resol_mean     5.1980
_diffrn_reflns_number     14171
_diffrn_reflns_av_R_equivalents     0.0222
_diffrn_reflns_av_unetI/netI     0.0231
_diffrn_reflns_theta_min     2.932
_diffrn_reflns_theta_max     76.768
_diffrn_reflns_theta_full     67.684
_diffrn_measured_fraction_theta_max     0.990
_diffrn_measured_fraction_theta_full     1.000
_diffrn_reflns_limit_h_min     -10
_diffrn_reflns_limit_h_max     10
_diffrn_reflns_limit_k_min     -12
_diffrn_reflns_limit_k_max     12
_diffrn_reflns_limit_l_min     -19
_diffrn_reflns_limit_l_max     17
_diffrn_radiation_probe     x-ray
_refine_special_details
;
The C-bound H atoms were placed in calculated positions and treated
as riding: C---H = 0.95--0.99 A\% with <i>U</i>~iso~(H) = 1.5Ueq(Cmethyl) and
1.2Ueq(C) for other H atoms.
;
_reflns_number_total     4663
_reflns_number_gt     4030
_reflns_threshold_expression     'I > 2\s(I)'
_refine_ls_structure_factor_coef     Fsqd
_refine_ls_matrix_type     full
_refine_ls_R_factor_all     0.0593
_refine_ls_R_factor_gt     0.0519
_refine_ls_wR_factor_gt     0.1453
_refine_ls_wR_factor_ref     0.1507
_refine_ls_goodness_of_fit_ref     1.084
_refine_ls_restrained_S_all     1.084
_refine_ls_number_reflns     4663
_refine_ls_number_parameters     291
_refine_ls_number_restraints     0
_refine_ls_hydrogen_treatment     constr
_refine_ls_weighting_scheme     calc
_refine_ls_weighting_details
              'w=1/[\s^2^(Fo^2^)+(0.0751P)^2^+0.4124P] where P=(Fo^2^+2Fc^2^)/3'
_atom_sites_solution_hydrogens     geom
_atom_sites_solution_primary     direct
_atom_sites_solution_secondary     ?
_refine_ls_shift/su_max     0.001
_refine_ls_shift/su_mean     0.000
_refine_diff_density_max     0.371
_refine_diff_density_min     -0.296
_refine_ls_extinction_method     none
_refine_ls_extinction_coef     .
loop_
    _atom_type_symbol
    _atom_type_description
    _atom_type_scat_dispersion_real
    _atom_type_scat_dispersion_imag
    _atom_type_scat_source
    'C' 'C' 0.0181 0.0091
                         'International Tables Vol C Tables 4.2.6.8 and 6.1.1.4'
    'H' 'H' 0.0000 0.0000
                         'International Tables Vol C Tables 4.2.6.8 and 6.1.1.4'
    'F' 'F' 0.0727 0.0534
                         'International Tables Vol C Tables 4.2.6.8 and 6.1.1.4'
    'N' 'N' 0.0311 0.0180
                         'International Tables Vol C Tables 4.2.6.8 and 6.1.1.4'
    'O' 'O' 0.0492 0.0322
                         'International Tables Vol C Tables 4.2.6.8 and 6.1.1.4'
    'S' 'S' 0.3331 0.5567
                         'International Tables Vol C Tables 4.2.6.8 and 6.1.1.4'
_computing_data_collection
;
CrysAlisPro (Rigaku OD, 2015)
;
_computing_cell_refinement
;
CrysAlisPro (Rigaku OD, 2015)
;
_computing_data_reduction
;
CrysAlisPro (Rigaku OD, 2015)
;
_computing_structure_solution
;
SIR2004 (Burla <i>et al.</i>,  2007)
;
_computing_structure_refinement
;
ShelXL (Sheldrick, 2015)
;
_computing_molecular_graphics
;
Mercury (Macrae <i>et al.</i>,  2020)
;
_computing_publication_material
;
publCIF (Westrip, 2010)
;
loop_
    _atom_site_type_symbol
    _atom_site_label
    _atom_site_fract_x
    _atom_site_fract_y
    _atom_site_fract_z
    _atom_site_U_iso_or_equiv
    _atom_site_adp_type
    _atom_site_calc_flag
    _atom_site_occupancy
    _atom_site_disorder_assembly
    _atom_site_disorder_group
    S S1 0.39652(6) 0.22548(6) 0.61360(4) 0.04490(17) Uani d 1 . .
    F F1 0.6743(4) 0.9600(3) 0.84275(19) 0.1440(11) Uani d 1 . .
    O O1 0.4440(2) 0.1166(2) 0.64885(15) 0.0685(5) Uani d 1 . .
    O O2 0.4379(2) 0.2591(2) 0.52804(11) 0.0733(6) Uani d 1 . .
    O O3 0.6887(3) 0.5399(3) 0.93514(12) 0.0724(5) Uani d 1 . .
    O O4 1.24722(18) 0.61837(19) 0.69344(11) 0.0505(4) Uani d 1 . .
    O O5 1.09028(19) 0.4413(2) 0.80129(10) 0.0524(4) Uani d 1 . .
    N N1 0.4765(2) 0.5359(2) 0.83493(12) 0.0482(4) Uani d 1 . .
    H H1 0.421805 0.586998 0.818120 0.058 Uiso calc 1 . .
    C C1 0.7007(2) 0.4691(2) 0.69245(13) 0.0387(4) Uani d 1 . .
    C C2 0.7860(3) 0.5660(3) 0.63531(15) 0.0480(5) Uani d 1 . .
    H H2 0.720985 0.596306 0.597378 0.058 Uiso calc 1 . .
    C C3 0.9689(3) 0.6187(3) 0.63396(15) 0.0493(5) Uani d 1 . .
    H H3 1.024558 0.683868 0.595053 0.059 Uiso calc 1 . .
    C C4 1.0682(2) 0.5755(2) 0.68960(14) 0.0416(4) Uani d 1 . .
    C C5 0.9826(3) 0.4781(2) 0.74848(13) 0.0401(4) Uani d 1 . .
    C C6 0.8009(2) 0.4252(2) 0.74868(13) 0.0400(4) Uani d 1 . .
    H H6 0.744532 0.359023 0.787008 0.048 Uiso calc 1 . .
    C C7 0.5010(2) 0.4060(2) 0.69177(13) 0.0395(4) Uani d 1 . .
    H H7 0.464425 0.478089 0.667997 0.047 Uiso calc 1 . .
    C C8 0.4351(3) 0.3881(3) 0.78194(14) 0.0443(5) Uani d 1 . .
    H H8A 0.307058 0.324890 0.773090 0.053 Uiso calc 1 . .
    H H8B 0.490585 0.336217 0.813264 0.053 Uiso calc 1 . .
    C C9 0.5952(3) 0.5977(3) 0.90877(15) 0.0517(5) Uani d 1 . .
    C C10 0.6108(4) 0.7481(3) 0.95980(18) 0.0684(7) Uani d 1 . .
    H H10A 0.599310 0.736563 1.021142 0.082 Uiso calc 1 . .
    H H10B 0.730226 0.827165 0.958892 0.082 Uiso calc 1 . .
    C C11 0.4797(4) 0.8064(3) 0.92863(16) 0.0598(6) Uani d 1 . .
    C C12 0.5128(6) 0.9088(4) 0.8713(2) 0.0853(10) Uani d 1 . .
    C C13 0.3893(8) 0.9597(4) 0.8421(2) 0.1011(14) Uani d 1 . .
    H H13 0.416268 1.030105 0.803685 0.121 Uiso calc 1 . .
    C C14 0.2253(7) 0.9011(5) 0.8724(3) 0.1040(13) Uani d 1 . .
    H H14 0.139973 0.931991 0.853658 0.125 Uiso calc 1 . .
    C C15 0.1876(6) 0.8014(5) 0.9281(3) 0.0930(11) Uani d 1 . .
    H H15 0.076739 0.762740 0.947768 0.112 Uiso calc 1 . .
    C C16 0.3134(4) 0.7560(4) 0.9562(2) 0.0728(8) Uani d 1 . .
    H H16 0.285373 0.687787 0.995874 0.087 Uiso calc 1 . .
    C C17 0.1652(3) 0.1620(2) 0.61424(14) 0.0426(4) Uani d 1 . .
    C C18 0.0725(3) 0.0374(3) 0.65450(19) 0.0578(6) Uani d 1 . .
    H H18 0.130805 -0.013477 0.679429 0.069 Uiso calc 1 . .
    C C19 -0.1083(4) -0.0101(3) 0.6570(2) 0.0741(8) Uani d 1 . .
    H H19 -0.171943 -0.092894 0.684308 0.089 Uiso calc 1 . .
    C C20 -0.1935(3) 0.0647(3) 0.6194(2) 0.0682(7) Uani d 1 . .
    H H20 -0.315207 0.031227 0.620524 0.082 Uiso calc 1 . .
    C C21 -0.1021(3) 0.1872(4) 0.58042(19) 0.0648(7) Uani d 1 . .
    H H21 -0.161059 0.238211 0.556282 0.078 Uiso calc 1 . .
    C C22 0.0794(3) 0.2369(3) 0.57638(16) 0.0552(6) Uani d 1 . .
    H H22 0.141613 0.319261 0.548562 0.066 Uiso calc 1 . .
    C C23 1.0135(3) 0.3553(4) 0.86799(19) 0.0692(8) Uani d 1 . .
    H H23A 0.927690 0.253193 0.840542 0.104 Uiso calc 1 . .
    H H23B 0.955450 0.405134 0.902463 0.104 Uiso calc 1 . .
    H H23C 1.105425 0.349513 0.905972 0.104 Uiso calc 1 . .
    C C24 1.3384(3) 0.7113(3) 0.6318(2) 0.0645(7) Uani d 1 . .
    H H24A 1.287198 0.656772 0.572378 0.097 Uiso calc 1 . .
    H H24B 1.462304 0.733861 0.640809 0.097 Uiso calc 1 . .
    H H24C 1.326957 0.805723 0.640687 0.097 Uiso calc 1 . .
loop_
    _atom_site_aniso_label
    _atom_site_aniso_U_11
    _atom_site_aniso_U_22
    _atom_site_aniso_U_33
    _atom_site_aniso_U_12
    _atom_site_aniso_U_13
    _atom_site_aniso_U_23
    S1 0.0308(2) 0.0492(3) 0.0513(3) 0.0168(2) 0.00980(19) -0.0007(2)
    F1 0.155(2) 0.1078(18) 0.128(2) 0.0098(17) 0.0651(18) 0.0350(16)
    O1 0.0445(9) 0.0507(9) 0.1138(16) 0.0277(8) 0.0078(9) 0.0042(9)
    O2 0.0508(10) 0.0919(14) 0.0495(10) 0.0093(9) 0.0176(8) -0.0057(9)
    O3 0.0679(12) 0.0981(15) 0.0585(11) 0.0487(11) -0.0068(9) 0.0035(10)
    O4 0.0292(7) 0.0595(9) 0.0602(9) 0.0132(6) 0.0144(6) 0.0205(7)
    O5 0.0329(7) 0.0771(11) 0.0533(9) 0.0249(7) 0.0114(6) 0.0270(8)
    N1 0.0403(9) 0.0568(11) 0.0489(10) 0.0267(8) 0.0018(7) -0.0023(8)
    C1 0.0294(9) 0.0432(10) 0.0413(10) 0.0145(8) 0.0053(7) 0.0057(8)
    C2 0.0393(10) 0.0534(12) 0.0534(12) 0.0199(9) 0.0061(9) 0.0189(10)
    C3 0.0398(11) 0.0536(12) 0.0552(12) 0.0164(9) 0.0138(9) 0.0239(10)
    C4 0.0288(9) 0.0451(10) 0.0465(11) 0.0115(8) 0.0105(8) 0.0080(8)
    C5 0.0311(9) 0.0493(11) 0.0390(10) 0.0166(8) 0.0069(7) 0.0088(8)
    C6 0.0316(9) 0.0484(11) 0.0404(10) 0.0161(8) 0.0112(7) 0.0121(8)
    C7 0.0314(9) 0.0442(10) 0.0438(10) 0.0180(8) 0.0066(7) 0.0062(8)
    C8 0.0333(9) 0.0504(11) 0.0499(11) 0.0197(8) 0.0105(8) 0.0045(9)
    C9 0.0410(11) 0.0665(14) 0.0448(12) 0.0226(10) 0.0062(9) 0.0053(10)
    C10 0.0630(16) 0.0700(17) 0.0566(15) 0.0229(13) -0.0015(12) -0.0123(12)
    C11 0.0762(17) 0.0491(13) 0.0452(12) 0.0237(12) 0.0045(11) -0.0052(10)
    C12 0.112(3) 0.0577(16) 0.0650(18) 0.0184(17) 0.0204(17) 0.0056(13)
    C13 0.174(5) 0.0602(19) 0.067(2) 0.053(2) -0.006(2) 0.0107(15)
    C14 0.144(4) 0.094(3) 0.085(3) 0.075(3) -0.010(3) -0.011(2)
    C15 0.099(3) 0.106(3) 0.087(2) 0.063(2) 0.0086(19) 0.001(2)
    C16 0.082(2) 0.0758(19) 0.0651(17) 0.0404(16) 0.0142(14) 0.0053(14)
    C17 0.0301(9) 0.0480(11) 0.0444(11) 0.0151(8) 0.0050(8) -0.0017(8)
    C18 0.0417(12) 0.0467(12) 0.0840(17) 0.0176(10) 0.0137(11) 0.0130(12)
    C19 0.0440(13) 0.0555(15) 0.115(2) 0.0125(11) 0.0274(14) 0.0172(15)
    C20 0.0325(11) 0.0645(16) 0.096(2) 0.0165(11) 0.0112(12) -0.0084(14)
    C21 0.0452(13) 0.0781(18) 0.0735(17) 0.0341(13) -0.0057(11) 0.0041(14)
    C22 0.0416(11) 0.0683(15) 0.0540(13) 0.0228(11) 0.0021(9) 0.0127(11)
    C23 0.0491(13) 0.102(2) 0.0669(16) 0.0323(14) 0.0147(12) 0.0473(16)
    C24 0.0403(12) 0.0674(16) 0.0872(19) 0.0164(11) 0.0290(12) 0.0344(14)
_geom_special_details
;
 All esds (except the esd in the dihedral angle between two l.s. planes)
 are estimated using the full covariance matrix.  The cell esds are taken
 into account individually in the estimation of esds in distances, angles
 and torsion angles; correlations between esds in cell parameters are only
 used when they are defined by crystal symmetry.  An approximate (isotropic)
 treatment of cell esds is used for estimating esds involving l.s. planes.
;
loop_
    _geom_bond_atom_site_label_1
    _geom_bond_atom_site_label_2
    _geom_bond_site_symmetry_2
    _geom_bond_distance
    _geom_bond_publ_flag
    S1 O1 . 1.4378(19) ?
    S1 O2 . 1.4264(18) ?
    S1 C7 . 1.813(2) ?
    S1 C17 . 1.765(2) ?
    F1 C12 . 1.353(5) ?
    O3 C9 . 1.221(3) ?
    O4 C4 . 1.367(2) ?
    O4 C24 . 1.428(3) ?
    O5 C5 . 1.363(2) ?
    O5 C23 . 1.423(3) ?
    N1 H1 . 0.8600 ?
    N1 C8 . 1.443(3) ?
    N1 C9 . 1.338(3) ?
    C1 C2 . 1.380(3) ?
    C1 C6 . 1.394(3) ?
    C1 C7 . 1.513(2) ?
    C2 H2 . 0.9300 ?
    C2 C3 . 1.394(3) ?
    C3 H3 . 0.9300 ?
    C3 C4 . 1.379(3) ?
    C4 C5 . 1.403(3) ?
    C5 C6 . 1.383(3) ?
    C6 H6 . 0.9300 ?
    C7 H7 . 0.9800 ?
    C7 C8 . 1.530(3) ?
    C8 H8A . 0.9700 ?
    C8 H8B . 0.9700 ?
    C9 C10 . 1.518(4) ?
    C10 H10A . 0.9700 ?
    C10 H10B . 0.9700 ?
    C10 C11 . 1.515(4) ?
    C11 C12 . 1.372(4) ?
    C11 C16 . 1.382(4) ?
    C12 C13 . 1.398(6) ?
    C13 H13 . 0.9300 ?
    C13 C14 . 1.385(6) ?
    C14 H14 . 0.9300 ?
    C14 C15 . 1.332(6) ?
    C15 H15 . 0.9300 ?
    C15 C16 . 1.371(5) ?
    C16 H16 . 0.9300 ?
    C17 C18 . 1.386(3) ?
    C17 C22 . 1.377(3) ?
    C18 H18 . 0.9300 ?
    C18 C19 . 1.387(3) ?
    C19 H19 . 0.9300 ?
    C19 C20 . 1.371(4) ?
    C20 H20 . 0.9300 ?
    C20 C21 . 1.358(4) ?
    C21 H21 . 0.9300 ?
    C21 C22 . 1.393(3) ?
    C22 H22 . 0.9300 ?
    C23 H23A . 0.9600 ?
    C23 H23B . 0.9600 ?
    C23 H23C . 0.9600 ?
    C24 H24A . 0.9600 ?
    C24 H24B . 0.9600 ?
    C24 H24C . 0.9600 ?
loop_
    _geom_angle_atom_site_label_1
    _geom_angle_atom_site_label_2
    _geom_angle_atom_site_label_3
    _geom_angle_site_symmetry_1
    _geom_angle_site_symmetry_3
    _geom_angle
    _geom_angle_publ_flag
    O1 S1 C7 . . 107.85(11) ?
    O1 S1 C17 . . 107.54(11) ?
    O2 S1 O1 . . 119.44(13) ?
    O2 S1 C7 . . 107.41(11) ?
    O2 S1 C17 . . 108.68(11) ?
    C17 S1 C7 . . 105.03(9) ?
    C4 O4 C24 . . 117.09(18) ?
    C5 O5 C23 . . 117.34(16) ?
    C8 N1 H1 . . 118.2 ?
    C9 N1 H1 . . 118.2 ?
    C9 N1 C8 . . 123.6(2) ?
    C2 C1 C6 . . 118.69(18) ?
    C2 C1 C7 . . 120.93(18) ?
    C6 C1 C7 . . 120.33(17) ?
    C1 C2 H2 . . 119.7 ?
    C1 C2 C3 . . 120.55(19) ?
    C3 C2 H2 . . 119.7 ?
    C2 C3 H3 . . 119.6 ?
    C4 C3 C2 . . 120.83(19) ?
    C4 C3 H3 . . 119.6 ?
    O4 C4 C3 . . 125.98(18) ?
    O4 C4 C5 . . 115.10(18) ?
    C3 C4 C5 . . 118.92(18) ?
    O5 C5 C4 . . 115.25(17) ?
    O5 C5 C6 . . 124.92(18) ?
    C6 C5 C4 . . 119.83(18) ?
    C1 C6 H6 . . 119.4 ?
    C5 C6 C1 . . 121.17(18) ?
    C5 C6 H6 . . 119.4 ?
    S1 C7 H7 . . 107.1 ?
    C1 C7 S1 . . 107.66(13) ?
    C1 C7 H7 . . 107.1 ?
    C1 C7 C8 . . 116.05(16) ?
    C8 C7 S1 . . 111.53(14) ?
    C8 C7 H7 . . 107.1 ?
    N1 C8 C7 . . 111.25(18) ?
    N1 C8 H8A . . 109.4 ?
    N1 C8 H8B . . 109.4 ?
    C7 C8 H8A . . 109.4 ?
    C7 C8 H8B . . 109.4 ?
    H8A C8 H8B . . 108.0 ?
    O3 C9 N1 . . 123.5(2) ?
    O3 C9 C10 . . 120.3(2) ?
    N1 C9 C10 . . 116.2(2) ?
    C9 C10 H10A . . 107.9 ?
    C9 C10 H10B . . 107.9 ?
    H10A C10 H10B . . 107.2 ?
    C11 C10 C9 . . 117.8(2) ?
    C11 C10 H10A . . 107.9 ?
    C11 C10 H10B . . 107.9 ?
    C12 C11 C10 . . 124.0(3) ?
    C12 C11 C16 . . 115.0(3) ?
    C16 C11 C10 . . 121.0(3) ?
    F1 C12 C11 . . 116.5(4) ?
    F1 C12 C13 . . 120.1(4) ?
    C11 C12 C13 . . 123.3(4) ?
    C12 C13 H13 . . 121.3 ?
    C14 C13 C12 . . 117.4(3) ?
    C14 C13 H13 . . 121.3 ?
    C13 C14 H14 . . 119.4 ?
    C15 C14 C13 . . 121.2(4) ?
    C15 C14 H14 . . 119.4 ?
    C14 C15 H15 . . 120.2 ?
    C14 C15 C16 . . 119.6(4) ?
    C16 C15 H15 . . 120.2 ?
    C11 C16 H16 . . 118.3 ?
    C15 C16 C11 . . 123.5(3) ?
    C15 C16 H16 . . 118.3 ?
    C18 C17 S1 . . 118.95(18) ?
    C22 C17 S1 . . 120.22(17) ?
    C22 C17 C18 . . 120.8(2) ?
    C17 C18 H18 . . 120.5 ?
    C17 C18 C19 . . 119.0(2) ?
    C19 C18 H18 . . 120.5 ?
    C18 C19 H19 . . 120.0 ?
    C20 C19 C18 . . 120.1(3) ?
    C20 C19 H19 . . 120.0 ?
    C19 C20 H20 . . 119.6 ?
    C21 C20 C19 . . 120.7(2) ?
    C21 C20 H20 . . 119.6 ?
    C20 C21 H21 . . 119.8 ?
    C20 C21 C22 . . 120.5(2) ?
    C22 C21 H21 . . 119.8 ?
    C17 C22 C21 . . 118.9(2) ?
    C17 C22 H22 . . 120.5 ?
    C21 C22 H22 . . 120.5 ?
    O5 C23 H23A . . 109.5 ?
    O5 C23 H23B . . 109.5 ?
    O5 C23 H23C . . 109.5 ?
    H23A C23 H23B . . 109.5 ?
    H23A C23 H23C . . 109.5 ?
    H23B C23 H23C . . 109.5 ?
    O4 C24 H24A . . 109.5 ?
    O4 C24 H24B . . 109.5 ?
    O4 C24 H24C . . 109.5 ?
    H24A C24 H24B . . 109.5 ?
    H24A C24 H24C . . 109.5 ?
    H24B C24 H24C . . 109.5 ?
loop_
    _geom_hbond_atom_site_label_D
    _geom_hbond_atom_site_label_H
    _geom_hbond_atom_site_label_A
    _geom_hbond_site_symmetry_A
    _geom_hbond_distance_DH
    _geom_hbond_distance_HA
    _geom_hbond_distance_DA
    _geom_hbond_angle_DHA
    N1 H1 O4 1_455 0.86 2.46 3.207(2) 145
    N1 H1 O5 1_455 0.86 2.50 2.945(3) 113
_shelx_space_group_comment
;
The symmetry employed for this shelxl refinement is uniquely defined
by the following loop, which should always be used as a source of
symmetry information in preference to the above space-group names.
They are only intended as comments.
;
_shelx_estimated_absorpt_T_min     ?
_shelx_estimated_absorpt_T_max     ?
_shelx_hkl_file
;
   0   0   1 9912.22 143.973  35
   0   0   1 10313.4 163.688   2
   0   0  -1 9722.01 132.510  34
   0   0   1 10480.0 141.886   3
   0   0  -2 38104.1 373.434  34
   0   0   2 36825.5 258.664   1
   0   0   2 37551.5 396.700  35
   0   0  -2 37968.8 389.225   3
   0   0  -2 38248.1 260.119   1
   0   0   2 37102.2 389.684   3
   0   0   2 38373.2 447.301   2
   0   0  -3 82895.9 457.611   1
   0   0  -3 83234.9 679.722  34
   0   0   3 83653.8 704.002   3
   0   0   3 81882.8 462.409   1
   0   0   3 84221.7 814.593   2
   0   0  -3 82382.3 720.537   3
   0   0   3 80601.4 702.440  35
   0   0   4 317359. 1516.19  34
   0   0   4 312543. 1829.45   2
   0   0  -4 312127. 1599.73   3
   0   0   4 313121. 1580.70   3
   0   0  -5 5605.93 173.493  13
   0   0  -5 5526.06 246.383   3
   0   0   5 5245.49 225.520  35
   0   0  -5 5460.16 136.249  11
   0   0  -5 5494.62 181.098  14
   0   0   5 5561.22 226.193  34
   0   0   5 5562.95 278.405   2
   0   0   5 5402.48 143.617   1
   0   0   5 5872.21 246.439   3
   0   0  -5 5374.26 148.197   6
   0   0  -5 5461.19 157.098   7
   0   0  -6 3982.35 232.154   3
   0   0  -6 3972.11 143.087   6
   0   0  -6 4163.72 181.526  14
   0   0  -6 3856.95 114.160  10
   0   0  -6 3893.76 130.885  11
   0   0  -6 4035.73 169.028  13
   0   0   6 3667.46 208.895  35
   0   0  -7 16438.9 318.833   6
   0   0  -7 16508.8 366.913  13
   0   0  -7 15286.8 283.234  11
   0   0  -7 15624.9 368.094  14
   0   0  -7 16498.5 324.022   7
   0   0  -7 15375.9 248.897  10
   0   0  -8 87.5864 44.3971  13
   0   0  -8 66.6195 37.4818   7
   0   0  -8 56.9701 39.2380   6
   0   0  -8 91.3240 48.0023  14
   0   0  -8 17.6288 25.6142  11
   0   0  -8 69.0387 26.9325  10
   0   0  -9 14704.2 412.618  13
   0   0  -9 14300.4 409.493  14
   0   0  -9 14341.0 359.798   7
   0   0  -9 14354.3 352.800   6
   0   0  -9 13169.2 271.467  10
   0   0  -9 13764.5 313.249  11
   0   0 -10 341.867 69.0352   7
   0   0 -10 189.332 55.3718   6
   0   0 -10 187.605 65.4776  13
   0   0 -10 269.983 82.8903  14
   0   0 -10 268.079 55.2353  11
   0   0 -11 1168.92 121.883   7
   0   0 -11 973.523 131.491  13
   0   0 -11 1026.94 117.322   6
   0   0 -11 1051.14 102.708  11
   0   0 -12 2303.74 178.406   7
   0   0 -12 2152.61 171.713   6
   0   0 -12 2069.38 195.274  13
   0   0 -13 8332.20 347.395   7
   0   0 -13 6931.97 314.739   6
   0   0 -14 681.842 89.4086  23
   0   0 -14 774.581 116.129   7
   0   0 -14 765.706 88.7960  20
   0   0 -14 757.975 103.467  25
   0   0 -14 1046.87 152.658  27
   0   0 -14 797.459 104.373  26
   0   0 -14 713.448 120.748  29
   0   0 -15 6.98070 47.9660  26
   0   0 -15 103.587 54.0254  25
   0   0 -15 166.835 58.2141  23
   0   0 -15 30.8671 61.2323  29
   0   0 -15 187.485 85.9544  27
   0   0 -16 1975.58 146.229  25
   0   0 -16 2006.31 179.078  27
   0   0 -16 2122.87 193.723  29
   0   0 -17 250.773 65.6416  25
   0   0 -17 319.046 86.8908  29
   0   0 -17 59.7161 83.4955  27
   0   0 -18 510.052 80.5809  29
   0   0 -18 348.001 64.4500  27
   0  -1 -18 554.977 72.5698  27
   0  -1 -18 536.243 69.2177  29
   0  -1 -17-4.42681 58.1434  27
   0  -1 -17 194.473 66.1499  29
   0  -1 -16 128.088 50.0182  25
   0  -1 -16-3.01056 64.1605  27
   0  -1 -16 55.9805 62.4733  29
   0  -1 -15 117.718 44.6035  25
   0  -1 -15 155.563 76.2944  27
   0  -1 -15 107.015 67.8004  29
   0  -1 -14 298.219 71.3899  23
   0  -1 -14 136.723 72.9715  27
   0  -1 -14 2.58678 57.8641  29
   0  -1 -14 164.614 61.9753  25
   0  -1 -13 85.7213 66.9206  13
   0  -1 -13 13.6433 51.4391   6
   0  -1 -12 825.839 100.362  11
   0  -1 -12 918.902 112.133   7
   0  -1 -12 866.907 118.222   6
   0  -1 -12 746.817 121.838  13
   0  -1 -11 6155.80 272.994   6
   0  -1 -11 6249.30 245.980  11
   0  -1 -11 5682.80 298.504  14
   0  -1 -11 6303.47 315.880  13
   0  -1 -10 5098.83 268.837  13
   0   1  10 4639.69 249.975  38
   0  -1 -10 4779.34 226.899   6
   0  -1 -10 4389.49 197.064  11
   0  -1 -10 4492.21 250.397  14
   0  -1 -10 4758.97 219.965   7
   0  -1  -9-8.05605 38.6448   6
   0  -1  -9 67.5250 38.0963  11
   0  -1  -9 56.4823 25.0756  10
   0  -1  -9-21.2995 34.2725   7
   0  -1  -9-18.8997 49.2345  14
   0  -1  -9 63.4076 54.7052  13
   0  -1  -8 11777.0 295.943   7
   0  -1  -8 12108.2 343.465  13
   0  -1  -8 11603.7 231.384  10
   0  -1  -8 11650.8 347.298  14
   0  -1  -8 11927.7 304.733   6
   0  -1  -8 11948.2 275.466  11
   0  -1  -7 5639.35 147.820  10
   0  -1  -7 5758.72 193.240   6
   0  -1  -7 6064.74 226.796  13
   0  -1  -7 5869.54 174.637  11
   0  -1  -7 5723.85 226.629  14
   0  -1  -7 5908.88 194.654   7
   0  -1  -6 6426.37 210.849  13
   0  -1  -6 6104.49 138.921  10
   0  -1  -6 6711.20 300.694   3
   0  -1  -6 6535.64 186.788   7
   0  -1  -6 6299.49 216.569  14
   0   1   6 6048.20 319.464  35
   0   1   6 6079.24 337.092  35
   0  -1  -6 6524.22 184.394   6
   0  -1  -6 6761.20 170.894  11
   0  -1  -5 9057.59 196.161   6
   0  -1  -5 8194.20 283.927  34
   0   1   5 8163.33 353.190  35
   0  -1  -5 9121.48 197.040   7
   0  -1  -5 9193.62 310.422   3
   0  -1  -5 9462.43 230.579  13
   0  -1  -5 8646.92 173.441  11
   0   1   5 9190.36 294.782  34
   0   1   5 9121.31 371.277   2
   0  -1  -5 9071.38 234.334  14
   0  -1  -4 477651. 1961.31   3
   0   1   4 474745. 2407.29  35
   0   1   3 9729.12 315.737  35
   0   1   3 9220.80 222.622  34
   0  -1  -3 9358.25 233.169  34
   0  -1  -3 9355.73 243.482   3
   0   1   3 9215.71 288.782   2
   0   1   2 29138.1 493.990  35
   0  -1  -2 28206.1 330.338  34
   0   1   2 28708.2 420.368   2
   0   1   2 28113.0 313.779  34
   0  -1  -1 587.646 42.8547   1
   0   1   1 426.628 66.6925  35
   0  -1  -1 482.750 36.8985  34
   0   1   1 445.375 33.6059  34
   0   1   0 52679.1 426.356   1
   0  -1   0 53103.3 431.027   1
   0   1  -1 22707.0 219.401   2
   0   1  -1 22609.9 337.713  35
   0  -1   1 22239.0 339.152  35
   0   1  -1 23092.9 309.786   1
   0  -1   2 435277. 1233.43  34
   0   1  -2 440677. 1431.15  35
   0   1  -2 435135. 1410.89   2
   0  -1   2 437948. 1470.88   3
   0  -1   2 438952. 1432.13   2
   0   1  -2 433134. 1495.51   1
   0  -1   2 438892. 1486.39   1
   0  -1   2 442540. 1446.85  35
   0  -1   3 709.232 69.0010  34
   0   1  -3 845.092 76.7610   1
   0  -1   3 748.114 83.0374   2
   0  -1   3 641.194 59.4819  35
   0   1  -3 771.393 80.3306   2
   0  -1   3 782.835 70.7849   1
   0  -1   3 729.235 79.2443   3
   0   1  -3 943.572 76.8139  35
   0  -1   4 9109.46 290.093   3
   0  -1   4 9010.64 305.056   2
   0  -1   4 8571.96 240.020  35
   0   1  -4 9104.65 254.094   1
   0   1  -4 9658.42 259.169  35
   0   1  -4 8842.78 305.911   2
   0  -1   4 9655.20 265.056  34
   0  -1   4 9154.45 252.793   1
   0  -1   5 9966.35 281.747   1
   0  -1   5 9969.47 334.908   3
   0   1  -5 9594.52 233.041  13
   0  -1   5 9971.53 363.939   2
   0   1  -5 9542.74 168.323  10
   0   1  -5 9330.30 238.254  14
   0   1  -5 9826.56 212.553   7
   0   1  -5 9907.27 206.359   6
   0  -1   5 9380.18 271.690  35
   0  -1   5 10246.2 307.160  34
   0   1  -5 9458.58 172.305  12
   0   1  -5 9369.18 185.256  11
   0   1  -5 9621.00 286.520  35
   0  -1   6 8375.51 273.250   1
   0   1  -6 7937.49 191.192  11
   0   1  -6 8444.76 179.358  12
   0   1  -6 8009.91 245.084  14
   0   1  -6 8157.15 212.417   7
   0   1  -6 8219.53 209.327   6
   0   1  -6 8290.55 242.072  13
   0   1  -7 30348.5 437.550   6
   0   1  -7 30097.0 356.151  10
   0   1  -7 31524.8 452.355   7
   0   1  -7 31274.3 525.861  14
   0   1  -7 31767.4 409.034  11
   0   1  -7 30901.4 509.338  13
   0   1  -8 18766.2 377.847   7
   0   1  -8 17209.7 332.718  11
   0   1  -8 18257.6 434.803  14
   0   1  -8 17158.5 357.408   6
   0   1  -8 16660.3 292.001  10
   0   1  -8 17833.6 425.195  13
   0   1  -9 1025.09 101.057   7
   0   1  -9 1081.84 116.463  13
   0   1  -9 859.886 92.8524   6
   0   1  -9 988.263 89.2420  11
   0   1  -9 1068.39 121.379  14
   0   1 -10 4470.14 213.745   6
   0   1 -10 4809.13 261.584  13
   0   1 -10 4727.44 221.369   7
   0   1 -11 7216.55 293.375   7
   0   1 -12 1503.06 142.784   7
   0   1 -13 4846.35 266.328   7
   0   1 -14 469.345 108.614  27
   0   1 -14 539.001 88.4961  23
   0   1 -14 416.443 81.1130  26
   0   1 -14 610.248 108.233   7
   0   1 -14 574.104 78.1723  20
   0   1 -14 431.518 108.099  29
   0   1 -14 385.971 76.7238  25
   0   1 -15 2340.23 160.018  23
   0   1 -15 2184.52 210.489  29
   0   1 -15 2171.90 166.909  25
   0   1 -15 1955.34 193.223  27
   0   1 -15 1742.49 146.446  26
   0   1 -15 2203.79 140.205  20
   0   1 -16 4607.22 290.082  29
   0   1 -16 3940.23 250.924  27
   0   1 -16 4737.57 207.725  23
   0   1 -16 4799.72 191.714  20
   0   1 -16 4501.88 225.632  25
   0   1 -17-7.64988 36.2159  25
   0   1 -17 16.0497 45.1420  27
   0   1 -18 1662.20 138.863  29
   0   1 -18 1671.94 130.446  27
   0   1 -19 1343.63 96.5991  29
   0  -2 -18 727.960 66.6267  27
   0  -2 -17 37.6785 40.6617  29
   0  -2 -17-94.2365 57.7547  27
   0  -2 -16-9.71747 53.0357  29
   0  -2 -16-24.1254 52.2486  27
   0  -2 -15 594.662 118.445  27
   0  -2 -15 433.073 86.3607  29
   0  -2 -14 3372.35 189.287  25
   0  -2 -14 3018.39 242.242  27
   0  -2 -14 2602.17 194.939  22
   0  -2 -14 3050.23 235.403  29
   0  -2 -13-17.3638 53.8855  13
   0  -2 -13-34.9794 62.7123  27
   0  -2 -13 3.59876 62.4244  29
   0  -2 -13 6.67797 35.9026  25
   0  -2 -13-29.5040 60.7757  22
   0  -2 -13 13.8437 43.2822   6
   0  -2 -12 5105.76 306.656  13
   0   2  12 5213.25 308.694  38
   0  -2 -12 5290.33 278.199   6
   0  -2 -11 788.774 114.653   6
   0  -2 -11 822.007 93.8175  11
   0  -2 -11 636.161 108.720  14
   0   2  11 809.040 130.002  38
   0  -2 -11 768.792 120.858  13
   0   2  10 12545.7 445.630  38
   0  -2 -10 12082.6 418.811  13
   0  -2 -10 11434.4 405.597  14
   0  -2 -10 12266.2 378.875   6
   0  -2 -10 12206.3 328.113  11
   0  -2  -9 1815.90 138.115   6
   0  -2  -9 1857.42 157.290  13
   0  -2  -9 1901.73 123.163  11
   0  -2  -9 1874.73 160.646  14
   0  -2  -8 1065.84 100.605   6
   0  -2  -8 1022.55 111.769  13
   0  -2  -8 1037.88 90.1243  11
   0  -2  -8 1139.33 116.443  14
   0  -2  -7 112.918 47.7483  14
   0  -2  -7 89.1422 44.7985  13
   0  -2  -7 73.0680 33.2205  11
   0  -2  -7 33.9241 34.2738   6
   0  -2  -6 99995.2 778.713   6
   0  -2  -6 101095. 686.322  11
   0  -2  -6 99343.8 887.438  14
   0  -2  -5 59374.7 619.160  13
   0  -2  -5 58520.4 835.663   3
   0  -2  -5 60127.4 542.397   6
   0   2   5 55953.5 751.201  34
   0  -2  -5 56725.1 605.972  14
   0  -2  -5 59659.9 498.600   4
   0  -2  -5 59115.4 474.838  11
   0   2   4 5067.46 263.975   2
   0   2   4 4722.14 192.742  34
   0  -2  -4 4714.75 196.748  34
   0   2   4 4524.60 300.081  35
   0  -2  -4 5112.30 126.519  11
   0  -2  -4 5261.45 144.429   4
   0  -2  -3 13643.2 289.254  34
   0  -2  -3 13983.5 208.146   1
   0   2   3 13953.9 482.304  35
   0   2   3 13766.2 279.501  34
   0   2   2 983399. 2711.68   2
   0  -2  -2 978791. 2157.22   1
   0  -2  -1 30402.7 264.323  34
   0  -2  -1 30478.4 428.002   1
   0   2   1 30715.4 637.909  35
   0  -2   0 15671.1 329.649   1
   0   2   0 16554.5 328.017   1
   0   2  -1 28157.2 539.905  35
   0  -2   1 30132.8 554.258  35
   0   2  -1 27070.1 454.773   1
   0  -2   1 25145.9 445.853   1
   0  -2   2 2945.08 108.975  34
   0   2  -2 2984.26 180.464  35
   0   2  -2 2884.64 113.232   2
   0   2  -2 2922.64 166.304   1
   0  -2   2 2788.44 169.138  35
   0   2  -3 95164.1 988.843  35
   0  -2   3 95005.4 985.419  35
   0  -2   3 99630.4 747.895  34
   0  -2   3 100253. 977.925   1
   0   2  -3 101027. 988.943   1
   0   2  -3 98872.5 826.006   2
   0  -2   3 99063.0 954.064   3
   0   2  -4 25208.1 496.246   2
   0  -2   4 26415.0 528.686   1
   0  -2   4 26374.9 441.839  34
   0   2  -4 25371.3 518.108   1
   0  -2   4 25953.3 512.326   2
   0   2  -4 25095.5 502.540  35
   0  -2   4 24851.3 501.974  35
   0  -2   4 25986.4 535.886   3
   0   2  -5 579.119 59.5616   7
   0  -2   5 584.481 91.9109   1
   0   2  -5 661.410 52.7715  12
   0  -2   5 687.913 107.402   2
   0  -2   5 556.894 87.9574  35
   0   2  -5 548.093 85.5693  35
   0  -2   5 543.778 76.2298  34
   0   2  -6 3185.12 100.223   5
   0  -2   6 3321.50 209.180   1
   0   2  -6 3237.75 118.121  12
   0   2  -6 3180.86 142.001   7
   0   2  -7 3874.69 163.898   7
   0   2  -7 3798.98 138.552  12
   0   2  -8 4431.67 190.064   7
   0   2  -8 4410.36 159.095  12
   0   2  -9 6721.41 248.805   7
   0   2 -10 1143.69 114.575   7
   0   2 -11 6.38411 38.1904   7
   0   2 -12 2273.14 180.529   7
   0   2 -13 284.120 73.3025   7
   0   2 -14 906.433 133.228  27
   0   2 -14 991.379 94.5329  30
   0   2 -14 1283.77 144.641   7
   0   2 -14 1053.84 119.531  25
   0   2 -14 822.181 142.312  15
   0   2 -14 1002.36 96.2659  20
   0   2 -14 1216.09 167.096  29
   0   2 -14 1058.13 109.068  23
   0   2 -14 1086.03 102.063  16
   0   2 -15 150.739 59.9142  25
   0   2 -15 105.847 68.2631  29
   0   2 -15 56.9884 64.0261  27
   0   2 -15 200.800 88.7521  15
   0   2 -15 164.247 47.4381  20
   0   2 -15 145.185 55.8365  23
   0   2 -15 155.794 44.4851  16
   0   2 -15 166.848 46.4800  30
   0   2 -16 995.127 82.9348  30
   0   2 -16 956.785 88.8795  20
   0   2 -16 986.309 136.263  29
   0   2 -16 882.044 120.888  15
   0   2 -16 892.714 121.517  27
   0   2 -16 1102.27 119.361  25
   0   2 -16 1084.54 107.366  23
   0   2 -17 459.332 68.0732  23
   0   2 -17 533.091 64.1525  20
   0   2 -17 408.782 84.2387  27
   0   2 -17 526.328 73.9727  25
   0   2 -17 484.288 100.287  29
   0   2 -18 78.7961 41.6854  25
   0   2 -18 61.0823 54.1700  29
   0   2 -19 141.266 47.8083  29
   0  -3 -17 23.7442 33.2976  27
   0  -3 -16 1004.85 107.186  27
   0  -3 -15 213.822 76.4066  27
   0  -3 -14 76.0492 62.4937  27
   0  -3 -14 130.654 59.2942  22
   0  -3 -13 910.463 121.599  22
   0  -3 -13 1161.33 159.310  27
   0  -3 -12 760.076 125.401  13
   0   3  12 848.159 137.814  38
   0  -3 -12 768.586 140.309  27
   0  -3 -12 731.308 110.914   6
   0  -3 -12 539.335 99.7292  22
   0  -3 -11 1115.13 145.228  13
   0  -3 -11 1152.76 129.181   6
   0   3  11 1112.46 156.605  38
   0  -3 -10 1366.42 137.808   6
   0  -3 -10 1499.60 156.955  13
   0   3  10 1552.89 179.299  38
   0  -3  -9 4939.84 235.646   6
   0  -3  -9 5024.35 269.409  13
   0  -3  -8 1215.99 116.396   6
   0  -3  -8 1315.95 101.534  11
   0  -3  -8 1152.37 125.894  13
   0  -3  -7 4975.01 209.544   6
   0  -3  -7 5168.49 182.957  11
   0  -3  -7 4884.73 235.640  13
   0  -3  -6 67740.5 787.583  13
   0  -3  -6 66158.5 638.671   4
   0  -3  -6 67633.6 596.591  11
   0  -3  -6 66864.0 691.209   6
   0  -3  -5 5994.54 190.254   4
   0  -3  -5 6194.06 167.939  11
   0  -3  -5 6411.01 226.976  13
   0  -3  -4 18338.3 324.392   4
   0   3   3 74566.4 939.297   2
   0  -3  -3 69283.6 606.514   4
   0   3   2 3958.74 187.225   2
   0   3   2 3527.86 110.406   5
   0  -3  -2 3669.40 122.877  34
   0  -3  -2 3575.83 135.615   4
   0  -3  -2 3585.95 176.903   1
   0  -3  -1 5465.28 163.436   4
   0   3   1 5336.94 133.272   5
   0  -3  -1 5351.59 231.258   1
   0  -3  -1 5027.73 107.839  34
   0   3   1 5213.41 175.356   2
   0   3   1 5402.72 336.034  35
   0   3   0 7172.81 373.797  35
   0  -3   0 8210.30 305.022   1
   0  -3   0 7919.46 187.445   4
   0  -3   0 8248.39 392.647  35
   0   3   0 7945.23 165.330   5
   0  -3   1 3191.01 236.786  35
   0   3  -1 2928.69 103.226   5
   0   3  -1 2961.89 229.186  35
   0  -3   1 2901.62 112.193   4
   0  -3   1 2709.27 79.6004  34
   0  -3   1 2858.53 187.227   1
   0  -3   2 12526.7 222.072   9
   0   3  -2 12676.6 467.050  35
   0   3  -2 12074.1 217.408   5
   0  -3   2 12144.7 220.212  34
   0  -3   2 11856.5 404.239   1
   0  -3   2 12751.0 459.903  35
   0  -3   3 30819.5 420.487  34
   0  -3   3 33484.8 365.156   9
   0  -3   3 32026.7 666.484   1
   0   3  -3 29668.5 307.923  12
   0  -3   3 30950.4 697.803  35
   0   3  -3 31633.1 719.302  35
   0   3  -3 31162.4 339.349   5
   0   3  -3 29297.2 431.039   2
   0  -3   4 26491.5 646.147  35
   0  -3   4 28440.1 354.195   9
   0  -3   4 27421.7 358.507  36
   0  -3   4 27957.0 465.942  34
   0   3  -4 26592.9 309.122  12
   0   3  -4 26723.4 659.683  35
   0   3  -4 27415.8 320.415   5
   0  -3   5 36088.6 426.373   9
   0   3  -5 36481.5 381.794   5
   0  -3   5 37850.8 612.609  34
   0   3  -5 37520.6 772.305  35
   0  -3   5 34471.8 746.900  35
   0   3  -5 36770.8 384.061  12
   0  -3   5 35674.0 438.806  36
   0   3  -5 34779.2 416.203   7
   0   3  -6 173.475 46.7858   7
   0  -3   6 130.095 43.4541  36
   0   3  -6 174.381 37.6950   5
   0   3  -6 201.628 47.0067  12
   0  -3   6 216.416 50.5576   9
   0   3  -7 459.384 49.1623   5
   0   3  -7 446.366 63.9622   7
   0  -3   7 390.725 54.5858  36
   0   3  -7 486.767 56.1721  12
   0   3  -8 13120.7 332.022   7
   0   3  -8 13359.4 289.776  12
   0  -3   8 13328.3 325.388  36
   0   3  -9 7182.12 226.037  12
   0   3  -9 6631.77 252.014   7
   0   3 -10 7237.90 280.178   7
   0  -3  11 402.993 60.5522   9
   0   3 -11 441.537 86.8452   7
   0   3 -12 4317.11 243.044   7
   0   3 -13 155.245 60.4082   7
   0   3 -14 4571.94 266.669   7
   0   3 -14 4342.26 209.871  23
   0   3 -14 4427.83 197.814  20
   0   3 -14 4503.42 203.045  16
   0   3 -14 4270.97 300.801  15
   0   3 -14 4261.28 227.074  25
   0   3 -14 4298.29 195.207  30
   0   3 -14 4368.62 303.396  29
   0   3 -15 218.524 57.5045  23
   0   3 -15 96.2250 68.1019  29
   0   3 -15 115.446 47.7008  25
   0   3 -15 188.943 46.1504  16
   0   3 -15 136.657 85.1063  15
   0   3 -15 162.997 43.1818  20
   0   3 -15 162.413 45.3283  30
   0   3 -16 942.368 85.6082  30
   0   3 -16 1021.99 140.836  15
   0   3 -16 1116.75 96.3473  16
   0   3 -16 1023.07 140.775  29
   0   3 -16 1167.03 94.2113  20
   0   3 -16 1132.69 110.405  25
   0   3 -16 1036.08 98.3390  23
   0   3 -17 66.9235 42.6357  23
   0   3 -17 20.9458 46.5414  29
   0   3 -17 48.6958 27.1956  20
   0   3 -17 22.7989 23.1203  30
   0   3 -17 79.3852 45.1659  25
   0   3 -18 103.039 24.6550  30
   0   3 -18 102.559 41.9669  25
   0   3 -18 164.019 57.3429  29
   0  -4 -16 117.896 36.6455  27
   0  -4 -15 1150.03 115.753  27
   0   4  15 1003.60 80.5464  28
   0  -4 -14 920.020 116.304  27
   0   4  14 1078.29 99.0586  28
   0  -4 -14 762.913 99.9667  22
   0  -4 -13 136.429 76.1671  27
   0  -4 -13-0.39002 47.6974  22
   0  -4 -12 218.627 74.3972  22
   0  -4 -12 192.584 76.6765  27
   0  -4 -11 1806.59 190.502  27
   0  -4 -11 1921.45 169.206   6
   0  -4 -11 2013.94 194.929  13
   0  -4 -11 1698.12 172.092  22
   0   4  11 1665.76 191.844  38
   0  -4 -10 5117.63 296.525  13
   0   4  10 5311.04 331.079  38
   0  -4 -10 5024.09 259.911   6
   0  -4  -9 11397.4 423.161  13
   0   4   9 12038.5 481.083  38
   0  -4  -9 11112.3 370.162   6
   0  -4  -8 5792.72 256.443   6
   0  -4  -8 5639.03 286.647  13
   0  -4  -7 3031.14 174.276   6
   0  -4  -7 3125.93 200.047  13
   0  -4  -6 121.831 38.4765   4
   0  -4  -6 15.5222 40.7997   6
   0  -4  -6 67.5639 39.9881  13
   0  -4  -5 13450.3 323.697   4
   0  -4  -4 24429.9 426.469   4
   0  -4  -3 3294.56 154.778   4
   0  -4  -2 29653.1 446.814   4
   0   4   2 29839.8 367.377   5
   0  -4  -1 14684.9 308.806   4
   0   4   1 14197.8 257.914   5
   0  -4   0 12204.2 281.777   4
   0   4   0 12783.8 247.617   5
   0  -4   1 6639.07 139.677   8
   0  -4   1 7213.94 206.212   4
   0   4  -1 6909.53 183.532   5
   0   4  -2 7970.41 198.352   5
   0  -4   2 7832.63 205.853   4
   0   4  -3 7940.25 197.162   5
   0   4  -3 7241.40 173.429  12
   0  -4   3 7670.05 193.283   4
   0   4  -4 26712.5 366.419   5
   0  -4   4 26587.9 400.580   9
   0   4  -4 25643.2 338.589  12
   0  -4   5 4958.39 179.552   9
   0   4  -5 5172.06 164.473   5
   0   4  -5 5032.08 157.104  12
   0  -4   6 385.252 62.0399   9
   0   4  -6 434.995 54.2208  12
   0  -4   6 479.445 69.3380  36
   0   4  -6 475.946 58.0850   5
   0   4  -7 7374.13 212.100  12
   0  -4   7 7137.85 241.364  36
   0  -4   7 6949.82 232.902   9
   0   4  -7 7115.30 232.495   7
   0   4  -7 7223.83 204.553   5
   0  -4   8 4673.29 198.882   9
   0   4  -8 4801.81 173.037   5
   0   4  -8 4678.80 205.927   7
   0   4  -8 4753.79 181.183  12
   0  -4   9 9220.57 291.868   9
   0   4  -9 9623.28 311.590   7
   0   4  -9 9811.85 275.887  12
   0   4 -10 414.155 74.4077   7
   0  -4  10 459.500 73.8502   9
   0  -4  11 2717.44 170.012   9
   0   4 -11 2763.40 191.778   7
   0   4 -12 254.344 70.8310   7
   0  -4  12 175.129 41.4541   8
   0   4 -13 387.357 85.6192   7
   0  -4  13 236.480 48.0832   8
   0   4 -14 1271.25 107.540  20
   0   4 -14 1258.78 106.621  30
   0   4 -14 1295.12 162.705  29
   0   4 -14 1334.53 180.125  15
   0   4 -14 1210.61 106.808  16
   0   4 -14 1324.47 112.685  23
   0   4 -14 1293.17 121.985  25
   0   4 -15 467.655 69.5903  30
   0   4 -15 542.156 69.1025  16
   0   4 -15 499.605 77.9741  25
   0   4 -15 524.473 70.7916  23
   0   4 -15 497.487 110.375  29
   0   4 -15 512.870 66.1707  20
   0   4 -16 100.575 35.0394  20
   0   4 -16 77.1454 46.0597  25
   0   4 -16 134.957 41.6034  16
   0   4 -16 82.8180 51.8579  29
   0   4 -16 44.3865 31.5385  30
   0   4 -16 118.987 44.7685  23
   0   4 -17 25.6362 28.6500  23
   0   4 -17 18.1924 23.8502  30
   0   4 -17 11.5775 31.0146  25
   0   4 -17-17.8524 21.7874  20
   0   4 -18 79.6068 25.5393  20
   0   4 -18 26.2722 22.1716  30
   0  -5 -14-9.32658 37.3243  27
   0  -5 -14 54.1978 43.2015  22
   0   5  14 48.3915 32.7842  28
   0  -5 -13 2894.52 187.220  27
   0   5  13 2779.37 156.303  28
   0   5  12 89.8364 44.7804  28
   0  -5 -12 98.4901 58.5071  22
   0  -5 -12 103.989 64.2847  27
   0  -5 -11 1064.06 140.603  22
   0  -5 -11 1429.80 155.424  27
   0  -5 -10 744.767 120.335  27
   0  -5 -10 648.195 113.954  22
   0   5   9 1756.05 193.671  38
   0  -5  -9 1719.01 155.337   6
   0  -5  -9 1775.64 182.570  13
   0   5   8 3600.76 267.902  38
   0  -5  -8 3434.10 209.063   6
   0  -5  -8 3454.43 238.970  13
   0  -5  -7 8654.21 303.415   4
   0  -5  -7 8196.16 308.939   6
   0   5   7 8351.54 397.473  38
   0  -5  -7 8689.76 358.963  13
   0  -5  -6 3316.24 189.746   6
   0  -5  -6 3337.97 187.728   4
   0  -5  -6 3226.34 212.286  13
   0  -5  -5 3568.85 211.228  13
   0  -5  -5 3537.51 191.449   4
   0  -5  -4 3816.50 196.322   4
   0  -5  -3 1592.41 124.421   4
   0  -5  -2 30603.1 529.219   4
   0   5   2 30160.7 426.935   5
   0  -5  -1 1303.77 116.141   4
   0   5   1 1289.82 94.8912   5
   0  -5   0 31373.6 508.491   4
   0   5   0 31914.6 449.356   5
   0  -5   1 3345.14 169.309   4
   0   5  -1 3226.28 151.256   5
   0   5  -2 23226.0 390.533   5
   0  -5   2 22761.5 413.563   4
   0  -5   2 22386.2 304.157   8
   0  -5   3 21521.2 391.748   4
   0  -5   3 21749.1 319.668   8
   0   5  -3 21788.9 382.831   5
   0   5  -4 458.195 62.2697   5
   0  -5   4 491.862 52.5646   8
   0   5  -4 416.952 51.7744  12
   0   5  -5 2221.51 114.676  12
   0   5  -5 2147.33 122.435   5
   0  -5   5 2117.73 137.991   9
   0   5  -6 1990.44 119.385   5
   0  -5   6 1743.50 127.753   9
   0   5  -6 1858.72 109.245  12
   0  -5   7 72.3737 37.9555   9
   0   5  -7 129.970 35.7279  12
   0   5  -7 124.157 38.5896   5
   0  -5   8 50.8292 37.3899   9
   0   5  -8-10.6829 24.9563   5
   0   5  -8 21.1934 27.1314  12
   0   5  -9 670.808 78.9451  12
   0  -5   9 527.950 79.8371   9
   0  -5  10 4879.62 208.441   8
   0  -5  10 4721.96 231.625   9
   0   5 -10 5214.76 219.931  12
   0  -5  11 2984.80 192.988   9
   0  -5  11 3391.59 177.732   8
   0  -5  12 65.1178 35.3247   8
   0  -5  12 123.950 65.7457   9
   0   5 -13 188.824 46.7594  30
   0   5 -13 199.127 47.0170  21
   0   5 -13 257.031 56.2732  16
   0   5 -13 280.611 59.5755  33
   0   5 -13 241.384 55.7326  20
   0   5 -14-4.99543 28.6143  30
   0   5 -14 42.3516 34.2639  20
   0   5 -14 51.8472 33.6108  33
   0   5 -14 4.49810 32.9728  16
   0   5 -15 70.6251 31.8354  30
   0   5 -15 49.3212 27.0962  16
   0   5 -15 46.5637 25.8381  20
   0   5 -16 14.3227 24.7031  20
   0   5 -16 17.1680 28.6289  16
   0   5 -16 26.4387 32.3183  30
   0   5 -17 1340.65 85.2282  30
   0   5 -17 1404.94 84.1453  16
   0   5 -17 1447.16 81.0590  20
   0   5 -18 90.1465 23.5021  20
   0   5 -18 3.92913 16.9633  30
   0   6  13 202.033 41.7270  28
   0  -6 -13 170.540 51.8968  22
   0   6  13 148.849 42.6544  17
   0  -6 -12 277.711 66.2884  22
   0   6  12 308.391 59.2937  28
   0  -6 -11 1290.28 133.456  22
   0   6  11 1425.26 124.429  28
   0   6  10 367.354 78.8351  28
   0  -6 -10 271.410 74.6774  22
   0  -6  -9 282.526 86.5537  22
   0   6   9 294.030 76.9188  28
   0  -6  -8 138.198 51.6308   6
   0  -6  -8 72.8296 53.0978  22
   0   6   8 103.687 55.6815  28
   0   6   8 94.7205 61.1220  38
   0  -6  -7 1535.84 159.862  13
   0   6   7 1421.06 179.577  38
   0  -6  -7 1519.43 139.118   4
   0  -6  -7 1498.90 143.361   6
   0  -6  -6 2121.68 164.835   6
   0   6   6 2050.49 201.648  38
   0  -6  -6 2246.37 190.851  13
   0  -6  -6 2334.96 169.964   4
   0  -6  -5 759.013 102.938   4
   0   6   5 763.152 129.300  38
   0  -6  -5 722.427 115.570  13
   0  -6  -4 1054.53 116.053   4
   0   6   4 1024.01 144.281  38
   0  -6  -3 1569.91 140.782   4
   0  -6  -2 2814.17 184.574   4
   0  -6  -1 200.774 63.2517   4
   0   6   1 187.256 45.8956   5
   0  -6   0 19356.2 453.540   4
   0   6   0 17941.6 385.472   5
   0   6  -1 1352.22 113.540   5
   0  -6   1 1322.44 125.830   4
   0   6  -2 3780.83 181.701   5
   0  -6   2 3596.12 191.429   4
   0   6  -3 10250.4 302.468   5
   0  -6   3 10110.0 302.355   4
   0  -6   3 10152.5 239.640   8
   0   6  -4 5208.48 213.839   5
   0  -6   4 4931.90 176.252   8
   0   6  -5 147.410 47.2375   5
   0  -6   5 175.157 42.4406   8
   0   6  -6 3054.21 170.527   5
   0  -6   6 3159.70 155.691   8
   0  -6   7 6690.44 230.685   8
   0   6  -7 6853.25 247.773   5
   0   6  -8 768.296 88.4311   5
   0  -6   8 739.590 85.9263   8
   0   6  -9 146.513 52.9224   5
   0  -6   9 92.5307 37.8559   8
   0  -6  10 642.293 81.7408   8
   0   6 -11 376.849 63.4869  20
   0   6 -11 333.835 59.7961  21
   0  -6  11 341.130 60.2371   8
   0   6 -11 357.032 60.3314  30
   0   6 -11 401.591 71.0532  33
   0   6 -11 331.205 69.1292  16
   0   6 -12 2035.68 146.412  33
   0   6 -12 1903.25 132.056  21
   0   6 -12 2237.87 146.589  16
   0   6 -12 2023.90 135.691  20
   0   6 -12 1841.63 125.968  30
   0   6 -13 42.8885 35.6220  16
   0   6 -13 78.4620 35.8797  30
   0   6 -13 96.6333 48.5463  21
   0   6 -13 78.1806 43.0152  33
   0   6 -13 16.4553 25.3325  20
   0   6 -14 371.007 61.0317  16
   0   6 -14 368.709 53.9723  20
   0   6 -14 382.710 59.6044  33
   0   6 -14 302.671 52.8257  30
   0   6 -15 359.536 55.3148  16
   0   6 -15 411.107 56.5857  30
   0   6 -16 216.728 35.7501  20
   0   6 -16 169.083 36.6810  30
   0   6 -16 273.058 43.3136  16
   0   6 -17 561.548 48.9192  30
   0   6 -17 587.395 44.8730  20
   0   6 -17 582.040 49.6807  16
   0  -7 -12 620.280 67.3513  22
   0   7  12 843.727 67.5083  28
   0   7  11 342.857 57.0484  28
   0  -7 -11 289.149 63.6072  22
   0   7  11 370.929 53.9282  17
   0   7  10 294.258 57.6201  17
   0  -7 -10 198.716 60.2792  22
   0   7  10 185.912 45.9109  28
   0   7   9 885.872 101.937  28
   0  -7  -9 1391.18 145.735  22
   0  -7  -8 415.879 90.0578  22
   0   7   8 310.698 72.1916  28
   0  -7  -7 188.823 82.9679  22
   0   7   7 147.257 58.1373  28
   0   7   6 283.751 62.4634  28
   0  -7  -6 312.816 78.3303  22
   0   7   5 379.800 83.4496  28
   0  -7  -5 506.858 99.9483  13
   0  -7  -5 383.604 101.767  22
   0  -7  -5 398.099 77.0920   4
   0  -7  -5 422.308 80.0078   6
   0  -7  -4 5421.44 267.639   4
   0  -7  -4 5692.55 296.907  13
   0  -7  -3 184.826 62.0121   4
   0  -7  -2 1633.95 152.302   4
   0  -7  -1 38.4706 48.1613   4
   0   7   0 356.681 65.2516   5
   0  -7   0 399.073 79.0672   4
   0  -7   1-11.7324 44.0665   4
   0   7  -1 34.6887 31.9061   5
   0   7  -2 434.733 75.0765   5
   0  -7   2 329.403 73.8011   4
   0   7  -3 1594.39 132.862   5
   0  -7   3 1522.40 128.827   4
   0   7  -4 20.7911 37.1988   5
   0   7  -5 1115.24 109.601   5
   0  -7   5 1087.95 95.8595   8
   0   7  -6 2917.92 183.587   5
   0  -7   6 3157.22 164.846   8
   0  -7   7 610.022 75.2689   8
   0   7  -7 577.264 85.9158   5
   0  -7   8 331.824 68.4412   8
   0   7  -8 485.938 80.9172   5
   0  -7   9 1119.32 108.252   8
   0   7  -9 1145.14 101.907  20
   0   7  -9 1122.35 115.873   5
   0   7  -9 1026.65 104.237  33
   0   7  -9 1094.73 106.982  16
   0   7 -10 1295.34 118.614  33
   0   7 -10 1195.06 100.420  21
   0   7 -10 1361.93 114.102  20
   0   7 -10 1354.33 117.268  16
   0   7 -11 25.4282 34.9673  16
   0   7 -11 13.6752 32.3230  33
   0   7 -11-1.51610 26.2344  21
   0   7 -11 11.1701 26.5863  20
   0   7 -12 129.970 44.4922  16
   0   7 -12 146.009 43.9484  21
   0   7 -12 116.015 40.8511  20
   0   7 -12 15.4343 34.1389  33
   0   7 -12 109.459 37.2883  30
   0   7 -13 168.163 40.9359  30
   0   7 -13 110.620 38.9357  33
   0   7 -13 166.300 44.8803  16
   0   7 -13 196.304 46.1247  20
   0   7 -14 31.7904 27.9071  30
   0   7 -14 22.7389 26.3149  33
   0   7 -14-0.55706 25.6627  20
   0   7 -14 89.2998 34.8921  16
   0   7 -15 21.3964 22.9488  16
   0   7 -15 7.28282 18.0822  20
   0   7 -15 45.3610 23.4961  30
   0   7 -16 33.6660 20.6579  16
   0   7 -16 3.98687 16.9661  20
   0   7 -16-6.06351 16.3434  30
   0  -8 -10 127.642 39.8127  22
   0   8  10 90.9114 27.9981  28
   0   8   9 76.3269 37.1592  28
   0  -8  -9 106.410 43.7138  22
   0  -8  -8 7.71844 50.0981  22
   0   8   8 53.0371 44.4419  28
   0  -8  -7 415.623 84.6214  22
   0   8   7 327.777 64.6396  28
   0   8   6 77.1979 53.2715  28
   0  -8  -6 71.3877 51.9768  22
   0   8   5 409.323 81.4461  28
   0  -8  -5 404.884 94.7107  22
   0  -8  -4 62.0090 57.9360  22
   0   8   4 23.7967 44.4236  28
   0   8   3 42.2329 45.1177  28
   0  -8  -3 17.0331 61.8337  22
   0  -8  -2 2945.85 223.221  22
   0   8   2 2635.56 183.510  28
   0   8   2 2768.64 202.943  24
   0   8   1 1885.83 155.767  28
   0   8   1 2023.92 188.382  24
   0  -8  -1 2313.94 185.583   4
   0   8   1 1866.06 133.449  16
   0  -8  -1 2332.94 201.903  22
   0   8   0 95.2078 40.8612  16
   0   8   0 226.886 68.0220  28
   0   8   0 154.483 64.6518  24
   0  -8   0 178.842 66.3895  22
   0  -8   0 91.9446 48.5662   4
   0  -8   1 217.637 70.3578   4
   0   8  -1 173.357 53.2913   5
   0   8  -1 86.7899 63.4695  24
   0   8  -1 251.994 62.3450  16
   0   8  -2 2358.27 197.860  24
   0  -8   2 2097.89 170.392   4
   0   8  -2 2130.47 160.987   5
   0   8  -2 1768.88 133.531  16
   0   8  -3 1944.46 183.833  24
   0   8  -3 1983.95 154.656   5
   0   8  -3 1736.84 130.661  16
   0   8  -4-28.4292 31.0485  16
   0   8  -4 9.47459 38.9791   5
   0   8  -5 1137.22 103.886  16
   0   8  -5 1187.20 125.348   5
   0   8  -5 1279.83 108.645  33
   0   8  -5 1418.69 167.428  24
   0   8  -6 560.516 78.4310  16
   0   8  -6 724.625 116.305  24
   0   8  -6 664.674 98.8018   5
   0   8  -6 513.739 75.2901  20
   0   8  -6 607.253 79.1252  33
   0   8  -7 431.115 72.3730  16
   0   8  -7 412.437 97.4802  24
   0   8  -7 395.375 63.6434  20
   0   8  -7 465.501 70.1264  33
   0   8  -8 566.046 74.3262  20
   0   8  -8 463.897 90.5954  24
   0   8  -8 558.052 75.4503  33
   0   8  -8 547.570 76.2571  16
   0   8  -9 107.184 49.0772  24
   0   8  -9 187.131 57.2259  33
   0   8  -9 142.441 39.7910  20
   0   8  -9 137.748 38.8441  16
   0   8 -10 307.281 60.7728  16
   0   8 -10 297.254 61.3621  33
   0   8 -10 217.957 50.3168  20
   0   8 -11-50.5168 33.8269  33
   0   8 -11-31.0979 31.0751  16
   0   8 -11 7.34351 24.1015  20
   0   8 -12 263.209 48.5843  16
   0   8 -12 264.804 45.5733  20
   0   8 -12 285.570 54.7627  33
   0   8 -13 29.1418 27.1547  16
   0   8 -13 20.5220 25.7034  33
   0   8 -13-19.8970 19.1424  20
   0   8 -14 255.948 39.6388  16
   0   8 -14 246.007 39.9379  33
   0   8 -14 262.673 36.6363  20
   0   8 -15 249.430 34.2728  16
   0   9   8 106.552 27.7086  28
   0  -9  -8 22.9369 30.6200  22
   0  -9  -7 232.982 52.2198  22
   0   9   7 225.973 40.6239  28
   0  -9  -6 99.5066 49.7023  22
   0   9   6 110.588 38.3749  28
   0  -9  -5 109.644 49.1181  22
   0   9   5 111.746 28.9371  16
   0   9   5 111.822 38.3826  28
   0   9   4 97.2725 43.5059  28
   0   9   4 144.087 36.1546  16
   0  -9  -4 143.576 58.3999  22
   0   9   3 419.140 57.1679  16
   0   9   3 479.339 77.5904  28
   0  -9  -3 435.060 86.2676  22
   0   9   2 13.1098 34.4694  28
   0   9   2 49.1238 34.7640  16
   0   9   2 123.596 53.7656  24
   0  -9  -2 74.2909 56.2195  22
   0   9   1 1.85105 35.5100  28
   0  -9  -1-35.1374 44.9181  22
   0   9   1 49.7412 28.2491  16
   0   9   1-39.8048 52.8898  24
   0   9   0 368.948 59.4199  16
   0   9   0 313.038 62.7982  28
   0  -9   0 344.251 79.6541  22
   0   9   0 293.222 76.5938  24
   0   9  -1 575.390 103.395  24
   0  -9   1 569.858 93.0547  22
   0   9  -1 511.744 68.7231  16
   0   9  -2 377.448 57.2712  16
   0   9  -2 553.928 106.206  24
   0   9  -3 164.639 70.1005  24
   0   9  -3 106.367 42.1473  16
   0   9  -4 1365.20 154.723  24
   0   9  -4 1145.20 101.387  16
   0   9  -5 1003.87 134.240  24
   0   9  -5 754.584 83.4687  16
   0   9  -5 711.090 76.6611  33
   0   9  -5 771.917 82.9338  20
   0   9  -6 23.7606 26.8093  16
   0   9  -6-20.3972 34.3262  33
   0   9  -6 13.5133 36.0184  20
   0   9  -7 143.851 42.7011  16
   0   9  -7 154.594 47.7926  20
   0   9  -7 194.241 45.4206  33
   0   9  -7 182.592 71.0843  24
   0   9  -8 700.547 77.2619  16
   0   9  -8 796.903 80.8518  33
   0   9  -8 740.185 78.1567  20
   0   9  -8 812.408 105.762  24
   0   9  -9 72.9119 35.1782  16
   0   9  -9 54.0186 33.2213  33
   0   9  -9 109.538 36.4666  20
   0   9  -9 136.045 51.7020  24
   0   9 -10-15.5855 30.2568  16
   0   9 -10 5.34531 24.3454  33
   0   9 -10 2.90620 22.7413  20
   0   9 -11 81.0879 33.4546  16
   0   9 -11 93.2661 30.0227  33
   0   9 -11 67.3972 26.7598  20
   0   9 -12 10.2450 22.4270  16
   0   9 -12-1.02832 20.8390  33
   0   9 -12 34.0390 22.4604  20
   0   9 -13 4.01106 16.8456  16
   0   9 -13 14.8659 17.4091  33
   0   9 -13-4.29096 13.2985  20
   0   9 -14 28.7295 12.7637  16
   0 -10  -4 9.13443 27.5241  22
   0  10   4-6.19451 20.3907  28
   0 -10  -3 505.921 63.4083  22
   0  10   3 504.422 55.0914  28
   0  10   2 527.832 64.4710  24
   0  10   2 413.972 44.1334  16
   0 -10  -2 485.247 67.9213  22
   0  10   2 450.829 54.4244  28
   0 -10  -1 253.796 55.1015  22
   0  10   1 260.971 45.4977  28
   0  10   1 273.572 54.0596  24
   0  10   1 209.108 33.9641  16
   0  10   0 79.4227 32.6088  16
   0 -10   0 24.5234 37.9060  22
   0  10   0 53.0306 39.0560  24
   0  10  -1 135.406 33.6461  16
   0  10  -1 139.031 56.4246  24
   0  10  -2 99.6716 33.1364  16
   0  10  -2 92.5877 36.1425  20
   0  10  -2 40.6663 40.7239  24
   0  10  -3 163.902 56.6953  24
   0  10  -3 109.406 31.9932  16
   0  10  -3 130.252 37.7501  20
   0  10  -4 11.9286 22.8520  16
   0  10  -4 44.4927 49.1703  24
   0  10  -4 30.1527 26.9982  20
   0  10  -5 9.49266 21.9967  16
   0  10  -5 65.4945 28.6212  20
   0  10  -5 16.0678 42.4488  24
   0  10  -6 806.697 69.7744  20
   0  10  -6 846.116 72.4855  16
   0  10  -6 908.593 105.333  24
   0  10  -6 802.940 64.7564  33
   0  10  -7 27.4676 40.6704  24
   0  10  -7 59.8045 28.2937  16
   0  10  -7 42.0063 24.4347  20
   0  10  -7 97.8020 29.9261  33
   0  10  -8 32.1647 21.4984  33
   0  10  -8 76.0793 39.8222  24
   0  10  -8 42.3551 22.5333  20
   0  10  -8 73.4359 29.7177  16
   0  10  -9 24.2619 18.4999  33
   0  10  -9 14.6141 19.4008  16
   0  10  -9 65.9878 24.7110  20
   0  10  -9 47.5117 33.3395  24
   0  10 -10 362.127 36.0114  33
   0  10 -10 378.615 35.6001  20
   0  10 -10 425.293 41.7074  16
   0  10 -11 37.7756 16.5221  16
   0  11  -2 96.4268 28.8045  24
   0  11  -2 80.0225 20.0736  20
   0  11  -3 23.7265 28.9176  24
   0  11  -3-13.0902 14.3918  20
   0  11  -4 29.0933 17.0396  20
   0  11  -4 8.13546 26.8283  24
   0  11  -5 134.695 34.6354  24
   0  11  -6 27.2265 21.1730  24
  -1  11  -8 15.1704 25.4612  24
  -1  11  -8 39.7523 19.0239  33
  -1  11  -7 75.7988 35.1911  24
  -1  11  -7 63.7584 20.9296  33
  -1  11  -6 15.5911 16.0543  33
  -1  11  -6-9.51694 33.5953  24
  -1  11  -5 226.446 34.3295  33
  -1  11  -5 256.999 54.2024  24
  -1  11  -4 113.264 24.4610  20
  -1  11  -4 91.8446 25.5946  33
  -1  11  -4 106.348 44.6250  24
  -1  11  -3 43.3724 39.3519  24
  -1  11  -3 14.5670 17.9404  20
  -1  11  -2-22.6792 21.9222  20
   1 -11   2 49.3587 33.8414  22
  -1  11  -2-12.0934 32.6274  24
  -1  11  -1 135.945 27.5308  20
   1 -11   1 182.525 44.2987  22
  -1  11  -1 159.982 44.1396  24
   1 -11   0 30.3254 27.5982  22
  -1  11   0 7.70564 15.6715  20
  -1  11   0 46.0917 32.0033  24
   1 -11  -1 106.216 36.2049  22
  -1  11   1 53.4141 20.5665  20
   1 -11  -2 6.43788 23.6323  22
  -1  10 -12 408.194 35.8750  16
  -1  10 -12 451.004 39.8144  33
  -1  10 -11 179.535 33.7126  33
  -1  10 -11 155.738 27.5349  16
  -1  10 -10 72.0364 27.4527  16
  -1  10 -10 87.3944 29.9213  33
  -1  10 -10 110.644 39.9678  24
  -1  10  -9 96.8588 45.7804  24
  -1  10  -9 80.8156 28.2958  16
  -1  10  -9 83.6540 36.0895  33
  -1  10  -8 106.572 32.2515  33
  -1  10  -8 170.942 50.8699  24
  -1  10  -8 158.439 32.4903  20
  -1  10  -8 158.183 36.4360  16
  -1  10  -7 27.9732 20.3441  20
  -1  10  -7 108.381 54.9651  24
  -1  10  -7 114.037 36.2378  33
  -1  10  -7 68.3147 31.5888  16
  -1  10  -6 458.214 58.7238  33
  -1  10  -6 433.591 59.8891  16
  -1  10  -6 513.374 91.4335  24
  -1  10  -6 453.500 53.8792  20
  -1  10  -5-7.43765 23.5037  16
  -1  10  -5 33.4695 27.4564  20
  -1  10  -5 25.8930 25.9460  33
  -1  10  -5 95.5201 61.0425  24
  -1  10  -4 38.3650 48.5405  24
  -1  10  -4 2.21986 23.5916  33
  -1  10  -4 82.3785 34.5272  16
  -1  10  -4 21.8329 24.8407  20
   1 -10   4 75.9844 52.0423  22
   1 -10   3 1217.56 123.855  22
  -1  10  -3 835.370 75.4183  16
  -1  10  -3 766.896 74.2093  20
  -1  10  -3 1260.00 132.308  24
  -1  10  -3 931.216 81.5788  33
  -1  10  -2 481.369 85.5286  24
   1 -10   2 466.837 86.1686  22
  -1  10  -2 350.982 53.4023  33
  -1  10  -1 22.3333 27.0797  33
  -1  10  -1 122.471 54.0965  24
   1 -10   1 28.0204 48.4627  22
   1 -10   0 141.993 61.7597  22
  -1  10   0 142.760 59.3805  24
   1 -10  -1 2122.56 166.138  22
  -1  10   1 2203.58 150.023  24
   1 -10  -2 704.726 99.3741  22
   1 -10  -3 79.4104 54.2447  22
   1 -10  -4 737.446 90.7498  22
  -1  10   4 656.719 63.2967  28
   1 -10  -5 458.428 65.6063  22
  -1  10   5 525.930 55.3124  28
   1 -10  -6-27.5696 29.1639  22
  -1  10   6 12.1752 20.1998  28
  -1   9 -14 15.7217 17.5433  16
  -1   9 -13 220.738 39.7480  33
  -1   9 -13 176.418 33.2510  16
  -1   9 -12 375.923 47.6776  16
  -1   9 -12 446.795 53.8682  33
  -1   9 -11 53.8148 29.8172  16
  -1   9 -11 51.1984 30.6161  33
  -1   9 -10 424.518 59.9373  16
  -1   9 -10 347.419 74.4626  24
  -1   9 -10 463.234 66.1020  33
  -1   9  -9 246.250 53.8208  20
  -1   9  -9 211.846 50.8445  33
  -1   9  -9 266.626 70.6315  24
  -1   9  -9 253.083 51.1702  16
  -1   9  -8 1041.79 90.2504  20
  -1   9  -8 837.462 118.057  24
  -1   9  -8 971.995 91.8336  16
  -1   9  -8 982.921 94.5996  33
  -1   9  -7 854.221 83.4009  20
  -1   9  -7 849.740 122.579  24
  -1   9  -7 938.636 92.8692  33
  -1   9  -7 847.101 84.4710  16
  -1   9  -6 240.209 55.6646  33
  -1   9  -6 296.310 84.4890  24
  -1   9  -6 186.760 44.5957  16
  -1   9  -6 157.411 44.7742  20
  -1   9  -5 80.7961 64.4215  24
  -1   9  -5 79.9999 30.2871  20
  -1   9  -5 35.8624 29.8226  33
  -1   9  -5 77.7517 35.4742  16
  -1   9  -4 80.8564 49.2034  16
  -1   9  -4 79.7820 37.0308  33
   1  -9   4 171.966 71.8660  22
  -1   9  -4 122.680 59.2420  24
   1  -9   3 232.691 70.1298  22
  -1   9  -3 183.476 47.2628  33
  -1   9  -3 196.723 51.0485  16
  -1   9  -3 291.476 88.6991  24
   1  -9   2 88.3699 57.3993  22
  -1   9  -2 11.2258 35.0071  16
  -1   9  -2 96.4170 38.7612  33
  -1   9  -2 147.485 61.5900  24
  -1   9  -1 91.1664 62.6392  24
   1  -9   1 77.8319 63.1233  22
  -1   9  -1 19.0970 32.2475  33
  -1   9   0-16.6038 26.7820  33
   1  -9   0 95.9135 66.9255  22
  -1   9   0-55.6427 60.8347  24
  -1   9   1 848.005 112.707  24
   1  -9  -1 1171.89 145.442  22
  -1   9   2 5.16643 34.8173  28
   1  -9  -2 63.4560 75.3546  22
  -1   9   3 3132.32 183.693  28
   1  -9  -3 3290.08 229.727  22
   1  -9  -4 1990.35 174.547  22
  -1   9   4 1759.75 138.647  28
  -1   9   5 150.497 49.2204  28
   1  -9  -5 112.764 69.9700  22
  -1   9   6 550.875 78.6399  28
   1  -9  -6 480.914 85.1072  22
   1  -9  -7 774.565 93.1297  22
  -1   9   7 725.222 79.6895  28
   1  -9  -8 88.6878 45.7173  22
  -1   9   8 30.1667 29.3637  28
  -1   9   9 412.337 45.8926  28
   1  -9  -9 439.767 58.5243  22
  -1   8 -16 375.877 32.9613  16
  -1   8 -15 118.663 30.7093  16
  -1   8 -15 115.545 23.4662  30
  -1   8 -14 135.483 28.7474  30
  -1   8 -14 168.004 38.1963  16
  -1   8 -14 175.400 36.2352  33
  -1   8 -13 205.236 39.5765  21
  -1   8 -13 155.685 42.8931  16
  -1   8 -13 135.101 32.8111  30
  -1   8 -13 159.948 42.3452  33
  -1   8 -12 16.8540 26.5691  16
  -1   8 -12 13.8877 29.8813  33
  -1   8 -12 11.1780 29.3768  21
  -1   8 -11 35.2497 33.7757  21
  -1   8 -11-11.7320 28.5485  16
  -1   8 -11 8.59116 30.8940  33
  -1   8 -10 46.2643 28.5864  16
  -1   8 -10 74.3103 30.5353  33
  -1   8 -10 110.141 31.9122  20
  -1   8 -10 65.5431 37.6884  21
  -1   8  -9 225.359 53.6865  21
  -1   8  -9 171.990 60.6265  24
  -1   8  -9 186.294 54.2610  16
  -1   8  -9 164.923 54.3910  33
  -1   8  -9 196.848 50.4931  20
  -1   8  -8 82.3596 35.7184  20
   1  -8   8 76.0223 36.3355   8
  -1   8  -8 146.715 61.6845  24
  -1   8  -8 54.2410 42.2947  16
  -1   8  -8 66.2220 45.5195  33
  -1   8  -7 1103.50 103.372  16
  -1   8  -7 1172.90 120.980   5
  -1   8  -7 1115.11 107.046  33
   1  -8   7 1186.31 105.337   8
  -1   8  -7 1143.05 101.587  20
  -1   8  -7 948.111 129.860  24
  -1   8  -6 1180.09 121.220   5
  -1   8  -5 141.783 53.8133   5
  -1   8  -4 44.7070 45.9328   5
  -1   8  -3 3089.82 189.844   5
   1  -8   2 423.459 86.8879   4
  -1   8  -2 461.039 82.2722   5
   1  -8   1 4503.21 245.260   4
  -1   8  -1 4498.20 228.501   5
   1  -8   0 1238.41 140.228   4
   1  -8  -1 144.300 53.5899   4
   1  -8  -2 310.532 78.6582   4
  -1   8   3 48.2764 57.1455  28
   1  -8  -3-39.1661 60.4037  22
   1  -8  -3 58.5813 48.5148   4
  -1   8   4 71.2944 54.7521  28
   1  -8  -4-16.3020 59.3749  22
  -1   8   5 3044.50 196.576  28
   1  -8  -5 3603.27 247.176  22
   1  -8  -6 1371.41 159.644  22
  -1   8   6 1250.71 127.113  28
  -1   8   7 35.0929 38.8326  28
   1  -8  -7-16.8289 52.7027  22
   1  -8  -8 233.679 70.5511  22
  -1   8   8 219.759 56.8163  28
  -1   8   9 185.411 49.3562  28
   1  -8  -9 110.238 56.5470  22
   1  -8 -10 627.457 82.0962  22
  -1   8  10 691.809 76.2234  28
   1  -8 -11 252.804 46.4292  22
  -1   8  11 350.534 47.8354  28
  -1   7 -17 150.112 23.4033  30
  -1   7 -16 53.9130 26.7532  30
  -1   7 -16 68.1294 27.1733  16
  -1   7 -15 740.181 65.6268  30
  -1   7 -15 818.575 72.8425  16
  -1   7 -14 897.110 79.1534  30
  -1   7 -14 956.010 82.4200  21
  -1   7 -14 1009.68 87.9005  16
  -1   7 -14 1038.62 90.9035  33
  -1   7 -13 49.5470 27.6685  30
  -1   7 -13 52.9651 30.4651  33
  -1   7 -13 23.1817 32.8593  16
  -1   7 -12 60.9012 38.3748  30
  -1   7 -12-24.6566 36.0765  16
  -1   7 -12 25.7499 33.1420  33
  -1   7 -12 43.0276 38.9448  21
  -1   7 -11-4.70952 30.8029  30
  -1   7 -11 83.3915 40.2656  16
  -1   7 -11 63.2906 38.9159  33
  -1   7 -11 3.94642 35.3502  21
  -1   7 -10 3248.01 179.417  33
  -1   7 -10 2918.88 164.376  21
   1  -7  10 3119.97 173.721   8
  -1   7 -10 3362.29 180.395  16
   1  -7   9 3171.02 174.750   8
  -1   7  -9 3111.39 183.420   5
   1  -7   8 273.992 59.1078   8
  -1   7  -8 334.484 71.4499   5
  -1   7  -7 8.81901 47.7957   5
   1  -7   7 76.8944 77.2302   8
   1  -7   6 843.558 85.2739   8
  -1   7  -6 832.342 107.317   5
   1  -7   5 1526.39 108.139   8
  -1   7  -5 1739.72 136.735   5
  -1   7  -4 104.599 41.3204   5
   1  -7   3 187.880 57.6661   4
  -1   7  -3 220.258 59.7796   5
   1  -7   2 1022.12 110.977   4
  -1   7  -2 930.422 97.0572   5
   1  -7   1 10726.8 349.922   4
  -1   7  -1 10953.1 322.845   5
  -1   7   0 712.289 89.8676   5
   1  -7   0 750.965 103.296   4
   1  -7  -1 17289.1 459.893   4
   1  -7  -2 4266.23 240.876   4
   1  -7  -3 1476.29 144.019   4
   1  -7  -4 620.474 95.4886   4
  -1   7   5 226.372 91.4697  38
   1  -7  -5 117.319 48.1491   4
   1  -7  -5 84.1171 38.3724   6
   1  -7  -5 138.998 59.6329  13
   1  -7  -6 1645.38 149.390   6
   1  -7  -6 1533.00 160.605  13
   1  -7  -6 1603.55 167.122  22
  -1   7   6 1551.49 178.218  38
   1  -7  -6 1375.57 139.165   4
  -1   7   6 1559.74 150.277  28
   1  -7  -7 999.178 139.346  22
  -1   7   7 989.218 123.252  28
   1  -7  -8 39.2334 56.3987  22
  -1   7   8 86.8057 61.7248  28
   1  -7  -9 56.5741 56.7970  22
  -1   7   9 21.4425 43.9597  28
  -1   7  10 744.282 93.0990  28
   1  -7 -10 791.704 108.560  22
   1  -7 -11 77.4411 49.0572  22
  -1   7  11 112.384 45.3303  28
  -1   7  12 1661.95 99.1277  17
  -1   7  12 1893.64 117.588  28
   1  -7 -13 156.792 34.7091  22
  -1   7  13 246.831 39.7191  28
  -1   6 -18 5.67992 12.4022  30
  -1   6 -17 159.142 30.7059  30
  -1   6 -16-25.2456 24.6793  30
  -1   6 -16 16.0773 25.3575  16
  -1   6 -15 531.675 64.3509  30
  -1   6 -15 562.773 67.5531  16
  -1   6 -14 111.130 44.4277  21
  -1   6 -14 71.0893 36.0707  30
  -1   6 -14 101.210 35.5189  33
  -1   6 -14 103.592 40.5193  16
  -1   6 -13 403.656 68.8427  30
  -1   6 -13 400.103 68.4525  16
  -1   6 -13 382.367 63.2117  21
  -1   6 -13 460.567 70.6492  33
  -1   6 -12 43.7817 31.8577  21
   1  -6  12 61.1056 48.6361   9
  -1   6 -12 130.844 48.3123  33
   1  -6  12 92.8523 34.3599   8
  -1   6 -12 51.1157 28.9922  16
  -1   6 -12 74.3499 39.3327  30
   1  -6  11-50.2866 50.9294   9
   1  -6  10 3383.96 208.773   9
   1  -6   9 946.074 110.547   9
  -1   6  -9 1079.98 105.676   5
  -1   6  -8 10836.2 316.544   5
   1  -6   8 10307.0 346.602   9
  -1   6  -7 3809.87 187.321   5
   1  -6   7 3900.40 205.257   9
  -1   6  -6 6028.09 229.360   5
   1  -6   6 6035.19 245.952   9
   1  -6   5 1228.40 112.958   9
  -1   6  -5 1313.55 107.442   5
  -1   6  -4 12022.0 312.768   5
  -1   6  -3 516.662 69.6115   5
   1  -6   3 483.016 66.5840   4
  -1   6  -2-4.90355 37.6384   5
   1  -6   2 152.118 44.8134   4
   1  -6   1 1234.52 112.504   4
  -1   6  -1 1151.80 97.6782   5
  -1   6   0 10033.7 278.795   5
   1  -6   0 9820.90 313.748   4
   1  -6  -1 5201.43 241.265   4
  -1   6   1 5469.96 200.440   5
   1  -6  -2 46.3590 47.3823   4
   1  -6  -3 2154.81 153.659   4
   1  -6  -4 343.317 74.6781   4
   1  -6  -5 176.717 57.7174   4
   1  -6  -6 5629.08 250.315   6
   1  -6  -6 5052.27 243.933   4
   1  -6  -6 5364.28 285.621  13
   1  -6  -7 3761.17 250.844  13
   1  -6  -7 3623.52 204.238   4
   1  -6  -7 3876.48 215.441   6
   1  -6  -8 3022.02 228.422  13
   1  -6  -8 2995.66 195.595   6
   1  -6  -9 967.447 136.137  22
   1  -6  -9 755.443 125.895  27
   1  -6 -10 2221.73 192.479  22
   1  -6 -10 2368.42 203.512  27
   1  -6 -11 505.107 97.2704  22
   1  -6 -11 635.890 108.680  27
   1  -6 -12 608.879 94.5122  27
  -1   6  12 652.629 89.0241  28
   1  -6 -12 508.264 86.3668  22
  -1   6  13 211.377 52.2569  28
   1  -6 -13 129.402 57.5446  27
   1  -6 -13 151.390 51.2079  22
   1  -6 -14 2602.08 135.368  27
  -1   6  14 2480.95 117.136  28
  -1   5 -18-14.7417 16.3214  30
  -1   5 -17 364.223 47.3264  30
  -1   5 -16 781.797 73.3267  30
  -1   5 -16 783.502 75.5687  16
  -1   5 -15 794.529 83.9062  16
  -1   5 -15 821.439 87.5151  30
  -1   5 -15 720.766 120.428  29
  -1   5 -14 3325.99 259.830  29
  -1   5 -14 3596.72 177.735  33
  -1   5 -14 3514.49 174.062  30
  -1   5 -14 3588.86 180.249  16
  -1   5 -14 3230.31 167.378  21
   1  -5  13 2721.55 183.757   9
  -1   5 -13 2488.42 227.677  29
  -1   5 -13 2394.50 192.184   7
  -1   5 -13 2843.75 166.410  33
  -1   5 -13 2556.00 155.883  30
  -1   5 -13 2785.42 160.394  21
  -1   5 -13 2948.36 167.637  16
  -1   5 -12 10566.1 390.799   7
   1  -5  12 10606.4 359.755   9
   1  -5  11 12824.7 394.448   9
  -1   5 -11 13785.9 435.451   7
   1  -5  10 1094.67 128.358  36
   1  -5  10 984.321 113.091   9
  -1   5 -10 802.829 106.015   7
  -1   5  -9 1703.70 117.556   5
   1  -5   9 1722.02 151.656  36
   1  -5   9 1580.36 133.853   9
  -1   5  -8 25.0563 23.2139  12
   1  -5   8 40.9506 39.9219   9
   1  -5   8 51.6966 43.9118  36
  -1   5  -8 32.4712 31.2606   5
  -1   5  -7 1754.97 115.247   5
   1  -5   7 1841.99 140.611  36
   1  -5   7 1741.02 129.882   9
   1  -5   6 1034.51 97.8639   9
  -1   5  -6 1002.28 90.0279   5
   1  -5   5 2387.32 139.629   9
  -1   5  -5 2454.02 130.179   5
  -1   5  -4 111.370 37.5031   5
   1  -5   4 97.6072 35.5439   9
   1  -5   3 3016.31 142.356   9
   1  -5   3 2980.96 134.963   4
  -1   5  -3 3019.79 138.299   5
   1  -5   2 7431.61 219.451   4
  -1   5  -2 7233.58 209.460   5
   1  -5   1 14479.3 318.761   4
  -1   5  -1 15068.0 294.422   5
  -1   5   0 8526.92 218.447   5
   1  -5   0 7792.46 240.422   4
  -1   5   1 2.20015 24.4804   5
   1  -5  -1 36.4351 32.9348   4
   1  -5  -2 26735.7 474.805   4
  -1   5   2 26696.1 372.917   5
   1  -5  -3 350.200 64.6006   4
   1  -5  -4 12142.1 327.605   4
   1  -5  -5 423.773 68.1961   4
   1  -5  -6 6819.78 294.792  13
   1  -5  -6 6400.75 247.776   4
   1  -5  -6 6726.95 249.629   6
   1  -5  -7 454.398 70.5707   4
   1  -5  -7 491.625 80.5069   6
   1  -5  -7 535.314 99.4948  13
   1  -5  -8 1486.99 133.351   6
   1  -5  -8 1405.82 150.391  13
   1  -5  -9 5555.43 307.055  13
   1  -5  -9 6007.16 278.594   6
   1  -5 -10 31.6653 52.6896  22
   1  -5 -10 90.1557 59.3356  27
   1  -5 -10 35.0867 50.0516  13
  -1   5  10 196.395 82.8019  38
   1  -5 -10-45.6698 59.9537   6
   1  -5 -11 5098.41 282.641  22
   1  -5 -11 5907.20 327.942  27
   1  -5 -12 4342.22 269.889  27
   1  -5 -12 3942.81 236.036  22
   1  -5 -13 1170.26 120.717  22
   1  -5 -13 1472.02 155.845  27
  -1   5  14 104.443 42.2839  28
   1  -5 -14 119.176 59.3516  27
   1  -5 -14 46.7318 38.4298  22
   1  -5 -15 1150.53 105.066  27
  -1   5  15 1069.46 80.9517  28
  -1   4 -18 574.575 46.1397  30
  -1   4 -17 117.867 32.1208  30
  -1   4 -17 223.454 71.2252  29
  -1   4 -16 121.950 74.2289  29
  -1   4 -16 64.8790 39.8374  25
  -1   4 -16 62.5022 29.4335  30
  -1   4 -16 106.796 38.7066  23
  -1   4 -16 51.5853 34.3807  16
  -1   4 -15 122.205 43.7626  16
  -1   4 -15 160.188 41.3788  20
  -1   4 -15 143.542 46.4354  23
  -1   4 -15 94.6976 40.1866  25
  -1   4 -15 85.7801 73.7313  29
  -1   4 -15 129.245 40.7049  30
  -1   4 -14 413.446 65.5613  30
  -1   4 -14 403.264 62.7406  21
  -1   4 -14 230.923 64.0865  25
  -1   4 -14 368.509 62.4478  20
  -1   4 -14 360.591 107.469  29
  -1   4 -14 472.088 125.272  27
  -1   4 -14 355.777 64.1266  16
  -1   4 -13 266.989 68.0678   7
   1  -4  13 186.465 48.5834   9
  -1   4 -12 23136.2 579.587   7
   1  -4  12 22253.3 504.439   9
   1  -4  11 6218.63 262.739   9
   1  -4  11 5750.05 275.794  36
  -1   4 -11 6010.47 288.804   7
   1  -4  10 7647.29 304.137  36
  -1   4 -10 8013.35 315.856   7
   1  -4   9 17423.0 434.110  36
  -1   4  -9 17921.5 438.211   7
  -1   4  -8 16949.7 400.252   7
   1  -4   8 16573.1 404.266  36
  -1   4  -7 312.661 47.6746  12
  -1   4  -7 225.239 42.7700   5
  -1   4  -7 287.957 59.2835   7
   1  -4   7 198.327 56.8294  36
  -1   4  -6 11889.3 257.160   5
  -1   4  -6 12231.3 286.053   7
  -1   4  -6 11943.1 235.713  12
   1  -4   6 12149.7 288.798   9
   1  -4   6 11152.9 298.923  36
  -1   4  -5 112.341 39.9034   7
   1  -4   5 80.3132 36.7412   9
  -1   4  -5 88.4858 33.4462   5
   1  -4   5 45.2975 38.9541  36
  -1   4  -5 88.1917 29.8753  12
   1  -4   4 1539.78 108.039  36
   1  -4   4 1543.95 96.4013   9
  -1   4  -4 1670.00 76.0780  12
  -1   4  -4 1363.93 86.5479   5
   1  -4   3 4169.11 146.652   9
  -1   4  -3 4017.93 136.685   5
   1  -4   3 4130.41 133.560   4
   1  -4   2 9521.45 214.924   9
   1  -4   2 9421.69 212.481   4
  -1   4  -2 9144.97 206.961   5
   1  -4   2 9516.56 346.782   3
  -1   4  -1 2908.99 114.936   5
   1  -4   1 2996.14 121.242   9
   1  -4   1 3001.71 128.779   4
   1  -4   0 17408.3 313.203   4
  -1   4   0 17924.1 270.713   5
   1  -4  -1 11733.2 398.819   1
   1  -4  -1 12079.9 263.671   4
  -1   4   1 11579.9 222.786   5
  -1   4   2 62545.8 479.872   5
   1  -4  -2 59605.7 602.454   4
   1  -4  -3 4269.01 169.537   4
   1  -4  -4 81725.3 739.537   4
   1  -4  -5 76775.0 735.384   4
   1  -4  -5 80656.0 864.049  14
   1  -4  -6 7520.96 290.948  14
   1  -4  -6 6949.32 233.139   6
   1  -4  -6 7245.42 229.840   4
   1  -4  -6 7236.31 280.433  13
   1  -4  -7 7767.30 310.819  14
   1  -4  -7 8357.71 316.827  13
   1  -4  -7 7889.86 263.311   6
   1  -4  -8 4986.03 267.613  14
   1  -4  -8 5126.47 229.127   6
   1  -4  -8 5042.45 263.367  13
   1  -4  -9 19475.8 540.430  13
   1  -4  -9 19306.3 467.822   6
   1  -4 -10 921.782 111.831   6
   1  -4 -10 1153.27 147.796  13
   1  -4 -11 204.646 74.0773  13
  -1   4  11 370.649 111.080  38
   1  -4 -11 453.191 90.9534   6
   1  -4 -12 1646.58 160.008  22
   1  -4 -12 2122.01 200.919  27
   1  -4 -13 4949.13 256.670  22
   1  -4 -13 6578.32 341.885  27
   1  -4 -14 2180.28 189.054  27
   1  -4 -15 594.003 91.7519  27
  -1   4  16 95.5243 34.0796  28
   1  -4 -16 295.933 62.5297  27
  -1   3 -18 306.219 75.5622  27
  -1   3 -18 151.459 64.3261  29
  -1   3 -17 1775.36 123.431  25
  -1   3 -17 1561.94 152.050  29
  -1   3 -17 1898.46 153.815  27
  -1   3 -17 1622.84 90.8419  30
  -1   3 -16 4940.90 200.226  23
  -1   3 -16 4244.83 267.685  29
  -1   3 -16 5045.08 273.137  27
  -1   3 -16 4590.20 175.048  30
  -1   3 -16 4932.31 222.582  25
  -1   3 -16 5053.37 179.361  20
  -1   3 -15 1157.25 105.158  16
  -1   3 -15 1146.43 96.1335  20
  -1   3 -15 1089.41 95.5271  30
  -1   3 -15 1614.57 181.508  27
  -1   3 -15 1090.14 154.507  29
  -1   3 -15 1138.50 151.292  15
  -1   3 -15 1138.24 118.006  25
  -1   3 -15 1113.16 106.576  23
  -1   3 -14 5842.25 232.521  16
  -1   3 -14 5766.24 216.464  20
  -1   3 -14 5522.26 295.636   7
  -1   3 -14 5503.09 327.393  15
  -1   3 -14 5353.69 214.007  30
  -1   3 -14 5228.18 315.728  27
  -1   3 -14 5470.66 336.811  29
  -1   3 -14 6005.15 244.336  23
  -1   3 -14 4698.51 247.427  26
  -1   3 -14 5618.47 260.168  25
  -1   3 -13 4979.08 278.996   7
  -1   3 -12-11.1186 48.7520   7
   1  -3  12-32.5568 63.3577  36
  -1   3 -11-25.4645 44.3613   7
  -1   3 -10 1990.23 155.916   7
  -1   3  -9 4048.42 165.556  10
  -1   3  -9 4337.38 214.242   7
  -1   3  -8 1529.65 97.5370  10
  -1   3  -8 1508.05 119.696   7
  -1   3  -7 2251.13 107.806  10
  -1   3  -7 2311.78 135.483   7
  -1   3  -7 2206.50 100.971   5
   1  -3   6 181.639 50.9420  36
  -1   3  -6 125.547 32.4608   5
  -1   3  -6 134.601 40.6555   7
  -1   3  -6 153.636 31.9788  12
  -1   3  -6 141.099 30.5726  10
   1  -3   5 4564.31 239.373   2
   1  -3   5 4768.22 170.483  36
  -1   3  -5 4529.18 292.737  35
   1  -3   5 4540.36 291.461  35
  -1   3  -5 4452.53 127.899  10
  -1   3  -5 4358.95 134.835   5
  -1   3  -5 4332.83 123.760  12
  -1   3  -5 4498.42 156.848   7
  -1   3  -4 1561.26 168.442  35
   1  -3   4 1680.23 98.4654  36
   1  -3   4 1766.86 155.906   1
   1  -3   4 1448.92 161.927  35
  -1   3  -4 1349.39 77.6670   5
   1  -3   4 1677.93 124.880   2
  -1   3  -4 1607.53 70.5100  10
  -1   3  -4 1601.91 83.9842   7
   1  -3   3 439.404 81.0312   3
   1  -3   3 248.961 85.1920  35
  -1   3  -3 203.458 36.7311   5
   1  -3   3 211.030 38.3848   2
   1  -3   3 240.796 64.6307   1
  -1   3  -3 419.406 90.5798  35
   1  -3   3 162.178 38.5749  36
  -1   3  -2 15279.5 500.210  35
   1  -3   2 14671.0 487.321  35
   1  -3   2 14929.1 379.148   3
  -1   3  -2 14263.0 214.988   5
   1  -3   2 15363.8 268.629  36
   1  -3   2 15214.3 418.764   1
   1  -3   1 9890.23 400.306  35
   1  -3   1 9990.95 278.927   3
   1  -3   1 9980.23 331.378   1
  -1   3  -1 10111.9 403.021  35
   1  -3   0 1192.40 113.733   1
  -1   3   0 1211.85 147.236  35
   1  -3   0 1234.03 74.7613   4
   1  -3   0 1224.21 137.406  35
   1  -3  -1 24409.1 666.326  35
   1  -3  -1 25333.0 323.144   4
   1  -3  -1 26035.3 481.614   1
   1  -3  -1 24845.2 367.700  34
  -1   3   1 25264.9 663.641  35
   1  -3  -2 89770.6 1231.90  35
   1  -3  -2 87733.0 729.317  34
  -1   3   2 86712.0 1270.54  35
   1  -3  -2 87179.3 849.864   1
   1  -3  -3 60233.7 666.863   1
   1  -3  -3 58994.8 664.660  34
  -1   3   3 57325.7 1075.69  35
  -1   3   3 58047.6 797.530   2
   1  -3  -3 60151.1 522.457   4
   1  -3  -3 60109.5 638.899   1
   1  -3  -4 146946. 1191.16  34
  -1   3   4 147180. 1475.52   2
   1  -3  -5 14692.1 340.788  14
   1  -3  -5 14484.9 275.514   6
   1  -3  -5 14503.3 272.189   4
   1  -3  -6 14500.6 301.681   6
   1  -3  -6 14413.0 356.072  13
   1  -3  -6 14590.1 280.520   4
   1  -3  -6 14575.8 371.868  14
   1  -3  -7 75232.4 746.545   6
   1  -3  -7 74765.0 906.203  14
   1  -3  -8 408.662 80.5235  13
   1  -3  -8 307.413 63.2392   6
   1  -3  -8 416.245 87.3502  14
   1  -3  -9 4650.83 219.179   6
   1  -3  -9 4846.76 265.802  14
   1  -3  -9 4609.82 253.537  13
   1  -3 -10 30797.0 682.737  13
   1  -3 -10 29972.9 590.299   6
   1  -3 -10 30294.4 695.624  14
   1  -3 -11 7871.06 366.742  13
   1  -3 -11 8254.76 325.177   6
   1  -3 -11 7839.82 371.040  14
   1  -3 -12 121.091 61.5554  14
   1  -3 -12 269.242 83.6594  13
   1  -3 -12 89.0614 50.5120   6
  -1   3  12 108.912 69.0774  38
   1  -3 -13 481.737 119.048  27
   1  -3 -13 521.844 111.032  29
   1  -3 -14 2399.61 215.521  29
   1  -3 -14 2397.90 215.345  27
   1  -3 -15 294.653 80.2735  29
   1  -3 -15 220.156 79.7104  27
   1  -3 -16 1256.32 131.515  27
   1  -3 -16 1320.66 129.456  29
   1  -3 -17 140.901 48.3260  27
   1  -3 -17 206.427 49.5765  29
  -1   2 -18 223.189 69.4433  27
  -1   2 -18 15.3839 48.1918  29
  -1   2 -17 1752.65 160.796  29
  -1   2 -17 1810.75 160.260  27
  -1   2 -16 1257.37 143.729  27
  -1   2 -16 1438.59 114.919  23
  -1   2 -16 1278.39 123.946  25
  -1   2 -16 1333.55 160.975  29
  -1   2 -15 1730.92 193.411  29
  -1   2 -15 1374.75 133.037  26
  -1   2 -15 1486.32 171.246  27
  -1   2 -15 1778.44 150.217  25
  -1   2 -15 1842.84 122.116  20
  -1   2 -15 1625.12 128.694  23
  -1   2 -14 14636.9 346.566  20
  -1   2 -14 14209.2 473.163   7
  -1   2 -14 14381.1 539.433  29
  -1   2 -14 14683.8 365.898  16
  -1   2 -14 13566.6 509.581  27
  -1   2 -14 14403.7 380.565  23
  -1   2 -14 14678.3 428.260  25
  -1   2 -13 3682.22 240.594   7
  -1   2 -12 1212.45 135.335   7
  -1   2 -11 480.183 87.3497   7
  -1   2 -10 5147.80 215.345  11
  -1   2 -10 5273.88 196.085  10
  -1   2 -10 5577.87 254.581   7
  -1   2  -9 1814.92 122.156  11
  -1   2  -9 1884.83 142.228   7
  -1   2  -9 1775.70 109.308  10
  -1   2  -8 2963.47 143.124  11
  -1   2  -8 3360.40 171.552   7
  -1   2  -8 2809.64 152.096   6
  -1   2  -8 3117.95 131.154  10
  -1   2  -7 3737.11 148.453  11
  -1   2  -7 3700.52 160.292   6
  -1   2  -7 3754.66 133.457  10
  -1   2  -7 3929.68 173.069   7
   1  -2   6 506.892 107.365  35
  -1   2  -6 357.954 97.5062  35
  -1   2  -6 424.741 40.8804   5
   1  -2   6 383.148 67.8495   1
  -1   2  -6 436.145 61.5572   7
  -1   2  -6 324.822 47.0682  11
  -1   2  -6 403.751 44.7775  10
  -1   2  -6 327.030 52.9739   6
  -1   2  -5 747.822 55.4132  10
  -1   2  -5 664.760 67.9543   7
   1  -2   5 775.153 109.688   2
   1  -2   5 650.209 116.393  35
  -1   2  -5 704.282 116.428  35
  -1   2  -5 711.359 60.9715  11
   1  -2   5 801.208 107.523  34
   1  -2   5 784.491 99.5376   1
   1  -2   4 530.283 93.9784   1
  -1   2  -4 257.788 101.814  35
   1  -2   4 606.550 103.225   2
   1  -2   4 546.025 105.720   3
  -1   2  -4 830.416 120.249   3
   1  -2   4 293.436 94.0393  35
   1  -2   3 30761.6 607.939  35
   1  -2   3 30948.5 536.483   3
  -1   2  -3 29438.7 517.131   3
   1  -2   3 29168.9 467.207   2
   1  -2   3 31385.4 516.036   1
  -1   2  -3 31465.4 621.034  35
   1  -2   2 36782.8 634.097  35
   1  -2   2 37097.8 518.498   3
  -1   2  -2 37159.7 636.349  35
   1  -2   1 377895. 1412.69   3
  -1   2  -1 388413. 1975.03  35
  -1   2   0 42753.2 682.786  35
   1  -2   0 41463.3 313.388   2
   1  -2   0 42602.8 396.364   3
   1  -2  -1 1115.10 118.303  35
  -1   2   1 935.964 117.281  35
   1  -2  -2 172155. 950.032  34
   1  -2  -2 172870. 1341.72  35
   1  -2  -2 175664. 948.078   1
  -1   2   2 172622. 1097.85   2
  -1   2   2 170753. 1409.28  35
  -1   2   3 309634. 1976.68  35
   1  -2  -3 309307. 1703.61   2
   1  -2  -3 307773. 1939.42  35
   1  -2  -3 311554. 1037.94   3
   1  -2  -3 311231. 1211.36   1
  -1   2   3 308106. 1766.19   2
   1  -2  -4 58870.5 503.542   1
  -1   2   4 56520.3 881.903   2
  -1   2   4 57112.2 899.021  35
   1  -2  -4 57656.9 557.507   3
   1  -2  -4 60969.5 580.926  14
   1  -2  -4 60890.6 458.704   6
   1  -2  -4 61630.7 722.350  34
   1  -2  -5 660.712 72.2632  13
  -1   2   5 660.044 109.601  35
   1  -2  -5 577.773 55.0681   7
   1  -2  -5 605.014 56.1313   6
   1  -2  -5 572.524 49.2945   4
   1  -2  -5 585.442 72.8106  14
   1  -2  -6 13657.7 269.120   6
   1  -2  -6 14132.1 321.045  13
   1  -2  -6 13534.7 333.401  14
   1  -2  -6 13456.0 231.762  11
   1  -2  -6 13714.8 271.477   7
   1  -2  -7 14061.9 375.492  14
   1  -2  -7 14142.9 302.760   6
   1  -2  -7 15044.8 360.398  13
   1  -2  -7 14541.0 300.746   7
   1  -2  -7 13859.4 258.395  11
   1  -2  -8 12325.1 379.597  14
   1  -2  -8 12348.9 267.844  11
   1  -2  -8 12785.4 304.347   7
   1  -2  -8 12717.5 316.418   6
   1  -2  -8 12650.1 362.064  13
   1  -2  -9 1093.95 104.960   6
   1  -2  -9 1084.30 129.616  14
   1  -2  -9 993.242 96.3353   7
   1  -2  -9 1127.32 121.478  13
   1  -2 -10 665.922 106.080  13
   1  -2 -10 693.897 90.1336   6
   1  -2 -10 580.541 105.295  14
   1  -2 -11 947.345 109.137   6
   1  -2 -11 1138.43 144.973  14
   1  -2 -11 944.216 126.385  13
   1  -2 -12 15978.7 460.119   6
   1  -2 -12 16483.8 547.127  14
   1  -2 -12 16156.5 530.622  13
   1  -2 -13 184.214 80.2667  29
   1  -2 -13 129.598 70.4537  13
   1  -2 -13 227.444 69.2573  23
   1  -2 -13 155.338 80.1905  27
   1  -2 -13 113.319 51.7368   6
   1  -2 -13 235.052 88.5966  14
   1  -2 -14 2327.91 159.226  23
   1  -2 -14 1998.08 154.439  25
   1  -2 -14 2092.81 205.597  27
   1  -2 -14 2161.45 211.206  29
   1  -2 -15 29.3156 64.3821  29
   1  -2 -15-43.0740 62.6003  27
   1  -2 -15 62.3451 43.5540  25
   1  -2 -16 525.022 96.4346  27
   1  -2 -16 615.310 108.234  29
   1  -2 -16 635.425 78.6964  25
   1  -2 -17 80.4893 53.2131  29
   1  -2 -17-44.7524 59.9872  27
   1  -2 -18 94.4258 37.3740  29
   1  -2 -18-9.81336 35.9471  27
  -1   1 -18 901.177 97.4398  29
  -1   1 -18 1036.19 105.829  27
  -1   1 -17 54.6617 51.6369  27
  -1   1 -17 71.9703 60.6519  29
  -1   1 -16 410.701 73.2486  26
  -1   1 -16 604.180 102.298  27
  -1   1 -16 518.895 99.6394  29
  -1   1 -16 677.245 95.6378  25
  -1   1 -15 959.168 114.550  26
  -1   1 -15 1089.98 143.120  27
  -1   1 -15 1364.36 164.174  29
  -1   1 -15 1367.76 133.031  25
  -1   1 -15 1348.51 121.708  23
  -1   1 -14 420.295 78.7662  23
  -1   1 -14 441.577 115.466  27
  -1   1 -14 330.074 77.0884  26
  -1   1 -14 402.150 81.6211  25
  -1   1 -14 337.639 82.8346   7
  -1   1 -14 425.826 100.898  29
  -1   1 -14 424.292 66.7352  20
  -1   1 -13 1616.79 160.581   7
  -1   1 -12 2719.27 176.927  11
  -1   1 -12 2385.00 181.183   6
  -1   1 -12 2737.88 199.499   7
  -1   1 -11 3644.77 213.171   6
  -1   1 -11 3819.17 224.112   7
  -1   1 -11 3228.16 164.783  10
  -1   1 -11 3511.18 190.018  11
  -1   1 -10 2008.56 171.102  13
  -1   1 -10 1913.92 132.857  11
  -1   1 -10 1870.71 146.105   6
  -1   1 -10 1834.86 146.234   7
  -1   1 -10 1882.12 116.546  10
  -1   1  -9 2751.89 169.150   7
  -1   1  -9 2948.12 135.450  10
  -1   1  -9 2743.29 163.075   6
  -1   1  -9 2841.36 192.369  13
  -1   1  -9 2927.28 152.507  11
  -1   1  -8 9739.15 227.967  10
  -1   1  -8 9946.09 291.882   7
  -1   1  -8 10212.5 260.240  11
  -1   1  -8 9833.42 323.564  13
  -1   1  -8 9960.63 281.434   6
  -1   1  -7 21461.9 436.109  13
   1  -1   7 22774.6 408.909  38
  -1   1  -7 21520.0 345.433  11
  -1   1  -7 21490.3 390.684   7
  -1   1  -7 21847.3 375.019   6
  -1   1  -7 22226.1 312.473  10
   1  -1   6 3406.31 146.332  38
  -1   1  -6 3241.10 156.065  13
  -1   1  -6 3231.74 123.565  11
  -1   1  -6 3026.05 106.301  10
  -1   1  -6 3279.17 135.119   6
   1  -1   6 3070.26 232.342  35
  -1   1  -6 3259.03 141.864   7
  -1   1  -5 5981.12 150.569  11
   1  -1   5 6020.15 293.956   2
  -1   1  -5 6344.67 167.736   6
  -1   1  -5 5632.61 129.087  10
   1  -1   5 5843.73 244.315  34
   1  -1   5 6009.97 307.643  35
  -1   1  -5 5757.55 167.488   7
   1  -1   5 6098.71 203.249   1
  -1   1  -5 6028.14 189.863  13
  -1   1  -5 5776.39 279.925   3
  -1   1  -4 9770.12 321.724   3
   1  -1   4 9862.27 282.029  34
  -1   1  -4 10000.5 366.386  35
   1  -1   4 10079.0 246.104   1
   1  -1   4 10125.0 329.946   3
   1  -1   4 9939.02 356.645  35
   1  -1   3 2798.51 178.158  35
  -1   1  -3 2942.35 183.043  35
   1  -1   3 3029.28 160.770   3
   1  -1   2 13362.9 352.420  35
   1  -1   2 13363.6 293.827   3
  -1   1  -2 13547.9 293.613   3
  -1   1  -1 22613.4 404.616  35
  -1   1  -1 21501.3 303.382   3
   1  -1   0 2738.24 106.124   1
  -1   1   0 2799.75 82.1787   3
   1  -1   0 2473.35 125.225  35
  -1   1   0 2491.77 126.253  35
   1  -1  -1 43861.4 414.138   1
  -1   1   1 43496.1 409.843   1
  -1   1   1 40539.8 457.680  35
   1  -1  -1 40762.7 458.540  35
  -1   1   2 164273. 509.781   3
   1  -1  -2 161809. 844.891  34
   1  -1  -2 162388. 813.088   1
   1  -1  -2 164159. 1024.32   2
  -1   1   2 159126. 807.434   1
   1  -1  -2 156981. 898.458  35
  -1   1   2 153584. 903.980  35
  -1   1   3 6402.43 149.722   3
   1  -1  -3 6062.28 230.195   2
  -1   1   3 6315.09 249.193   2
  -1   1   3 5725.23 185.477  35
   1  -1  -3 6034.24 166.204   1
  -1   1   3 6022.80 163.531   1
   1  -1  -3 6157.48 188.406  34
  -1   1   3 6165.45 193.300  34
   1  -1  -4 42732.3 697.931   2
   1  -1  -4 41139.1 558.899  34
  -1   1   4 39195.1 531.209  35
  -1   1   4 42618.2 445.514   1
   1  -1  -4 40736.6 439.025   1
  -1   1   4 41450.2 724.957   2
  -1   1   4 39996.1 565.372  34
  -1   1   5 8836.54 206.526   1
   1  -1  -5 9382.25 225.072  13
   1  -1  -5 8798.88 295.179  34
   1  -1  -5 8843.10 202.079   7
   1  -1  -5 8887.70 234.781  14
   1  -1  -5 8715.05 207.095   1
   1  -1  -5 8877.73 363.720   2
  -1   1   5 9074.14 384.428   2
  -1   1   5 8091.78 289.920  34
   1  -1  -5 8969.18 187.388   6
  -1   1   5 8099.06 264.504  35
   1  -1  -6 3636.62 143.239   7
  -1   1   6 3646.98 92.6763  37
   1  -1  -6 3641.38 135.942   6
   1  -1  -6 3738.03 158.262  13
   1  -1  -6 3477.28 166.282  14
   1  -1  -6 3306.07 115.880  11
   1  -1  -7 13.9644 23.6554  11
   1  -1  -7 17.7720 50.1079  14
   1  -1  -7 95.2943 48.4357  13
   1  -1  -7 86.2631 39.8831   7
   1  -1  -7 95.2934 43.9743   6
   1  -1  -8 5266.90 200.638   7
   1  -1  -8 4801.11 187.632   6
   1  -1  -8 5156.90 235.859  14
   1  -1  -8 4897.01 169.037  11
   1  -1  -8 5195.10 222.127  13
   1  -1  -9 9264.79 282.138   6
   1  -1  -9 9640.45 290.393   7
   1  -1  -9 9124.68 250.013  11
   1  -1  -9 9043.27 337.432  14
   1  -1  -9 9432.75 327.906  13
   1  -1 -10 19068.4 503.872  13
   1  -1 -10 18153.0 374.143  11
   1  -1 -10 19306.5 520.680  14
   1  -1 -10 19061.2 436.719   6
   1  -1 -10 19916.4 447.976   7
   1  -1 -11 1561.35 167.384  14
   1  -1 -11 1439.14 134.043   6
   1  -1 -11 1740.19 145.007   7
   1  -1 -11 1442.09 158.727  13
   1  -1 -12 2255.71 173.199   7
   1  -1 -12 2083.07 195.916  13
   1  -1 -12 2307.26 205.133  14
   1  -1 -12 2076.07 170.124   6
   1  -1 -13 473.139 87.8176   7
   1  -1 -13 396.104 98.9214  13
   1  -1 -13 377.226 85.6903   6
   1  -1 -14 1843.33 153.613  25
   1  -1 -14 1897.14 138.941  20
   1  -1 -14 1791.28 184.564  27
   1  -1 -14 1838.68 199.269  29
   1  -1 -14 1727.87 138.494  23
   1  -1 -15 386.867 101.754  29
   1  -1 -15 471.151 78.5191  25
   1  -1 -15 339.088 71.3206  23
   1  -1 -15 358.961 97.8907  27
   1  -1 -16 2406.44 193.640  27
   1  -1 -16 2546.91 213.383  29
   1  -1 -16 2470.50 158.166  25
   1  -1 -17 233.047 77.9485  29
   1  -1 -17 152.150 55.6233  27
   1  -1 -17 229.282 56.6825  25
   1  -1 -18 868.079 87.0207  27
   1  -1 -18 1036.63 101.800  29
  -1   0 -18 756.220 83.4028  27
  -1   0 -18 600.350 69.4224  29
  -1   0 -17-48.8178 46.4217  29
  -1   0 -17 58.3131 57.5077  27
  -1   0 -16 1963.61 177.155  29
  -1   0 -16 1880.79 175.234  27
  -1   0 -16 1626.13 121.439  26
  -1   0 -15 6.04739 73.5662  27
  -1   0 -15 4.71040 56.9626  29
  -1   0 -15 138.281 69.1495  25
  -1   0 -14 612.673 125.367  29
  -1   0 -14 569.049 92.0769  26
  -1   0 -14 731.871 128.255  27
  -1   0 -14 564.101 96.9774  25
  -1   0 -13 7109.68 322.500   7
  -1   0 -13 6943.91 290.808  11
  -1   0 -13 6764.65 312.768   6
  -1   0 -12 66.2199 48.2463  11
  -1   0 -12 39.6742 53.1419   7
  -1   0 -12-9.79092 51.0014  13
  -1   0 -12 51.9819 44.0291   6
  -1   0 -11 5865.26 213.466  10
  -1   0 -11 6148.34 253.697  11
  -1   0 -11 6074.11 312.707  13
  -1   0 -11 6347.76 283.402   7
  -1   0 -11 5892.03 273.129   6
   1   0  10 137.761 54.5269  38
  -1   0 -10 96.9955 45.9285  11
  -1   0 -10 83.9173 31.6267  10
  -1   0 -10 92.0570 44.4578   7
  -1   0 -10 177.705 70.3479  13
  -1   0 -10 131.019 51.6492   6
  -1   0  -9 7008.54 261.636   7
  -1   0  -9 6709.99 231.093  11
  -1   0  -9 6159.55 275.848  13
  -1   0  -9 6407.14 196.695  10
   1   0   9 6717.74 279.233  38
  -1   0  -9 6374.06 246.730   6
  -1   0  -8 382.559 64.4070   6
  -1   0  -8 361.484 64.5786  13
   1   0   8 537.139 87.0712  38
  -1   0  -8 363.241 56.1287  11
  -1   0  -8 359.920 46.5515  10
  -1   0  -8 363.489 61.1465   7
  -1   0  -7 5308.34 215.609  13
   1   0   7 5942.29 232.499  38
  -1   0  -7 5782.86 179.899  11
  -1   0  -7 5431.06 221.428  14
  -1   0  -7 5607.16 195.726   6
  -1   0  -7 5458.42 155.055  10
  -1   0  -7 5735.04 204.096   7
  -1   0  -6 4236.11 156.964   6
  -1   0  -6 4369.33 143.306  11
  -1   0  -6 4309.64 161.460   7
   1   0   6 4690.82 320.017  35
  -1   0  -6 4378.40 126.138  10
   1   0   6 5030.43 200.131  38
  -1   0  -6 4170.74 178.105  14
  -1   0  -6 4723.88 185.959  13
  -1   0  -5 1059.31 83.9703  14
  -1   0  -5 1021.53 56.5212  10
  -1   0  -5 1068.64 76.9217   7
   1   0   5 995.530 146.515  35
  -1   0  -5 1164.87 130.976   3
  -1   0  -5 1093.67 72.8560   6
  -1   0  -5 1163.64 69.1240  11
   1   0   5 1072.19 107.828  34
  -1   0  -5 1112.81 85.5300  13
   1   0   5 1203.69 96.2176  38
   1   0   4 102.690 22.2283   1
   1   0   4 152.937 71.1102  35
   1   0   4 133.625 40.1177  34
  -1   0  -4 78.2283 21.5173  11
  -1   0  -4 67.7656 54.1353   3
   1   0   3 18752.0 332.227  34
   1   0   3 18612.3 246.238   1
   1   0   3 19201.2 500.307  35
   1   0   2 46960.3 397.442   1
   1   0   2 46177.2 716.422  35
  -1   0  -1 7339.64 158.943   1
   1   0   1 7501.37 169.030   1
  -1   0   0 63854.8 512.524   1
   1   0   0 63504.5 646.500  35
   1   0   0 63083.7 516.633   1
   1   0  -1 100905. 693.859   1
   1   0  -1 105825. 662.115  35
   1   0  -2 1364.05 51.9603  35
   1   0  -2 1465.11 93.3567   1
   1   0  -2 1383.59 73.7899  34
  -1   0   2 1519.30 98.3900   1
  -1   0   2 1404.20 76.2518  34
   1   0  -3 296.758 48.0863   1
  -1   0   3 277.666 45.9847  34
  -1   0   3 187.655 38.9604   3
   1   0  -3 376.931 51.7692  34
  -1   0   3 289.958 54.3179   1
   1   0  -4 11333.1 278.434   1
   1   0  -4 12616.0 379.146   2
  -1   0   4 12055.3 388.266   2
  -1   0   4 11804.1 291.068   3
   1   0  -4 11688.3 291.386  34
  -1   0   4 12008.4 293.051   1
  -1   0   4 11555.2 298.204  34
   1   0  -5 9714.99 175.075  12
   1   0  -5 10127.9 308.454  34
  -1   0   5 10052.7 305.846   3
   1   0  -5 9399.24 267.332   1
   1   0  -5 10249.7 218.819   7
  -1   0   5 10123.0 397.857   2
   1   0  -5 10504.8 253.621  14
   1   0  -5 10140.6 379.128   2
  -1   0   5 9791.49 304.554  34
  -1   0   5 10152.9 282.743   1
   1   0  -5 10213.0 229.353  13
   1   0  -6 13836.7 229.287  12
   1   0  -6 13050.8 232.924  11
  -1   0   6 14198.0 406.477   3
   1   0  -6 13561.5 280.245   7
   1   0  -6 13701.5 261.259   6
   1   0  -6 13889.2 342.911   1
  -1   0   6 14267.8 349.285   1
   1   0  -6 13786.5 320.834  14
   1   0  -6 13770.2 299.596  13
   1   0  -7 1077.65 78.1483  11
   1   0  -7 1252.83 111.351  14
  -1   0   7 1292.20 60.9704  37
   1   0  -7 1404.18 102.707   7
   1   0  -7 1358.52 108.604  13
   1   0  -7 1228.02 90.1076   6
   1   0  -8 261.315 57.7896   7
  -1   0   8 360.672 34.0803  37
   1   0  -8 216.658 57.0326  14
   1   0  -8 210.229 53.9408  13
   1   0  -8 204.265 51.4490   6
   1   0  -9 18426.1 407.473   7
   1   0  -9 18456.6 458.235  13
   1   0  -9 18462.4 468.826  14
   1   0  -9 17380.0 382.107   6
   1   0 -10 78.7929 58.0291  14
   1   0 -10-25.3579 51.6906  13
   1   0 -10 67.7543 38.0684   6
   1   0 -10 98.3023 49.3786   7
   1   0 -11 6949.13 281.745   6
   1   0 -11 7528.02 346.664  14
   1   0 -11 7730.38 342.203  13
   1   0 -11 8022.04 305.916   7
   1   0 -12 4667.79 292.064  14
   1   0 -12 4993.94 255.298   7
   1   0 -12 4700.52 286.245  13
   1   0 -13 5834.41 286.756   7
   1   0 -14 546.042 85.9143  23
   1   0 -14 524.044 113.365  27
   1   0 -14 488.337 72.7989  20
   1   0 -14 579.131 122.584  15
   1   0 -14 429.721 106.224  29
   1   0 -14 547.201 86.8724  25
   1   0 -14 475.715 91.7707   7
   1   0 -14 533.553 105.189  18
   1   0 -15 320.644 88.5044  27
   1   0 -15 423.071 79.5663  23
   1   0 -15 297.794 56.0549  20
   1   0 -15 347.099 78.0145  25
   1   0 -15 216.499 79.8432  15
   1   0 -15 341.602 104.833  29
   1   0 -16 77.3686 51.5222  15
   1   0 -16 49.7073 38.6983  23
   1   0 -16 139.330 66.0093  29
   1   0 -16 13.3088 37.7626  25
   1   0 -16 43.9219 66.5297  27
   1   0 -17 307.709 58.8102  25
   1   0 -17 339.046 71.6919  27
   1   0 -17 361.026 66.0845  23
   1   0 -17 416.539 89.6201  29
   1   0 -17 285.501 68.5945  15
   1   0 -18 439.582 68.3772  27
   1   0 -18 509.366 81.1941  29
   1   0 -18 566.775 69.1742  25
   1   0 -19 139.835 37.2708  29
  -1  -1 -18 127.536 42.1846  27
  -1  -1 -17 1179.59 101.827  29
  -1  -1 -17 1147.44 110.603  27
  -1  -1 -16 588.034 99.8005  27
  -1  -1 -16 709.009 98.0776  29
  -1  -1 -16 477.204 65.4501  26
  -1  -1 -15 230.663 56.4406  26
  -1  -1 -15 259.836 74.5029  29
  -1  -1 -15 270.758 80.8608  27
  -1  -1 -14 11.4815 41.2816  26
  -1  -1 -14 8.62616 58.2569  29
  -1  -1 -14 105.288 66.6614  27
  -1  -1 -13 78.2539 51.0733  13
  -1  -1 -13 231.797 90.4827  29
  -1  -1 -13 116.460 65.4555  22
  -1  -1 -13 146.863 56.2051  26
  -1  -1 -13 141.030 51.6892  11
  -1  -1 -13 312.638 95.8510  27
  -1  -1 -13 173.809 58.2918  25
  -1  -1 -13 78.3574 49.7227   6
  -1  -1 -12 4910.72 297.941  13
  -1  -1 -12 5104.12 273.760   6
  -1  -1 -12 5481.46 251.124  11
  -1  -1 -11 16215.8 413.833  11
  -1  -1 -11 16514.2 458.587   6
  -1  -1 -11 15779.4 498.634  13
   1   1  11 17028.3 529.681  38
   1   1  10 539.803 97.9682  38
  -1  -1 -10 520.418 85.8725   6
  -1  -1 -10 597.452 101.086  13
  -1  -1 -10 507.676 78.8766   7
  -1  -1 -10 502.926 77.5123  11
  -1  -1  -9 1343.93 110.484  11
  -1  -1  -9 1456.71 95.0465  10
   1   1   9 1271.25 140.320  38
  -1  -1  -9 1329.15 115.732   7
  -1  -1  -9 1427.38 126.060   6
  -1  -1  -9 1324.70 131.618  13
   1   1   8 9277.28 341.168  38
  -1  -1  -8 8790.28 270.563   7
  -1  -1  -8 9005.22 304.654  13
  -1  -1  -8 8896.99 213.491  10
  -1  -1  -8 8737.63 277.681   6
  -1  -1  -8 8514.64 298.317  14
  -1  -1  -8 8943.82 254.433  11
  -1  -1  -7 917.455 95.5644  14
  -1  -1  -7 842.375 86.8525   6
  -1  -1  -7 825.502 62.8806  10
  -1  -1  -7 862.017 76.7215  11
  -1  -1  -7 867.713 92.9857  13
  -1  -1  -7 715.618 73.7221   7
   1   1   7 1035.92 113.003  38
   1   1   6 708.708 93.6691  38
  -1  -1  -6 577.058 50.0198  10
  -1  -1  -6 568.155 72.6576  14
  -1  -1  -6 639.386 61.2891  11
  -1  -1  -6 559.409 63.5979   7
  -1  -1  -6 734.194 83.9163  13
  -1  -1  -6 625.965 67.9579   6
   1   1   5 692.215 85.7608  34
   1   1   5 714.894 88.3912  38
  -1  -1  -5 779.664 74.3309  13
  -1  -1  -5 732.856 48.3176  10
  -1  -1  -5 802.511 58.4251   4
  -1  -1  -5 713.581 73.3361  14
  -1  -1  -5 768.582 63.6911   7
  -1  -1  -5 854.206 64.2766  11
  -1  -1  -5 754.952 67.0564   6
  -1  -1  -4 32211.2 359.360   6
   1   1   4 31617.6 493.801  34
  -1  -1  -4 32121.3 387.943  13
   1   1   3 95937.1 551.184   1
  -1  -1  -3 94184.6 523.604   1
   1   1   2 94178.4 654.898   1
  -1  -1  -2 95371.0 631.653   1
   1   1   2 94232.0 612.077  34
  -1  -1  -1 7461.45 200.685   1
   1   1   1 7345.58 203.417   1
  -1  -1   0 13871.8 297.752   1
   1   1   0 13575.4 302.327   1
   1   1  -1 1528.14 63.6574  34
   1   1  -1 1270.12 104.728   1
  -1  -1   1 1153.09 105.262   1
   1   1  -2 79116.8 812.417   1
  -1  -1   2 80695.3 528.971  34
   1   1  -3 4692.80 222.323   2
  -1  -1   3 4935.23 175.327  34
  -1  -1   3 4623.65 214.713   1
   1   1  -3 5176.20 180.612  34
   1   1  -3 4237.57 211.932   1
   1   1  -3 4448.12 149.257  35
   1   1  -4 3448.96 216.731   1
  -1  -1   4 5509.15 238.888  34
  -1  -1   4 4223.08 231.751   1
   1   1  -4 4229.73 263.108   2
   1   1  -4 5740.77 257.284  34
   1   1  -5 84666.1 959.977   1
   1   1  -5 87257.3 917.621  34
  -1  -1   5 88615.5 1007.94   3
   1   1  -5 84160.6 640.223   7
   1   1  -5 85116.4 717.787  14
   1   1  -5 86627.9 547.345  12
  -1  -1   5 88813.8 1003.22   1
  -1  -1   5 86818.3 893.828  34
   1   1  -5 84711.3 693.891  13
   1   1  -6 363.933 42.6998  12
   1   1  -6 361.798 61.7832  14
  -1  -1   6 491.467 84.5067   1
   1   1  -6 291.798 58.6448  13
   1   1  -6 372.592 71.5466   1
   1   1  -6 349.757 50.6393   7
   1   1  -7 18226.4 352.788   7
   1   1  -7 17601.1 292.073  12
   1   1  -7 17395.9 395.036  14
   1   1  -8 34406.2 525.420   7
   1   1  -8 33677.2 573.861  13
   1   1  -8 34299.5 439.204  12
   1   1  -8 34460.8 599.443  14
   1   1  -9 1435.94 143.297  14
   1   1  -9 1543.80 122.506   7
   1   1  -9 1325.62 129.700  13
  -1  -1  10 304.231 39.1224  37
   1   1 -10 409.818 73.3994   7
   1   1 -10 410.662 88.7661  14
   1   1 -11 8275.73 315.149   7
   1   1 -12 35.8651 39.6989   7
   1   1 -13 247.210 69.2943   7
   1   1 -14 2087.94 192.564  18
   1   1 -14 2174.27 214.853  15
   1   1 -14 2151.08 141.438  20
   1   1 -14 2168.13 211.430  29
   1   1 -14 2134.82 167.199  25
   1   1 -14 2029.06 177.687   7
   1   1 -14 2142.94 155.040  23
   1   1 -14 2383.64 147.111  16
   1   1 -15 1536.01 183.715  29
   1   1 -15 1798.08 198.070  15
   1   1 -15 1644.60 124.539  20
   1   1 -15 1356.32 154.406  27
   1   1 -15 1521.06 139.678  25
   1   1 -15 1520.72 128.346  23
   1   1 -16 132.966 50.1239  23
   1   1 -16 85.4122 64.7876  15
   1   1 -16 85.6204 56.3570  27
   1   1 -16 52.7762 47.3626  25
   1   1 -16 150.279 80.9153  29
   1   1 -16 103.087 36.5000  20
   1   1 -17-4.05138 34.0073  23
   1   1 -17-47.8332 50.5776  27
   1   1 -17-49.2287 56.9699  15
   1   1 -17 14.5395 49.1147  29
   1   1 -17 137.657 47.4409  20
   1   1 -17 42.8567 40.3160  25
   1   1 -18 14.1649 40.5692  15
   1   1 -18 20.9542 35.4965  25
   1   1 -18 16.5140 45.2446  29
   1   1 -19 397.807 57.1552  29
  -1  -2 -17 18.8058 34.0609  27
  -1  -2 -16 314.807 70.2833  27
  -1  -2 -15 3151.71 215.961  27
  -1  -2 -14 266.270 76.8621  22
  -1  -2 -14 307.568 90.3196  27
  -1  -2 -13 288.408 81.6512  22
  -1  -2 -13 440.329 101.751  27
  -1  -2 -13 298.993 68.2730  26
  -1  -2 -12 1161.45 149.991  13
   1   2  12 1168.98 157.714  38
  -1  -2 -12 1138.72 135.571   6
  -1  -2 -12 1207.38 160.786  27
  -1  -2 -12 816.881 124.247  22
  -1  -2 -12 1173.90 120.338  11
  -1  -2 -11 839.554 128.884  13
   1   2  11 1087.37 151.345  38
  -1  -2 -11 798.074 103.965  11
  -1  -2 -11 790.418 116.689   6
  -1  -2 -10 6589.16 256.114  11
  -1  -2 -10 6237.17 304.572  13
  -1  -2 -10 6657.36 289.297   6
   1   2  10 6237.35 337.394  38
   1   2   9 2985.29 224.212  38
  -1  -2  -9 2876.20 164.165  11
  -1  -2  -9 2931.41 183.152   6
  -1  -2  -9 3066.27 204.448  13
  -1  -2  -8 5738.24 237.512   6
   1   2   8 6440.74 313.018  38
  -1  -2  -8 5712.11 257.188  13
  -1  -2  -8 5887.40 214.064  11
  -1  -2  -7 8291.63 262.542   6
  -1  -2  -7 7889.50 277.965  13
  -1  -2  -7 8331.74 236.678  11
  -1  -2  -6 32235.2 472.446   6
  -1  -2  -6 32194.7 429.117   4
  -1  -2  -6 32278.8 427.736  11
  -1  -2  -6 31489.0 509.150  13
   1   2   6 33290.4 621.708  38
  -1  -2  -5 2249.14 105.659  11
  -1  -2  -5 2158.14 125.660  13
  -1  -2  -5 2145.77 109.463   4
  -1  -2  -5 2203.81 116.395   6
  -1  -2  -4 1077.65 77.8985   4
  -1  -2  -4 1319.60 89.8102  13
   1   2   3 14462.1 215.746   5
  -1  -2  -3 14466.0 260.389   4
  -1  -2  -2 28634.1 356.378   4
  -1  -2  -2 29877.5 457.355   1
   1   2   2 29504.8 431.649  38
   1   2   2 28063.5 757.577  35
   1   2   2 28229.2 288.898  34
   1   2   2 29990.4 308.940   5
   1   2   2 30412.8 461.423   1
  -1  -2  -1 27092.3 336.186   4
   1   2   1 26564.1 694.545  35
   1   2   1 27435.4 480.827   1
  -1  -2  -1 28082.2 480.376   1
   1   2   0 18599.3 242.993   5
   1   2   0 19330.3 432.397   1
  -1  -2   0 19148.8 429.335   1
  -1  -2   0 18450.3 270.877   4
   1   2   0 18399.3 533.643  35
   1   2  -1 19926.1 249.308   5
   1   2  -1 19784.5 460.562   1
  -1  -2   1 20515.3 472.559   1
  -1  -2   2 10755.4 363.836   1
   1   2  -2 10801.3 356.819   1
   1   2  -2 9939.09 348.217  35
   1   2  -2 10249.8 182.227   5
   1   2  -3 89824.0 946.725   2
   1   2  -3 83644.6 542.266  12
   1   2  -3 85692.6 516.393   5
   1   2  -3 85512.5 967.915  35
  -1  -2   3 86370.6 481.473   8
  -1  -2   3 86935.7 1081.94   1
   1   2  -3 83245.1 1043.20   1
  -1  -2   3 87176.3 639.455  34
   1   2  -4 5466.70 145.490  12
  -1  -2   4 5702.80 289.333   1
   1   2  -4 5687.19 260.219   2
   1   2  -4 5240.35 226.634  35
   1   2  -4 5396.55 275.932   1
  -1  -2   4 5453.04 141.321   9
   1   2  -4 5234.68 132.422   5
  -1  -2   4 5491.66 196.360  34
   1   2  -5 4560.51 140.287  12
   1   2  -5 4254.59 150.501   7
  -1  -2   5 4337.97 132.883   9
   1   2  -5 4590.79 125.296   5
  -1  -2   5 4528.27 203.531  34
   1   2  -5 4673.51 260.114   2
   1   2  -6 1650.08 94.4180  12
   1   2  -6 1639.09 79.5380   5
   1   2  -6 1665.34 104.704   7
  -1  -2   6 1536.12 88.8594   9
  -1  -2   7 130892. 821.308   9
   1   2  -7 132459. 969.868   7
  -1  -2   8 7017.45 205.256   9
   1   2  -8 7497.77 251.518   7
  -1  -2   9 4702.47 156.797   8
   1   2  -9 4401.40 178.146  12
   1   2  -9 4523.97 211.145   7
  -1  -2  10 14293.2 286.606   8
   1   2 -10 14171.5 389.985   7
   1   2 -10 14840.2 343.635  12
   1   2 -11 2453.92 175.727   7
   1   2 -12 4381.13 244.733   7
   1   2 -13 56.5113 52.9124   7
   1   2 -14 53.6816 29.5537  20
   1   2 -14 44.5735 42.7464  16
   1   2 -14 28.8553 29.4385  30
   1   2 -14-17.8409 47.1668  23
   1   2 -14-16.3569 79.6728  29
   1   2 -14-26.7226 57.9018  18
   1   2 -14 30.4176 42.9726   7
   1   2 -14-58.3955 101.924  15
   1   2 -14-17.3926 48.7121  25
   1   2 -15 145.284 52.1537  23
   1   2 -15 74.8185 64.4608  15
   1   2 -15 31.9256 39.6615  25
   1   2 -15 68.0645 38.1770  30
   1   2 -15 121.481 79.1614  29
   1   2 -15 128.800 40.9603  20
   1   2 -15 134.365 42.8449  16
   1   2 -16 306.162 78.5456  29
   1   2 -16 502.735 68.4343  20
   1   2 -16 400.174 68.1798  23
   1   2 -16 309.232 53.1681  30
   1   2 -16 369.653 69.3945  25
   1   2 -16 284.928 98.5392  15
   1   2 -17 60.2274 67.6922  15
   1   2 -17 148.580 43.4305  23
   1   2 -17 131.583 38.2591  20
   1   2 -17 62.5199 26.2642  30
   1   2 -17 140.913 62.1271  29
   1   2 -17 121.313 45.8569  25
   1   2 -18 43.5396 34.8083  23
   1   2 -18 51.5244 48.7862  29
   1   2 -18 9.44192 32.0462  25
   1   2 -19 152.881 42.1684  29
  -1  -3 -16 481.376 66.0284  27
  -1  -3 -15-81.1471 58.6336  27
  -1  -3 -14 1133.98 125.098  22
  -1  -3 -14 1438.44 148.745  27
  -1  -3 -13 3613.55 243.507  27
  -1  -3 -13 3156.12 221.046  22
  -1  -3 -12 1199.66 153.203  27
  -1  -3 -12 966.925 130.878  22
  -1  -3 -11 48.0510 60.5574  13
  -1  -3 -11 26.0936 44.0046   6
  -1  -3 -11 19.9077 54.8442  27
  -1  -3 -11 165.359 75.9449  22
   1   3  11 210.418 78.8597  38
  -1  -3 -10 869.464 126.882  13
   1   3  10 830.898 136.280  38
  -1  -3 -10 649.494 102.105   6
  -1  -3 -10 764.731 97.6047  11
  -1  -3  -9 452.860 91.9682  13
   1   3   9 468.707 112.360  38
  -1  -3  -9 468.725 84.4109   6
  -1  -3  -9 441.577 72.1946  11
  -1  -3  -8 1867.54 148.633   6
  -1  -3  -8 1734.00 127.702  11
   1   3   8 1704.20 178.767  38
  -1  -3  -8 1962.53 163.891  13
  -1  -3  -7 775.711 108.045  13
  -1  -3  -7 801.014 82.0338  11
   1   3   7 858.039 127.090  38
  -1  -3  -7 821.220 98.2748   6
  -1  -3  -6 325.169 62.9326   6
  -1  -3  -6 416.952 71.8220  13
  -1  -3  -6 229.670 48.9979  11
  -1  -3  -6 206.856 49.6615   4
   1   3   6 312.497 83.2760  38
   1   3   5 623.229 99.2693  38
  -1  -3  -5 551.319 61.2877  11
  -1  -3  -5 512.422 63.4526   4
  -1  -3  -5 595.541 81.5958  13
   1   3   4 28703.4 561.097  38
  -1  -3  -4 28593.6 437.669   4
  -1  -3  -3 11722.5 272.999   4
   1   3   3 11806.1 337.103  38
   1   3   3 11785.7 228.984   5
   1   3   2 10310.3 215.818   5
  -1  -3  -2 10157.1 249.760   4
   1   3   2 9506.88 279.435  38
   1   3   1 5771.36 162.413   5
  -1  -3  -1 5508.87 179.550   4
   1   3   1 5544.08 196.820  38
   1   3   1 6006.99 266.184   1
  -1  -3  -1 5839.50 268.558   1
  -1  -3   0 7560.89 204.964   4
   1   3   0 8159.63 331.450   1
  -1  -3   0 7658.36 328.731   1
  -1  -3   0 7408.92 144.742   8
   1   3   0 7503.78 184.013   5
  -1  -3   1 23047.4 260.412   8
  -1  -3   1 22831.0 348.348   4
   1   3  -1 22920.2 318.370   5
   1   3  -2 22209.0 315.871   5
  -1  -3   2 22500.5 268.476   8
   1   3  -3 22855.9 322.299   5
   1   3  -3 22281.6 638.888  35
  -1  -3   3 23422.0 329.300   4
   1   3  -3 21963.0 315.045  12
  -1  -3   3 22404.1 282.001   8
   1   3  -4 180.272 44.4050  12
   1   3  -4 223.186 78.6804  35
  -1  -3   4 112.374 36.2996   9
  -1  -3   4 131.462 31.7996   8
   1   3  -4 104.414 35.5348   5
  -1  -3   4 119.470 34.9689   4
   1   3  -5 20381.8 322.656  12
  -1  -3   5 20237.0 296.904   8
  -1  -3   5 19476.8 320.085   9
   1   3  -5 19910.3 331.374   7
   1   3  -5 19217.9 295.841   5
   1   3  -6 15983.2 278.479   5
   1   3  -6 16097.1 324.176   7
   1   3  -6 16826.1 306.732  12
  -1  -3   6 16142.7 280.425   8
   1   3  -7 8520.98 228.672  12
   1   3  -7 8216.77 247.695   7
   1   3  -7 8401.00 203.838   5
  -1  -3   7 7668.90 225.176   9
  -1  -3   7 7897.55 210.527   8
  -1  -3   8 2234.50 114.226   8
   1   3  -8 2330.33 142.857   7
  -1  -3   8 2205.51 127.708   9
   1   3  -8 2272.55 130.533  12
  -1  -3   9 1656.46 118.463   9
   1   3  -9 1862.57 123.774  12
  -1  -3   9 1763.86 107.983   8
   1   3  -9 1918.68 139.557   7
  -1  -3  10 4961.17 182.208   8
   1   3 -10 5135.28 212.742  12
   1   3 -10 4568.34 222.186   7
  -1  -3  11 3344.86 155.759   8
   1   3 -11 3337.12 204.126   7
  -1  -3  12 2.92844 24.2849   8
   1   3 -12 3.13626 39.7536   7
   1   3 -13 451.187 91.7728   7
  -1  -3  13 389.216 54.3174  37
   1   3 -14 777.698 87.2014  30
   1   3 -14 892.174 91.9604  20
   1   3 -14 731.098 142.968  15
   1   3 -14 873.582 98.4420  23
   1   3 -14 854.325 90.1767  16
   1   3 -14 759.144 131.590  29
   1   3 -14 895.545 120.120   7
   1   3 -14 832.390 102.928  25
   1   3 -15 251.771 51.4129  30
   1   3 -15 257.457 48.6114  20
   1   3 -15 251.772 54.9896  16
   1   3 -15 169.682 90.9043  15
   1   3 -15 218.287 84.5166  29
   1   3 -15 330.491 67.8668  23
   1   3 -15 350.944 70.5896  25
   1   3 -16 53.0927 39.5036  23
   1   3 -16 163.089 72.9093  29
   1   3 -16 19.2429 22.6624  16
   1   3 -16 8.92610 29.1170  30
   1   3 -16 148.667 86.1497  15
   1   3 -16 57.9784 43.5546  25
   1   3 -16 27.7923 28.5490  20
   1   3 -17-16.1330 31.9016  25
   1   3 -17 53.5843 26.6297  30
   1   3 -17 83.3802 35.1324  23
   1   3 -17 47.3006 50.1473  29
   1   3 -17 65.9607 29.7986  20
   1   3 -18 4.90659 26.9437  23
   1   3 -18 5.53957 22.6239  20
   1   3 -18 60.0880 32.8489  25
   1   3 -18 86.4629 39.0692  29
  -1  -4 -15 56.2864 32.4092  27
  -1  -4 -14 1742.43 131.912  27
  -1  -4 -14 1393.78 120.701  22
  -1  -4 -13 249.577 70.0444  22
   1   4  13 296.112 56.8126  28
  -1  -4 -13 396.912 76.0461  27
  -1  -4 -12 146.126 74.6773  27
   1   4  12 187.946 60.1694  28
  -1  -4 -12 176.747 75.2724  22
  -1  -4 -11 2868.75 221.842  22
   1   4  11 3362.93 201.464  28
  -1  -4 -10 44.3520 69.5686  22
   1   4  10 68.2428 72.3409  38
  -1  -4 -10 92.8214 62.5882   6
  -1  -4  -9 6558.87 296.682   6
   1   4   9 6869.72 377.180  38
   1   4   8 1285.15 170.569  38
  -1  -4  -8 1354.26 133.524   6
  -1  -4  -8 1507.46 153.859  13
  -1  -4  -7 9948.05 335.316   6
   1   4   7 9590.12 422.176  38
  -1  -4  -7 9846.85 360.094  13
  -1  -4  -6 87.0775 47.3691   6
   1   4   6 81.4654 64.9918  38
  -1  -4  -6 96.5388 37.0444  11
  -1  -4  -6 45.8071 41.8986   4
  -1  -4  -6 139.043 56.9094  13
  -1  -4  -5 778.693 88.1739   4
  -1  -4  -5 788.321 77.3142  11
   1   4   5 709.618 111.593  38
  -1  -4  -5 828.077 98.6882  13
   1   4   4 3303.78 215.660  38
  -1  -4  -4 3433.06 175.594   4
   1   4   3 7924.39 308.114  38
  -1  -4  -3 8503.03 266.229   4
   1   4   2 17417.8 423.108  38
  -1  -4  -2 18120.2 382.348   4
   1   4   2 18316.6 325.556   5
   1   4   1 1517.04 96.8535   5
  -1  -4  -1 1679.01 117.423   4
   1   4   1 1680.63 125.560  38
   1   4   0 25.6508 25.4632   5
  -1  -4   0 67.9717 35.8403   4
  -1  -4   1 239.098 64.1406   4
   1   4  -1 313.317 54.0982   5
  -1  -4   1 363.023 45.4069   8
   1   4  -2 5044.41 176.589   5
  -1  -4   2 5199.69 188.794   4
  -1  -4   2 5013.31 146.226   8
   1   4  -3 320.189 47.6518  12
  -1  -4   3 388.909 46.6072   8
   1   4  -3 317.727 53.6318   5
  -1  -4   3 434.142 58.7465   4
  -1  -4   4 1371.13 90.6783   4
  -1  -4   4 1264.24 83.7566   8
   1   4  -4 1190.71 87.3092   5
   1   4  -4 1269.49 89.0344  12
   1   4  -5 23416.2 379.366  12
   1   4  -5 22834.3 375.655   5
  -1  -4   5 23816.6 354.844   8
   1   4  -6 6967.92 213.582  12
  -1  -4   6 7017.78 207.000   8
   1   4  -6 6844.80 205.801   5
   1   4  -7 452.334 59.1315   5
  -1  -4   7 400.373 54.0451   8
  -1  -4   7 473.216 70.0173   9
   1   4  -7 376.369 58.7850  12
   1   4  -8 147.970 41.2578  12
  -1  -4   8 188.215 42.6402   8
  -1  -4   8 227.163 61.7053   9
   1   4  -8 160.672 39.7845   5
   1   4  -9 176.231 45.9752  12
  -1  -4   9 162.619 42.7991   8
  -1  -4   9 235.873 59.7829   9
   1   4  -9 116.716 39.9059   7
   1   4 -10 2276.72 163.120   7
  -1  -4  10 2409.72 140.175   8
   1   4 -10 2559.70 158.828  12
   1   4 -11 340.842 62.3446  12
   1   4 -11 309.794 70.3725   7
  -1  -4  11 315.803 57.6416   8
  -1  -4  12 416.502 64.6359   8
   1   4 -12 498.066 88.4670   7
   1   4 -13 610.563 83.9886  23
   1   4 -13 560.452 81.2428  33
   1   4 -13 467.988 67.2703  30
  -1  -4  13 501.413 68.1529   8
   1   4 -13 673.694 85.0079  20
   1   4 -13 531.545 97.4920   7
   1   4 -13 504.521 80.2060  19
   1   4 -13 448.179 114.126  15
  -1  -4  13 612.819 72.2547  37
   1   4 -13 614.660 81.6521  16
   1   4 -14 210.322 51.8374  20
   1   4 -14 162.032 47.7125  16
   1   4 -14 145.812 45.3875  23
   1   4 -14 155.181 46.3003  30
   1   4 -14 33.9450 71.6839  15
   1   4 -14 112.367 43.5483  25
   1   4 -15 395.708 64.9856  23
   1   4 -15 374.151 57.1204  30
   1   4 -15 389.374 58.6468  16
   1   4 -15 420.827 70.4757  25
   1   4 -15 397.820 62.1892  20
   1   4 -15 495.157 114.104  15
   1   4 -16 195.566 40.8035  16
   1   4 -16 169.036 43.1680  23
   1   4 -16 122.745 34.5442  30
   1   4 -16 78.6379 31.9481  20
   1   4 -16 139.361 43.8574  25
   1   4 -17 2.33219 27.0291  23
   1   4 -17-5.70394 21.2400  20
   1   4 -17 12.2011 25.1275  30
   1   4 -17 44.9854 30.1766  25
   1   4 -18 122.392 28.5040  23
   1   4 -18 188.058 31.4309  20
   1   4 -18 127.615 31.4763  25
   1   5  14 113.197 38.2013  17
   1   5  13 936.930 76.1735  28
  -1  -5 -13 816.190 95.0458  22
  -1  -5 -12 167.005 64.4140  22
   1   5  12 178.661 50.0220  28
  -1  -5 -11 495.152 101.124  22
   1   5  11 477.991 77.7257  28
  -1  -5 -10 592.959 106.433  22
   1   5  10 440.650 80.0872  28
  -1  -5  -9 386.674 99.8856  22
   1   5   9 259.467 75.6928  28
   1   5   8 679.602 121.884  38
  -1  -5  -8 860.964 132.293  22
   1   5   8 809.699 113.682  28
  -1  -5  -8 730.324 105.935   6
   1   5   7 4460.07 305.544  38
  -1  -5  -7 4352.74 237.161   6
  -1  -5  -7 4544.68 231.235   4
   1   5   6 9067.87 417.209  38
  -1  -5  -6 9251.94 328.793   4
  -1  -5  -6 9640.31 336.363   6
  -1  -5  -5 394.069 72.4333   4
   1   5   5 268.690 81.6466  38
   1   5   4 149.907 77.2411  38
  -1  -5  -4 6.49445 39.0907   4
  -1  -5  -3 66.7405 37.8086   4
   1   5   3 8.66311 45.0442  38
  -1  -5  -2 383.893 72.2784   4
   1   5   2 315.781 56.0247   5
   1   5   1 1248.24 98.2640   5
  -1  -5  -1 1184.17 116.212   4
  -1  -5   0 522.457 78.0023   4
   1   5   0 408.276 66.3658   5
  -1  -5   1 12797.2 347.196   4
   1   5  -1 12352.6 309.186   5
  -1  -5   2 5535.25 169.307   8
   1   5  -2 5713.40 211.856   5
  -1  -5   2 5838.78 227.950   4
   1   5  -3 6467.86 216.009  12
   1   5  -3 6801.81 230.609   5
  -1  -5   3 6712.81 194.849   8
  -1  -5   3 6698.86 237.330   4
   1   5  -4 357.948 56.2043  12
   1   5  -4 352.356 61.4579   5
  -1  -5   4 370.940 53.6767   8
   1   5  -5 1187.33 96.0988  12
   1   5  -5 1140.09 96.1499   5
  -1  -5   5 1142.22 88.3842   8
  -1  -5   6 33.9594 24.3309   8
   1   5  -6 85.5257 36.9468   5
   1   5  -6 38.9624 26.7958  12
   1   5  -7 2210.07 134.211   5
  -1  -5   7 2123.62 131.065   8
   1   5  -7 2157.41 134.328  12
   1   5  -8 117.726 40.3165   5
   1   5  -8 112.406 43.2147  12
  -1  -5   8 62.6382 35.3179   8
   1   5  -9 7548.48 266.727  12
  -1  -5   9 7657.09 256.934   8
  -1  -5  10 3210.96 171.787   8
   1   5 -10 2940.27 172.591  12
   1   5 -11 580.737 86.2483  12
  -1  -5  11 448.875 69.8589   8
   1   5 -12 19.4780 29.4176  21
  -1  -5  12 21.6277 29.5895   8
   1   5 -12 46.2119 34.5149  30
   1   5 -12 35.0124 31.8688  20
   1   5 -12 49.3143 38.4003  23
   1   5 -12 31.9938 35.9518  16
   1   5 -12 8.37714 34.6222  33
   1   5 -13 753.837 88.1552  23
   1   5 -13 876.685 96.3332  33
   1   5 -13 766.983 86.0778  20
   1   5 -13 711.908 82.0543  30
   1   5 -13 671.355 81.1558  16
   1   5 -14 37.5485 37.2101  23
   1   5 -14 17.4726 30.7904  20
   1   5 -14 13.7511 25.3891  16
   1   5 -14-28.6230 29.7526  30
   1   5 -14-12.1044 33.1634  33
   1   5 -15 209.698 45.0434  16
   1   5 -15 129.760 30.9034  23
   1   5 -15 170.829 43.7454  30
   1   5 -15 219.243 46.1580  20
   1   5 -16 170.553 39.0872  23
   1   5 -16 131.941 32.1482  20
   1   5 -16 137.710 36.9322  30
   1   5 -16 148.815 34.6800  16
   1   5 -17 348.296 43.8736  23
   1   5 -17 360.738 41.4532  16
   1   5 -17 363.306 44.0182  20
   1   5 -17 331.809 43.0216  30
   1   5 -18 47.7350 16.9141  20
   1   6  13 25.8099 22.0349  17
  -1  -6 -12 83.1484 40.7181  22
   1   6  12 51.4388 29.2285  28
   1   6  12 72.5457 36.9891  17
   1   6  11 1031.40 102.280  17
   1   6  11 1188.35 100.137  28
  -1  -6 -11 1027.65 116.589  22
   1   6  10-5.65397 33.6456  28
  -1  -6 -10 48.1606 46.6928  22
   1   6  10-27.6693 36.6924  17
  -1  -6  -9 109.396 61.4795  22
   1   6   9 127.626 55.3070  28
  -1  -6  -8 202.062 74.5736  22
   1   6   8 303.889 72.3256  28
   1   6   7-6.31184 39.3016  28
  -1  -6  -7 30.0364 55.2738  22
  -1  -6  -6 1269.45 130.638   4
   1   6   6 1024.74 157.950  38
  -1  -6  -6 1342.40 162.790  22
   1   6   6 990.902 119.422  28
  -1  -6  -6 1079.08 122.876   6
  -1  -6  -5-14.9546 41.8143   4
   1   6   5 258.997 100.542  38
  -1  -6  -4 1211.85 130.752   4
  -1  -6  -3 849.714 110.565   4
  -1  -6  -2 2631.00 186.384   4
   1   6   1 1485.25 118.921   5
  -1  -6  -1 1441.09 140.130   4
   1   6   0 3370.58 180.845   5
  -1  -6   0 3703.92 211.765   4
  -1  -6   1 1406.12 133.352   4
   1   6  -1 1539.99 124.725   5
  -1  -6   2 67.1981 50.7700   4
   1   6  -2 53.1672 43.0648   5
   1   6  -3 72.9997 43.8628   5
  -1  -6   3 56.2404 43.9037   4
  -1  -6   3 61.7733 31.4968   8
  -1  -6   4 1435.51 103.337   8
   1   6  -4 1479.29 123.114   5
   1   6  -4 1405.96 110.458  12
   1   6  -5 858.336 89.0664  12
   1   6  -5 814.436 98.1224   5
  -1  -6   5 839.583 83.7499   8
   1   6  -6 2062.86 134.876  12
   1   6  -6 1885.46 139.960   5
  -1  -6   6 2026.39 130.198   8
   1   6  -7 292.418 55.4728  12
   1   6  -7 375.583 70.1980   5
  -1  -6   7 368.932 64.5345   8
   1   6  -8 269.877 61.1648  12
   1   6  -8 213.186 60.3692   5
  -1  -6   8 223.245 52.6822   8
   1   6  -9 251.107 57.9491  12
  -1  -6   9 225.352 50.3847   8
   1   6  -9 179.250 48.5781   5
   1   6 -10 254.516 58.2771  16
   1   6 -10 286.162 58.3774  20
  -1  -6  10 256.456 55.7831   8
   1   6 -10 202.296 53.0597  12
   1   6 -11 1061.89 96.2075  21
   1   6 -11 1063.70 102.186  20
   1   6 -11 1154.65 108.404  16
   1   6 -11 1200.10 110.204  33
   1   6 -12 1508.30 121.746  33
   1   6 -12 1460.99 119.020  16
   1   6 -12 1458.54 117.603  20
   1   6 -12 1318.28 105.024  30
   1   6 -13 192.217 47.1164  16
   1   6 -13 219.056 50.2197  30
   1   6 -13 151.547 49.2840  20
   1   6 -13 137.671 48.9795  33
   1   6 -14 1.65369 28.5535  16
   1   6 -14 8.77302 27.4426  33
   1   6 -14 45.6748 29.4810  30
   1   6 -14 53.0115 30.0924  20
   1   6 -15 46.9785 25.3846  16
   1   6 -15 42.9408 28.2275  30
   1   6 -15 69.1086 28.6311  20
   1   6 -16 0.58015 18.9422  20
   1   6 -16 24.5996 23.4167  30
   1   6 -16 28.1959 25.1120  16
   1   6 -17 6.05356 15.7442  20
   1   6 -17 9.20628 13.6220  16
   1   7  11 44.7855 22.9339  28
  -1  -7 -11-3.65119 27.8144  22
  -1  -7 -10-35.5440 39.2994  22
   1   7  10 72.8328 33.2500  17
   1   7  10 35.0355 30.4286  28
   1   7   9 352.974 60.7808  17
  -1  -7  -9 306.411 67.3719  22
   1   7   9 336.997 58.6134  28
   1   7   8 40.6606 41.6549  17
   1   7   8 62.6687 48.8337  28
  -1  -7  -8 8.48209 51.6190  22
  -1  -7  -7 75.3901 62.9525  22
   1   7   7 53.5153 46.5497  28
  -1  -7  -6 3.43370 61.0668  22
   1   7   6 36.1750 45.1690  28
  -1  -7  -5-15.6085 56.4220  22
   1   7   5-35.8997 39.0559  28
  -1  -7  -4 2109.22 191.673  22
   1   7   4 2202.62 178.429  28
  -1  -7  -3 32.9436 56.1478  22
  -1  -7  -3 43.4800 50.4483   4
   1   7   3 122.552 61.4567  28
   1   7   3-49.7892 60.3687  24
   1   7   2 435.671 86.6740  24
   1   7   2 596.729 95.6897  28
  -1  -7  -2 536.360 98.0028   4
  -1  -7  -1 673.507 105.874   4
   1   7   0 1325.26 120.545   5
  -1  -7   0 1445.55 147.551   4
   1   7  -1 5478.77 245.151   5
  -1  -7   1 5568.87 279.172   4
  -1  -7   2 559.500 87.8822   4
   1   7  -2 520.689 85.0650   5
   1   7  -3 435.103 73.8444   5
  -1  -7   3 417.804 74.0459   4
   1   7  -4 20.7746 37.4943   5
   1   7  -5 4889.46 237.224   5
  -1  -7   6 1846.66 129.196   8
   1   7  -6 1693.63 139.813   5
  -1  -7   7 1476.01 122.567   8
   1   7  -7 1380.21 128.637   5
   1   7  -7 1475.73 120.970  20
   1   7  -7 1433.28 117.427  16
   1   7  -7 1547.19 155.849  24
   1   7  -8 528.377 77.8593  16
   1   7  -8 478.242 70.8477  20
  -1  -7   8 470.817 71.5451   8
   1   7  -8 394.874 67.9949  33
   1   7  -8 354.164 73.1793   5
   1   7  -9 423.022 67.2315  33
   1   7  -9 376.551 66.5826  20
   1   7  -9 395.606 67.1073  16
   1   7 -10 3277.23 172.336  20
   1   7 -10 3198.75 172.654  33
   1   7 -10 3135.46 169.404  16
   1   7 -11 46.4635 27.2016  20
   1   7 -11 80.5492 78.1740  16
   1   7 -11 104.786 40.8073  33
   1   7 -12-4.88669 25.3411  20
   1   7 -12-2.70132 29.2317  16
   1   7 -13 738.902 76.9083  33
   1   7 -13 779.428 76.4803  16
   1   7 -13 778.522 76.1502  20
   1   7 -14 400.275 51.6282  16
   1   7 -14 401.396 46.1752  30
   1   7 -14 443.454 52.5558  20
   1   7 -15-7.98334 22.8283  16
   1   7 -15 1.43808 19.4040  20
   1   7 -16 6.36886 16.5606  16
   1   7 -16 18.6294 15.2302  20
   1   8   9 13.1373 23.4196  28
  -1  -8  -9 96.4925 36.7738  22
   1   8   8 105.051 25.1584  16
  -1  -8  -8 100.883 37.6050  22
  -1  -8  -7 783.253 89.3137  22
   1   8   7 895.677 90.1664  28
  -1  -8  -6 292.421 73.8106  22
   1   8   6 353.069 64.7420  28
  -1  -8  -5 7.31202 40.2708  22
   1   8   5 165.674 58.5617  28
  -1  -8  -4 293.085 72.0194  22
   1   8   4 131.213 53.1654  28
   1   8   3 1100.86 120.731  24
   1   8   3 1038.10 117.038  28
  -1  -8  -3 1187.50 132.131  22
   1   8   2 2061.84 172.119  24
   1   8   2 1682.14 147.785  28
   1   8   2 1649.58 122.731  16
  -1  -8  -2 1965.01 167.414  22
   1   8   1 386.705 88.2127  24
   1   8   1 310.274 56.9842  16
   1   8   1 362.708 81.8285  28
   1   8   0 292.916 76.0390  28
   1   8   0 340.516 66.8896  16
   1   8   0 340.288 84.2519  24
   1   8  -1 264.292 62.9088  16
   1   8  -1 213.075 67.3505  28
   1   8  -1 293.081 91.1021  24
   1   8  -2 3460.16 178.756  16
   1   8  -2 3255.05 199.819  28
   1   8  -2 3597.38 243.472  24
   1   8  -3 1285.52 126.016  28
   1   8  -3 1102.14 102.426  16
   1   8  -3 1141.54 146.942  24
   1   8  -4 205.299 74.2798  24
   1   8  -4 208.411 55.7108  28
   1   8  -4 234.399 55.0121  16
   1   8  -5 421.113 66.1234  16
   1   8  -5 523.725 106.498  24
   1   8  -5 387.820 66.9407  20
   1   8  -6 2653.02 208.956  24
   1   8  -6 2488.96 152.144  20
   1   8  -6 2669.89 157.237  16
   1   8  -7 1623.04 123.761  16
   1   8  -7 1432.94 116.406  20
   1   8  -7 1523.53 162.620  24
   1   8  -8 161.673 53.4333  20
   1   8  -8 128.857 42.8936  33
   1   8  -8 145.611 53.9120  16
   1   8  -8 166.222 73.3628  24
   1   8  -9 896.189 83.7137  33
   1   8  -9 960.922 93.5264  16
   1   8  -9 953.845 90.3388  20
   1   8 -10 147.641 40.0889  16
   1   8 -10 137.364 36.7354  20
   1   8 -10 115.567 37.1116  33
   1   8 -11 1.98541 28.2383  16
   1   8 -11 24.5075 26.3452  33
   1   8 -11 8.04464 24.8059  20
   1   8 -12 22.0615 21.2266  20
   1   8 -12 38.9882 24.2877  33
   1   8 -12 72.5534 30.4969  16
   1   8 -13-19.1622 25.5904  20
   1   8 -13 31.1840 21.5476  33
   1   8 -13 36.1487 23.5443  16
   1   8 -14 78.7055 22.5153  16
   1   8 -14 87.1304 21.5755  20
   1   9   6 182.928 36.6079  28
  -1  -9  -6 134.427 35.6262  22
  -1  -9  -5 880.638 76.8816  22
   1   9   5 864.786 58.1801  16
   1   9   5 932.696 78.2504  28
   1   9   4 603.161 70.5651  28
  -1  -9  -4 553.699 68.1668  22
   1   9   4 526.513 52.5288  16
  -1  -9  -3 327.580 58.6544  22
   1   9   3 382.193 61.6172  28
   1   9   3 355.674 48.7277  16
   1   9   3 478.204 66.3089  24
   1   9   2 163.004 50.6238  28
   1   9   2 226.909 44.3927  16
   1   9   2 206.858 57.7951  24
   1   9   1 889.460 94.3255  28
   1   9   1 806.828 75.4713  16
   1   9   0 699.368 73.1234  16
   1   9   0 584.451 78.0067  28
   1   9   0 637.826 93.5708  24
   1   9  -1 414.388 61.6658  16
   1   9  -1 326.948 61.1814  28
   1   9  -1 338.974 77.1692  24
   1   9  -2 249.012 57.4040  28
   1   9  -2 184.320 64.8357  24
   1   9  -2 169.731 44.2043  16
   1   9  -3 561.827 68.2667  16
   1   9  -3 518.611 74.6748  28
   1   9  -3 464.234 89.4493  24
   1   9  -4 2090.41 170.574  24
   1   9  -4 1716.79 115.000  20
   1   9  -4 1931.99 124.383  16
   1   9  -5 573.241 67.5309  20
   1   9  -5 638.785 70.4098  16
   1   9  -5 690.772 101.573  24
   1   9  -6 195.931 46.5191  16
   1   9  -6 179.806 42.6387  20
   1   9  -6 228.725 67.4418  24
   1   9  -7 48.5276 28.4727  20
   1   9  -7 88.8141 34.2552  16
   1   9  -7 111.347 51.0700  24
   1   9  -8 3556.34 150.016  20
   1   9  -8 3826.89 157.532  16
   1   9  -8 3901.64 199.649  24
   1   9  -9 871.215 72.3338  20
   1   9  -9 829.465 72.6406  16
   1   9 -10 65.2432 21.4436  33
   1   9 -10 38.5171 22.1968  16
   1   9 -11 49.0453 19.5340  33
   1   9 -11 12.8457 17.7176  20
   1   9 -11 80.5177 26.2526  16
   1   9 -12 19.6642 18.4665  16
   1   9 -12 21.6113 17.2697  20
   1  10   2 433.313 39.6705  20
   1  10   1 48.0532 23.7511  20
   1  10   1 35.0542 23.6369  28
   1  10   1 21.6362 17.0711  16
   1  10   1 17.9999 26.0139  24
   1  10   0 939.968 62.8832  20
   1  10   0 943.328 65.3861  28
   1  10   0 1080.87 85.9197  24
   1  10   0 995.577 62.5245  16
   1  10  -1 871.104 61.4428  16
   1  10  -1 933.424 66.1640  20
   1  10  -1 966.904 87.4418  24
   1  10  -1 856.885 63.2001  28
   1  10  -2 32.2438 21.3564  20
   1  10  -2 24.8524 22.9647  16
   1  10  -3 80.3628 45.0019  24
   1  10  -3 70.0655 27.1073  20
   1  10  -3 39.0313 25.6225  16
   1  10  -4 881.988 65.9655  16
   1  10  -4 837.051 63.9102  20
   1  10  -4 983.054 93.1561  24
   1  10  -5 50.8402 25.4237  20
   1  10  -5 71.6389 28.1212  16
   1  10  -5 28.9795 32.4653  24
   1  10  -6 23.8332 32.6776  24
   1  10  -6-12.9196 17.5521  20
   1  10  -6 11.0382 18.6873  16
   1  10  -7 16.2557 18.7451  20
   1  10  -7 9.85446 28.7292  24
   1  10  -7 19.2019 18.5410  16
   1  10  -8 107.118 23.1021  20
   1  10  -8 80.5378 23.3797  16
   1  10  -9 4.35029 14.8285  16
   1  10  -9 19.0868 15.3644  20
  -2  11 -10 1168.47 59.8848  33
  -2  11  -9 60.8715 32.7124  24
  -2  11  -9 7.54055 20.2808  33
  -2  11  -8 409.959 61.0721  24
  -2  11  -8 447.885 47.8623  33
  -2  11  -7 13.8331 23.0365  33
  -2  11  -7 15.4131 42.4675  24
   2 -11   6 587.394 70.0025  22
  -2  11  -6 537.785 56.8611  33
  -2  11  -6 633.646 85.6398  24
   2 -11   5 379.254 65.1570  22
  -2  11  -5 319.430 45.0778  33
  -2  11  -5 433.285 74.4352  24
  -2  11  -4 105.343 33.9672  33
   2 -11   4 122.379 49.1520  22
  -2  11  -4 28.7874 38.9194  24
  -2  11  -3 69.0239 48.9547  24
   2 -11   3 49.4618 40.9705  22
  -2  11  -3 81.7070 29.7184  33
  -2  11  -2 12.7380 24.4481  33
  -2  11  -2 7.00378 35.7523  24
   2 -11   2 57.6418 40.6245  22
  -2  11  -1 85.5416 28.7549  33
   2 -11   1 126.969 52.9828  22
  -2  11  -1 108.330 50.8659  24
   2 -11   0 119.813 59.0988  22
  -2  11   0 110.880 28.5703  33
  -2  11   0 117.672 39.7750  24
   2 -11  -1 235.172 56.9149  22
  -2  11   1 230.291 33.0659  33
   2 -11  -2-19.0250 34.5927  22
   2 -11  -3 859.068 84.0772  22
   2 -11  -4 210.479 41.5884  22
  -2  10 -13 32.2643 17.3455  33
  -2  10 -12 55.0053 22.4555  33
  -2  10 -12-5.14161 13.2433  16
  -2  10 -11 128.231 28.5875  16
  -2  10 -11 146.416 32.3467  33
  -2  10 -11 106.502 36.4473  24
  -2  10 -10-6.84712 20.1434  16
  -2  10 -10 41.0876 32.0491  33
  -2  10 -10 49.3509 35.6919  24
  -2  10  -9 266.088 45.9958  33
  -2  10  -9 211.163 60.5128  24
  -2  10  -9 274.515 41.2974  16
   2 -10   8 220.305 57.1575  22
  -2  10  -8 167.217 42.5987  33
  -2  10  -8 158.662 57.1862  24
   2 -10   7 240.631 90.8535  22
  -2  10  -7 228.356 47.5609  33
  -2  10  -7 288.144 83.8860  24
   2 -10   6 1558.32 141.716  22
  -2  10  -6 1564.15 111.724  33
  -2  10  -6 1310.15 137.191  24
   2 -10   5 728.443 104.734  22
  -2  10  -5 614.818 72.7912  33
  -2  10  -5 706.943 109.625  24
   2 -10   4 478.298 89.6255  22
  -2  10  -4 299.139 59.5572  33
  -2  10  -4 345.049 84.1004  24
   2 -10   3 1872.57 166.667  22
  -2  10  -3 1757.50 164.521  24
  -2  10  -3 1448.31 108.970  33
  -2  10  -2 1632.53 116.549  33
  -2  10  -2 1978.54 165.718  24
   2 -10   1 70.2256 60.8073  22
  -2  10  -1 51.0689 34.2640  33
  -2  10  -1 7.91614 43.2099  24
   2 -10   0 87.7619 66.6431  22
  -2  10   0 104.941 49.5545  24
  -2  10   0 42.3268 30.6585  33
   2 -10  -1 2211.45 187.029  22
  -2  10   1 1961.04 120.581  33
   2 -10  -2 1322.84 143.832  22
  -2  10   2 1154.12 90.1692  33
   2 -10  -3 563.667 93.1382  22
  -2  10   3 424.350 55.8298  33
   2 -10  -4 616.830 97.7733  22
  -2  10   4 447.989 52.7541  33
   2 -10  -5 1694.11 139.580  22
   2 -10  -6 702.945 87.1933  22
   2 -10  -7-29.7915 37.4262  22
  -2   9 -14 2.63757 16.7213  33
  -2   9 -14 51.6653 19.1432  16
  -2   9 -13 262.711 38.3727  16
  -2   9 -13 228.740 37.2257  21
  -2   9 -13 189.714 37.0779  33
  -2   9 -12 548.507 59.3579  21
  -2   9 -12 489.692 54.4346  16
  -2   9 -12 515.474 61.5930  33
  -2   9 -11 116.220 38.3562  33
  -2   9 -11 79.0774 31.1656  21
  -2   9 -11 65.6262 27.1153  16
  -2   9 -11 121.292 48.3113  24
  -2   9 -10 713.242 72.0523  21
  -2   9 -10 742.277 81.6563  33
  -2   9 -10 741.011 71.7704  16
  -2   9 -10 533.087 88.2970  24
   2  -9   9 821.721 106.738  22
  -2   9  -9 864.171 82.6910  16
  -2   9  -9 895.476 91.4536  33
  -2   9  -9 832.258 79.9831  21
  -2   9  -9 618.303 101.975  24
  -2   9  -8 451.758 65.1609  16
   2  -9   8 681.276 108.286  22
  -2   9  -8 486.926 70.8152  33
  -2   9  -8 418.990 88.4868  24
  -2   9  -7 5224.75 289.943  24
  -2   9  -7 5801.46 230.383  33
   2  -9   7 5615.43 286.955  22
  -2   9  -7 5562.41 211.097  16
   2  -9   6 98.8591 67.1257  22
  -2   9  -6 30.6522 36.9014  33
  -2   9  -6 7.38629 60.5058  24
   2  -9   5 193.420 82.2406  22
  -2   9  -5 114.132 69.5158  24
  -2   9  -5 106.565 42.9142  33
   2  -9   4 2753.71 214.184  22
  -2   9  -4 2684.08 215.879  24
  -2   9  -4 2663.46 160.525  33
   2  -9   3 904.114 137.815  22
  -2   9  -3 639.563 96.1013   5
  -2   9  -3 831.541 129.750  24
  -2   9  -3 800.060 92.7824  33
   2  -9   2 403.305 93.4776  22
  -2   9  -2 330.885 75.8371   5
  -2   9  -2 234.331 70.3816   4
  -2   9  -2 267.727 60.1266  33
  -2   9  -2 298.137 85.0177  24
  -2   9  -1 2240.63 146.966  33
  -2   9  -1 2581.60 206.517  24
   2  -9   0 1269.72 157.961  22
  -2   9   0 1092.15 102.763  33
  -2   9   0 1376.39 147.437  24
   2  -9  -1 156.815 81.2644  22
  -2   9   1 67.9378 37.3343  33
   2  -9  -2 2586.62 210.736  22
  -2   9   2 2265.46 145.345  33
   2  -9  -3 2516.48 213.564  22
  -2   9   3 2340.85 145.683  33
   2  -9  -4 412.954 92.5868  22
   2  -9  -5 15.2601 50.5172  22
  -2   9   5 28.5543 42.8918  28
   2  -9  -6 1626.65 153.241  22
  -2   9   6 1625.56 127.681  28
  -2   9   7 468.090 68.6667  28
   2  -9  -7 703.743 99.4178  22
   2  -9  -8 63.8001 55.1804  22
  -2   9   8 42.3043 33.9691  28
   2  -9  -9 115.293 44.2820  22
  -2   9   9 183.777 39.2787  28
   2  -9 -10 112.345 35.0954  22
  -2   9  10 78.3208 23.5097  28
  -2   8 -16 56.7574 15.7854  30
  -2   8 -15-1.62857 18.8579  16
  -2   8 -15 21.3753 19.8774  30
  -2   8 -14 37.7608 23.4034  21
  -2   8 -14 103.119 31.5039  33
  -2   8 -14 80.9086 29.4019  16
  -2   8 -14 46.3743 19.8815  30
  -2   8 -13 262.277 46.5081  21
  -2   8 -13 272.721 47.9561  33
  -2   8 -13 257.721 43.5442  30
  -2   8 -13 272.070 45.3127  16
  -2   8 -12 3.84919 27.2405  21
  -2   8 -12 29.2315 30.6510  33
  -2   8 -12 30.4839 26.1058  16
  -2   8 -12-2.01411 26.2776  30
  -2   8 -11 1.61274 28.9670  21
  -2   8 -11 99.4758 59.3242  24
  -2   8 -11 19.1442 30.2761  33
  -2   8 -11-19.9996 33.2688  16
  -2   8 -10 1616.35 154.072  24
  -2   8 -10 1743.67 129.808  33
  -2   8 -10 1717.93 125.192  21
  -2   8 -10 1824.27 126.567  16
  -2   8  -9 102.363 44.4724  21
  -2   8  -9 70.5823 40.0046  33
  -2   8  -9 125.714 47.0307  16
  -2   8  -9 182.726 80.7893  24
  -2   8  -8 15514.5 369.203  21
  -2   8  -8 14885.1 362.292  16
  -2   8  -8 15667.9 387.635  33
  -2   8  -8 14770.4 409.031   5
   2  -8   8 15030.3 367.015   8
   2  -8   7 13624.1 342.770   8
  -2   8  -7 14061.2 404.198   5
  -2   8  -6 247.114 73.7507   5
  -2   8  -5 13481.1 401.081   5
  -2   8  -4 11528.8 370.340   5
  -2   8  -3 6359.95 272.628   5
   2  -8   3 5911.95 260.752   4
  -2   8  -3 6214.06 282.236   4
  -2   8  -2 487.431 90.5449   5
   2  -8   2 454.531 85.1344   4
   2  -8   1 10499.3 372.085   4
  -2   8  -1 11248.2 350.610   5
   2  -8   0 6637.22 302.591   4
   2  -8  -1 2006.40 170.135   4
   2  -8  -2 48.3198 46.7168   4
   2  -8  -3 673.949 101.253   4
   2  -8  -4 4573.83 279.134  22
   2  -8  -4 4011.25 233.877   4
   2  -8  -5 1108.10 147.485  22
  -2   8   5 1013.81 117.684  28
  -2   8   6 315.655 67.8990  28
   2  -8  -6 329.461 81.3258  22
   2  -8  -7 43.8786 62.4610  22
  -2   8   7 31.8438 41.7046  28
   2  -8  -8 2730.48 198.652  22
  -2   8   8 2732.18 173.551  28
   2  -8  -8 3074.20 207.845  27
  -2   8   9 1901.11 138.263  28
   2  -8  -9 1877.75 147.411  27
   2  -8  -9 1758.64 144.942  22
   2  -8 -10 66.4465 38.2202  22
   2  -8 -10 124.274 49.5865  27
  -2   8  10 76.3777 34.8221  28
   2  -8 -11 650.239 74.7889  22
   2  -8 -11 758.677 79.8019  27
  -2   8  11 729.761 74.3686  28
  -2   8  12 1086.67 71.8744  28
  -2   7 -17 515.189 39.4197  30
  -2   7 -16 33.0392 24.7135  30
  -2   7 -16 94.3219 25.9630  16
  -2   7 -15 408.720 52.9501  30
  -2   7 -15 424.589 51.4703  16
  -2   7 -14 75.8445 30.0094  16
  -2   7 -14 103.958 39.0290  21
  -2   7 -14 93.1536 34.1694  30
  -2   7 -14 90.1446 37.4925  33
  -2   7 -13 978.727 92.0321  21
  -2   7 -13 1039.81 92.6672  33
  -2   7 -13 1112.56 96.6832  16
  -2   7 -13 997.987 88.6504  30
  -2   7 -12 4255.69 194.289  21
  -2   7 -12 4587.52 202.554  33
  -2   7 -12 4317.62 186.781  30
  -2   7 -12 4684.27 201.029  16
  -2   7 -11 3937.02 186.460  30
  -2   7 -11 3830.18 191.432  21
  -2   7 -11 3966.88 191.606  16
  -2   7 -11 3918.00 191.539  33
  -2   7 -10 2241.83 147.313  21
   2  -7  10 1948.00 164.659   9
  -2   7 -10 2238.67 146.081  33
  -2   7 -10 2133.98 137.477  30
  -2   7 -10 2367.78 150.154  16
  -2   7  -9 2606.99 171.318   5
   2  -7   9 2466.81 183.470   9
  -2   7  -8-6.05172 36.7020   5
   2  -7   8-45.9493 46.2651   9
   2  -7   7 7.08650 40.0299   9
  -2   7  -7 16.4946 40.0247   5
  -2   7  -6 7962.18 291.125   5
   2  -7   6 7956.42 301.928   9
  -2   7  -5 1442.23 128.422   5
  -2   7  -4 703.161 88.8437   5
  -2   7  -3 2877.46 173.858   5
   2  -7   3 2483.14 155.719   4
   2  -7   2 9648.97 313.082   4
  -2   7  -2 9775.19 308.821   5
   2  -7   1 3308.18 192.159   4
  -2   7  -1 3544.20 185.882   5
  -2   7   0 5516.91 224.864   5
   2  -7   0 5014.06 241.885   4
   2  -7  -1 9228.03 332.851   4
   2  -7  -2 789.348 109.636   4
   2  -7  -3 201.228 65.0072   4
   2  -7  -4 118.162 56.0734   4
   2  -7  -5 2.87493 40.8065   4
   2  -7  -6 825.150 108.132   4
   2  -7  -6 800.318 125.282  13
   2  -7  -7 114.746 61.9952  13
   2  -7  -7 72.8031 59.0616  22
  -2   7   7 93.4474 55.8564   4
   2  -7  -7 86.3880 43.6204   4
   2  -7  -8 2740.44 226.192  27
   2  -7  -8 2674.02 212.046  22
   2  -7  -9 1329.12 143.483  22
   2  -7  -9 1528.67 168.272  27
   2  -7 -10 2443.40 185.402  22
   2  -7 -10 2684.76 204.836  27
  -2   7  10 2417.28 167.309  28
   2  -7 -11 3104.08 185.865  22
   2  -7 -11 3362.34 210.406  27
  -2   7  11 3234.22 182.286  28
   2  -7 -12 593.438 73.1690  22
  -2   7  12 858.812 88.7597  28
   2  -7 -12 699.180 92.4188  27
  -2   7  13 236.981 44.3978  28
   2  -7 -13 275.488 55.1342  27
  -2   6 -17 380.571 41.2466  30
  -2   6 -16 100.350 31.9984  30
  -2   6 -16 103.867 32.3923  16
  -2   6 -15 59.9126 31.7479  16
  -2   6 -15 17.5704 25.8779  30
  -2   6 -14 191.245 50.1396  21
  -2   6 -14 125.559 43.1561  33
  -2   6 -14 100.109 37.3584  30
  -2   6 -14 143.146 41.9086  16
  -2   6 -13 3188.13 166.827  30
  -2   6 -13 2992.77 163.575  21
  -2   6 -13 3419.69 173.905  33
  -2   6 -13 3398.57 176.321  16
  -2   6 -12 3486.63 179.166  21
  -2   6 -12 3737.73 185.167  33
   2  -6  12 3367.93 210.416   9
  -2   6 -12 3533.44 178.506  30
  -2   6 -12 3847.71 190.670  16
   2  -6  11 86.8098 55.3653   9
   2  -6  11 157.302 73.4797  36
   2  -6  10 38394.5 760.226  36
   2  -6  10 39050.7 697.689   9
   2  -6   9 11274.9 369.919   9
  -2   6  -9 11456.0 329.520   5
   2  -6   9 11132.2 399.190  36
   2  -6   8 461.463 80.9500   9
  -2   6  -8 469.323 72.9964   5
  -2   6  -7 4573.68 205.673   5
   2  -6   7 4604.79 220.692   9
  -2   6  -6 15296.4 364.422   5
   2  -6   6 14789.1 379.576   9
   2  -6   5 3869.67 188.007   9
  -2   6  -5 4222.01 190.538   5
  -2   6  -4 1820.11 125.105   5
   2  -6   4 1561.77 117.991   9
   2  -6   3 5045.89 197.926   4
  -2   6  -3 4966.75 204.103   5
   2  -6   3 5010.48 200.180   9
   2  -6   2 4637.83 194.676   4
  -2   6  -2 4715.20 194.981   5
  -2   6  -1 2276.72 134.206   5
   2  -6   1 2458.77 147.788   4
  -2   6   0 5634.44 201.975   5
   2  -6   0 5721.94 229.368   4
   2  -6  -1 6989.32 261.394   4
  -2   6   1 6797.54 216.623   5
   2  -6  -2 5593.17 238.977   4
   2  -6  -3 3665.13 193.947   4
   2  -6  -4 2345.58 157.574   4
   2  -6  -5 3235.19 186.432   4
   2  -6  -6 5894.78 294.771  13
   2  -6  -6 6159.57 260.966   4
   2  -6  -7 4826.03 276.938  13
   2  -6  -7 5099.42 240.498   4
   2  -6  -8 794.251 125.601  13
   2  -6  -9 1912.01 186.757  13
   2  -6  -9 1720.03 177.199  22
   2  -6  -9 1839.08 191.068  27
   2  -6 -10 436.474 91.4197  22
   2  -6 -10 381.866 86.2620  27
   2  -6 -11-24.4233 68.2344  27
   2  -6 -11 37.6244 47.1020  22
   2  -6 -12 2292.75 189.035  27
   2  -6 -13 1136.65 127.403  27
  -2   6  14 662.155 71.4055  28
   2  -6 -14 647.755 84.3932  27
   2  -6 -15 196.664 48.7889  27
  -2   6  15 279.119 38.8909  28
  -2   5 -18 38.4129 16.0577  30
  -2   5 -17 76.7711 24.6745  30
  -2   5 -17 21.3263 45.5996  27
  -2   5 -16 375.628 79.5177  27
  -2   5 -16 357.831 52.6254  30
  -2   5 -15 265.328 102.433  27
  -2   5 -15 52.6787 35.9613  16
  -2   5 -15 418.822 118.134  29
  -2   5 -14 4097.41 181.339  21
  -2   5 -14 3731.33 275.828  29
  -2   5 -14 3984.65 185.165  30
  -2   5 -14 4276.24 192.472  16
  -2   5 -14 4256.49 278.951  27
  -2   5 -13 76.8319 37.4438  21
  -2   5 -13 98.9466 39.4572  16
  -2   5 -13 71.3422 36.7732  30
  -2   5 -13 144.968 47.2469  33
  -2   5 -13 186.206 96.2089  29
  -2   5 -12 52.1467 61.7538   7
   2  -5  12 69.8673 60.5442  36
   2  -5  12 9.95615 43.9625   9
   2  -5  11 128.005 68.4244  36
  -2   5 -11 200.625 65.4109   7
   2  -5  11 219.703 60.6731   9
   2  -5  10 4833.01 264.144  36
  -2   5 -10 4347.68 245.466   7
   2  -5  10 4695.70 237.135   9
   2  -5   9 895.903 119.924  36
   2  -5   9 1152.64 116.846   9
  -2   5  -9 1197.31 102.462   5
  -2   5  -9 967.016 117.963   7
   2  -5   8 9132.26 336.571  36
  -2   5  -8 9788.08 278.295   5
  -2   5  -8 9023.83 311.011   7
   2  -5   8 9349.98 307.950   9
   2  -5   7 1033.99 113.064  36
  -2   5  -7 991.640 78.7164  10
   2  -5   7 1015.59 102.471   9
  -2   5  -7 1098.63 105.301   7
  -2   5  -7 1053.32 92.6232   5
  -2   5  -6 5259.06 197.674   5
   2  -5   6 5213.13 211.172   9
   2  -5   6 5345.99 234.411  36
   2  -5   5 1691.35 116.432   9
  -2   5  -5 1621.78 107.774   5
   2  -5   5 1568.66 132.235  36
  -2   5  -4 1869.79 109.841   4
  -2   5  -4 1721.85 111.306   5
   2  -5   4 1636.64 109.171   9
   2  -5   3 10184.4 243.285   4
   2  -5   3 10269.2 252.786   9
  -2   5  -3 9969.40 250.747   5
  -2   5  -2 108.550 36.7718   5
   2  -5   2 148.349 37.6156   9
   2  -5   2 94.3276 37.7815   4
   2  -5   1 92.8659 32.6741   4
  -2   5  -1 157.820 38.9167   5
   2  -5   1 62.7880 30.1803   9
  -2   5   0 331.670 50.6483   5
   2  -5   0 285.262 54.3545   4
  -2   5   1 1051.25 77.6623   5
   2  -5  -1 1132.52 96.7152   4
   2  -5  -2 11319.3 297.212   4
   2  -5  -3 3837.83 177.233   4
   2  -5  -4 3874.67 180.882   4
   2  -5  -5 1831.18 116.721   6
   2  -5  -5 1636.59 124.884   4
   2  -5  -5 1893.60 150.181  14
   2  -5  -6 16982.9 388.001   4
   2  -5  -6 17303.2 457.599  13
   2  -5  -6 17159.5 475.642  14
   2  -5  -6 16978.2 375.600   6
   2  -5  -7 3840.48 228.764  13
   2  -5  -7 3931.43 244.127  14
   2  -5  -7 4002.37 194.927   6
   2  -5  -7 3849.01 191.527   4
   2  -5  -8 5623.51 290.604  13
   2  -5  -8 5351.97 295.571  14
   2  -5  -9 9001.04 379.176  13
   2  -5  -9 9635.51 414.009  14
   2  -5 -10 52.0838 59.8632  13
   2  -5 -11 192.586 95.8768  29
   2  -5 -11 325.807 104.693  27
   2  -5 -12 79.1863 63.5918  27
   2  -5 -12 110.386 78.2491  29
   2  -5 -13 1009.97 128.003  29
   2  -5 -13 1121.02 144.203  27
   2  -5 -14 1110.29 129.025  27
   2  -5 -14 1045.31 111.518  29
   2  -5 -15 803.006 90.9515  29
   2  -5 -15 861.684 99.2969  27
   2  -5 -16 34.7046 36.2404  27
  -2   5  16 117.596 28.8139  28
  -2   4 -18-1.35377 35.1277  27
  -2   4 -17 81.7892 26.6807  30
  -2   4 -17 316.106 86.9358  27
  -2   4 -16 490.009 59.1478  30
  -2   4 -16 522.085 102.667  29
  -2   4 -16 728.210 123.708  27
  -2   4 -15 410.409 74.2885  25
  -2   4 -15 428.224 63.0831  30
  -2   4 -15 337.227 93.7779  29
  -2   4 -14 3915.85 207.688  25
  -2   4 -14 3837.73 181.513  30
  -2   4 -14 3730.23 267.441  27
  -2   4 -14 4204.95 194.388  16
  -2   4 -14 3604.20 272.588  29
  -2   4 -14 3993.36 176.812  21
  -2   4 -13 208.063 89.8143  27
  -2   4 -13 160.336 47.0668  21
  -2   4 -13 222.918 53.0429  30
   2  -4  13 32.7130 55.2040  36
  -2   4 -13 100.025 80.9279  29
  -2   4 -13 194.674 63.7400  26
  -2   4 -13 145.265 42.6913  16
  -2   4 -13 139.643 65.4785   7
  -2   4 -12 8301.41 362.619   7
   2  -4  12 8235.06 359.297  36
   2  -4  11 806.577 115.594  36
  -2   4 -11 661.816 111.868   7
  -2   4 -10 1960.32 129.816  10
   2  -4  10 1992.97 169.488  36
  -2   4 -10 1895.40 164.218   7
  -2   4  -9 6304.78 277.056   7
   2  -4   9 6867.76 295.570  36
  -2   4  -9 6914.14 224.481  10
  -2   4  -8 251.528 49.4185  10
   2  -4   8 238.294 69.7030  36
  -2   4  -8 183.070 46.8517   5
  -2   4  -8 180.677 57.7966   7
   2  -4   7 5180.06 226.098  36
  -2   4  -7 4983.06 169.148  10
  -2   4  -7 5090.54 178.651   5
  -2   4  -7 5312.02 221.181   7
  -2   4  -6 865.770 86.6709   7
   2  -4   6 870.785 98.0259  36
  -2   4  -6 989.108 80.7371   5
  -2   4  -6 1025.91 72.1521  10
   2  -4   5 6178.11 225.106  36
  -2   4  -5 6597.82 207.162   7
  -2   4  -5 6369.73 164.001  10
  -2   4  -5 6514.99 190.499   5
  -2   4  -4 4318.64 123.140  10
  -2   4  -4 4531.25 156.591   5
   2  -4   4 4597.79 185.464  36
   2  -4   4 4539.48 139.937   4
  -2   4  -4 4346.27 154.925   7
  -2   4  -4 4578.95 148.051   4
   2  -4   3-8.22359 27.7955  36
  -2   4  -3 18.7895 27.7627   4
   2  -4   3 38.5453 25.8579   4
  -2   4  -3 26.3535 31.6097   5
  -2   4  -2 586.141 57.2466   5
   2  -4   2 555.253 55.7167   4
   2  -4   2 468.662 60.7996  36
   2  -4   2 576.492 58.0404   9
   2  -4   2 635.722 95.8046   3
   2  -4   1 22073.4 461.786   3
   2  -4   1 20404.1 289.436   9
   2  -4   1 21586.4 327.494   4
   2  -4   1 21055.3 334.725  38
  -2   4  -1 20562.9 300.283   5
   2  -4   0 8362.42 210.205   4
   2  -4   0 7843.32 168.923   9
  -2   4   0 8079.08 183.921   5
  -2   4   1 3060.05 111.492   5
   2  -4  -1 3194.87 150.116  38
   2  -4  -1 2860.92 128.432   4
  -2   4   2 1829.78 82.8814   5
   2  -4  -2 1766.25 104.175   4
   2  -4  -2 1975.76 124.941  38
   2  -4  -3 9554.59 243.931   4
   2  -4  -4 295.459 45.9538   4
   2  -4  -5 9059.19 227.198   6
   2  -4  -5 8461.76 239.526   4
   2  -4  -5 8412.12 289.763  14
   2  -4  -6 17774.8 356.704   4
   2  -4  -6 18410.5 430.146  13
   2  -4  -6 18154.3 457.150  14
   2  -4  -6 18674.2 356.924   6
   2  -4  -7 53.0191 34.3639   6
   2  -4  -7 46.1157 41.8964  13
   2  -4  -7 132.308 63.1668  14
   2  -4  -8 3157.49 222.659  14
   2  -4  -8 3091.85 203.938  13
   2  -4  -8 2809.29 162.956   6
   2  -4  -9 8.29641 57.7653  14
   2  -4  -9 60.2327 48.0947   6
   2  -4  -9-18.2108 54.8830  13
   2  -4 -10 4606.42 288.049  14
   2  -4 -10 4338.51 265.832  13
   2  -4 -11 894.966 129.968  13
   2  -4 -11 1105.18 152.461  14
   2  -4 -12 53.2444 63.7432  14
   2  -4 -12 55.3296 65.6951  27
   2  -4 -12 32.3613 63.4588  29
   2  -4 -12 14.7097 49.8330  13
   2  -4 -13 4421.98 280.631  29
   2  -4 -13 4626.29 289.412  27
   2  -4 -14 267.012 89.8443  27
   2  -4 -14 74.1121 69.0165  29
   2  -4 -15 10.0998 45.7423  29
   2  -4 -15 185.545 67.4304  27
   2  -4 -16 546.771 89.5346  27
   2  -4 -16 392.850 67.6452  29
  -2   4  17 261.359 33.3689  28
   2  -4 -17 230.112 42.2445  27
  -2   3 -18 225.349 65.2849  27
  -2   3 -17 702.477 103.313  27
  -2   3 -17 566.770 96.9655  29
  -2   3 -16 196.509 89.4827  27
  -2   3 -16 76.8192 60.8418  29
  -2   3 -15 140.887 70.9864  27
  -2   3 -15 70.3872 30.3101  30
  -2   3 -15 126.491 81.9052  29
  -2   3 -15 44.1971 48.3782  26
  -2   3 -15 132.121 63.4804  25
  -2   3 -14 76.4005 75.1241  27
  -2   3 -14-1.80842 30.7345  30
  -2   3 -14-52.0584 71.7649  29
  -2   3 -14 29.3964 44.2315  26
  -2   3 -14 24.4126 45.9193  25
   2  -3  13 3792.02 250.689  36
  -2   3 -13 4239.09 266.283   7
  -2   3 -12 4190.89 255.849   7
  -2   3 -11-3.47052 28.1827  10
  -2   3 -11-40.8542 57.8216   7
  -2   3 -10 90.0220 45.5828  11
  -2   3 -10 89.7414 36.7987  10
  -2   3 -10 46.3982 42.4593   7
  -2   3  -9 171.692 51.6995  11
  -2   3  -9 178.788 46.6664  10
  -2   3  -9 147.427 66.5375   7
  -2   3  -8 11623.9 348.463   7
  -2   3  -8 11321.7 288.010  11
  -2   3  -8 11468.6 269.516  10
  -2   3  -7 17746.4 300.314   5
  -2   3  -7 16579.0 321.209  11
  -2   3  -7 17164.0 304.183  10
  -2   3  -7 16801.2 385.729   7
  -2   3  -6 1086.45 81.5915  11
  -2   3  -6 1058.21 73.7202   5
  -2   3  -6 1055.53 72.0571  10
  -2   3  -6 1024.80 89.8053   7
  -2   3  -5 8710.59 199.111  11
  -2   3  -5 9029.40 185.940  10
  -2   3  -5 9126.26 238.432   7
  -2   3  -5 9232.55 202.410   5
  -2   3  -4 41014.1 414.250   5
  -2   3  -4 40567.2 384.418  11
  -2   3  -4 40011.4 357.275  10
   2  -3   4 41752.8 502.122  36
  -2   3  -4 39903.0 456.340   7
  -2   3  -3 11620.0 368.771   3
  -2   3  -3 11277.0 212.539   5
   2  -3   3 12120.1 255.383  36
  -2   3  -3 11642.2 172.390  10
   2  -3   3 11364.9 472.356  35
  -2   3  -3 11050.4 221.384   7
   2  -3   3 11441.3 370.644   3
  -2   3  -3 11245.7 473.233  35
   2  -3   2 967.694 104.374   3
  -2   3  -2 870.634 59.9595   5
   2  -3   2 829.393 136.041  35
   2  -3   2 711.521 65.6250  36
  -2   3  -2 1042.36 67.6727   4
  -2   3  -2 798.296 123.449  35
  -2   3  -1 21273.5 614.424  35
   2  -3   1 21525.5 395.241   3
   2  -3   1 23337.0 633.023  35
  -2   3  -1 21890.7 270.761   5
   2  -3   1 22939.7 318.182  36
   2  -3   1 22326.6 287.052   4
  -2   3  -1 22311.9 302.062   4
   2  -3   0 554.272 53.8822   4
   2  -3   0 580.492 56.8750   3
  -2   3   0 684.762 52.3349   5
  -2   3   0 602.118 117.392  35
   2  -3   0 548.565 110.428  35
   2  -3   0 545.362 86.7685   1
   2  -3  -1 267.397 49.0685  38
  -2   3   1 129.980 69.2537  35
   2  -3  -1 287.493 53.6724   2
   2  -3  -1 322.387 47.0277   4
   2  -3  -1 301.588 66.3496   1
   2  -3  -1 181.888 77.4934  35
   2  -3  -2 29214.2 502.140   2
   2  -3  -2 28286.7 498.127  34
   2  -3  -2 28815.0 683.601  35
   2  -3  -2 28089.0 350.261   4
   2  -3  -2 28213.7 402.677  38
   2  -3  -2 27190.8 516.549   1
  -2   3   2 28435.9 696.715  35
   2  -3  -3 8011.56 300.185   2
  -2   3   3 7444.68 367.771  35
   2  -3  -3 8009.28 368.983  35
   2  -3  -3 7840.26 191.144   4
   2  -3  -3 7417.20 270.668   1
   2  -3  -3 7651.08 227.714  38
   2  -3  -3 7653.99 271.694  34
   2  -3  -4 5491.91 165.702   4
  -2   3   4 5030.52 317.783  35
   2  -3  -4 5900.98 212.975  38
   2  -3  -4 5467.42 312.591  35
   2  -3  -4 5444.13 231.638   1
   2  -3  -4 5700.17 287.932   2
   2  -3  -4 5467.65 144.289   6
   2  -3  -5 2338.87 111.825   4
   2  -3  -5 2249.92 104.123   6
   2  -3  -5 2288.74 141.466  14
   2  -3  -6 5364.75 171.798   4
  -2   3   6 5353.39 182.829   4
   2  -3  -6 5136.12 211.116  13
   2  -3  -6 5294.00 173.473   6
   2  -3  -6 5245.28 233.867  14
   2  -3  -7 288.093 70.3936  13
   2  -3  -7 196.463 62.3527  14
   2  -3  -7 268.024 51.7419   6
   2  -3  -8 1071.68 117.144  13
   2  -3  -8 1005.95 125.260  14
   2  -3  -8 1086.01 100.902   6
   2  -3  -9 9428.33 380.581  14
   2  -3  -9 9554.61 298.107   6
   2  -3  -9 9661.91 356.524  13
   2  -3 -10 5579.56 242.888   6
   2  -3 -10 5557.69 309.885  14
   2  -3 -10 5668.78 292.275  13
   2  -3 -11 46.1737 48.8000  13
   2  -3 -11 32.9589 62.4773  14
   2  -3 -12 5461.72 326.089  14
   2  -3 -12 5467.84 320.183  13
   2  -3 -13 576.009 84.5008  23
   2  -3 -13 568.027 111.776  13
   2  -3 -13 609.327 117.756  27
   2  -3 -13 990.106 146.956  29
   2  -3 -13 666.927 125.755  15
   2  -3 -14 1146.17 146.799  27
   2  -3 -14 1081.18 152.722  29
   2  -3 -15 893.995 123.085  27
   2  -3 -15 1029.38 136.163  29
   2  -3 -16-62.3113 48.2519  29
   2  -3 -16-58.8166 53.7410  27
   2  -3 -17 2.34410 36.4136  27
   2  -3 -17-43.0611 43.8980  29
  -2   2 -18 488.997 78.5566  27
  -2   2 -17-5.10967 58.8176  29
  -2   2 -17 195.263 81.7188  27
  -2   2 -16 63.6992 66.1849  27
  -2   2 -16 83.2074 61.3816  29
  -2   2 -16 61.5527 43.6311  26
  -2   2 -15 1847.76 191.909  29
  -2   2 -15 1495.29 168.519  27
  -2   2 -15 1514.34 136.974  26
  -2   2 -14 154.860 66.5768  27
  -2   2 -14 365.094 99.2138  29
  -2   2 -14 370.945 76.2720  25
  -2   2 -14 328.957 75.4360  26
  -2   2 -13 1282.13 147.902   7
  -2   2 -12 1092.94 114.159  11
  -2   2 -12 1246.30 113.730  10
  -2   2 -12 1105.08 140.278   7
  -2   2 -11 10561.6 335.229  11
  -2   2 -11 11354.3 316.065  10
  -2   2 -11 10867.7 398.743   7
  -2   2 -10 2103.10 142.771  11
  -2   2 -10 2103.76 133.021  10
  -2   2 -10 2277.37 174.962   7
  -2   2 -10 1897.28 150.564   6
  -2   2  -9 893.825 82.6012  10
  -2   2  -9 879.827 93.1073  11
  -2   2  -9 827.079 101.679   7
  -2   2  -9 783.826 93.3420   6
  -2   2  -8 830.408 74.8948  10
  -2   2  -8 820.438 80.5343  11
  -2   2  -8 812.574 97.1749   7
  -2   2  -8 803.561 88.6709   6
  -2   2  -7 123.247 39.1120   7
  -2   2  -7 112.441 44.2903   6
  -2   2  -7 121.131 29.3006  10
  -2   2  -7 152.817 41.2071  11
  -2   2  -6 541.236 51.5381  10
   2  -2   6 472.251 65.8556  38
  -2   2  -6 438.872 59.6085   7
  -2   2  -6 574.313 52.3737   5
  -2   2  -6 486.137 54.4189  11
  -2   2  -6 500.100 60.4687   6
   2  -2   5 5085.82 242.053   1
  -2   2  -5 5249.51 144.052   5
  -2   2  -5 4942.54 174.769   7
  -2   2  -5 4656.54 132.865  10
  -2   2  -5 4935.67 157.640   6
   2  -2   5 5062.07 178.247  38
  -2   2  -5 4909.79 145.395  11
   2  -2   4 30814.3 775.991  35
   2  -2   4 31359.7 572.073   1
  -2   2  -4 29787.0 292.243  10
  -2   2  -4 29749.4 388.118   7
  -2   2  -4 30809.1 325.703  11
  -2   2  -4 29742.7 638.662   3
  -2   2  -4 30670.1 783.599  35
  -2   2  -4 30190.1 332.246   5
   2  -2   3 9414.40 405.920  35
  -2   2  -3 9933.15 417.602  35
   2  -2   3 9613.72 306.063   1
  -2   2  -3 9465.86 177.714   5
  -2   2  -3 9758.10 150.611  10
  -2   2  -3 8954.11 200.015   7
  -2   2  -3 9779.20 329.062   3
   2  -2   2 44031.6 824.282  35
   2  -2   2 44405.6 635.655   1
  -2   2  -2 44976.6 833.277  35
  -2   2  -2 44985.5 628.907   3
  -2   2  -1 124145. 898.580   3
   2  -2   1 123686. 1039.19   1
  -2   2  -1 124779. 1326.59  35
   2  -2   1 123470. 1298.27  35
  -2   2   0 14664.9 259.492   3
  -2   2   0 13496.6 422.824  35
   2  -2   0 14122.5 420.922  35
   2  -2   0 14067.6 345.086   1
   2  -2  -1 249.241 68.4668  35
  -2   2   1 313.654 29.6773   3
   2  -2  -1 338.063 72.1794   1
  -2   2   1 378.390 95.2228  35
   2  -2  -2 6609.28 270.585  35
   2  -2  -2 6880.38 264.508   2
   2  -2  -2 6925.49 243.377   1
  -2   2   2 6360.79 274.989  35
   2  -2  -3 9527.27 330.805   2
  -2   2   3 9353.53 282.327   1
   2  -2  -3 9255.90 312.779  35
  -2   2   3 8623.85 315.057  35
   2  -2  -3 9094.11 223.230  38
   2  -2  -3 9143.32 279.164  34
   2  -2  -3 8922.59 276.318   1
   2  -2  -4 20616.8 353.494  38
   2  -2  -4 21369.9 545.876   2
   2  -2  -4 21135.6 308.537   7
  -2   2   4 20707.5 424.208   1
   2  -2  -4 20709.5 279.514   4
  -2   2   4 21164.1 299.268   4
   2  -2  -4 20875.4 470.371  35
   2  -2  -4 21316.5 321.274  13
   2  -2  -4 20173.4 429.032   1
   2  -2  -5 6024.47 191.720  13
   2  -2  -5 5691.48 179.164   7
   2  -2  -5 5770.05 152.546   4
   2  -2  -5 6066.53 210.051  38
  -2   2   5 6240.23 166.688   4
   2  -2  -5 5488.41 150.331   6
   2  -2  -5 5964.64 236.465   1
   2  -2  -5 5663.69 204.620  14
   2  -2  -6 384.572 62.0502  13
   2  -2  -6 336.610 57.3558   7
   2  -2  -6 323.181 45.4989   6
   2  -2  -6 473.926 71.3554  14
   2  -2  -7 212.546 48.0955   7
   2  -2  -7 170.753 49.2759  13
   2  -2  -7 117.434 54.3265  14
   2  -2  -7 205.803 44.0858   6
   2  -2  -8 767.401 107.447  14
   2  -2  -8 777.543 96.9244  13
   2  -2  -8 942.540 96.4738   7
   2  -2  -8 928.691 87.6851   6
   2  -2  -9 12962.9 347.911   7
   2  -2  -9 12091.6 322.275   6
   2  -2  -9 12433.1 417.628  14
   2  -2  -9 12329.8 380.612  13
   2  -2 -10 954.626 123.642  13
   2  -2 -10 989.783 107.068   7
   2  -2 -10 927.258 129.393  14
   2  -2 -10 938.953 99.8960   6
   2  -2 -11 17889.5 452.160   7
   2  -2 -11 16628.2 434.713   6
   2  -2 -11 17601.2 551.399  14
   2  -2 -11 17177.4 517.390  13
   2  -2 -12 16396.1 451.735   7
   2  -2 -12 15109.6 432.456   6
   2  -2 -12 16845.8 561.974  14
   2  -2 -12 16026.6 528.610  13
   2  -2 -13 219.343 67.4140  27
   2  -2 -13 343.885 71.2345  23
   2  -2 -13 320.470 92.2291  18
   2  -2 -13 348.027 93.2133  15
   2  -2 -13 270.919 84.4826  13
   2  -2 -13 326.583 103.012  29
   2  -2 -13 444.106 76.3273  20
   2  -2 -13 235.923 85.5894  14
   2  -2 -14 592.997 124.635  15
   2  -2 -14 426.671 90.0402  18
   2  -2 -14 536.576 120.654  27
   2  -2 -14 480.311 108.022  29
   2  -2 -14 447.468 78.8686  25
   2  -2 -14 577.988 82.9455  23
   2  -2 -15 246.792 62.2883  23
   2  -2 -15 86.2528 44.0464  25
   2  -2 -15 181.472 82.8894  29
   2  -2 -15 147.948 87.8594  15
   2  -2 -15 127.106 74.4545  27
   2  -2 -16 2043.86 131.480  25
   2  -2 -16 2051.46 183.836  29
   2  -2 -16 2049.97 165.987  15
   2  -2 -16 2116.34 175.634  27
   2  -2 -17 400.242 71.5603  27
   2  -2 -17 379.361 78.9858  29
   2  -2 -17 323.105 53.4158  25
   2  -2 -18 58.0178 34.6334  29
   2  -2 -18-19.9990 32.5455  27
  -2   1 -18 325.910 65.7226  27
  -2   1 -17 242.378 62.8972  29
  -2   1 -17 389.690 83.6352  27
  -2   1 -16 89.8143 62.2147  27
  -2   1 -16 67.9482 42.4073  26
  -2   1 -16 216.304 70.3697  29
  -2   1 -15-105.471 73.8556  27
  -2   1 -15 6.65877 57.9479  29
  -2   1 -15 58.6420 53.7103  26
  -2   1 -14 3184.83 202.047  25
  -2   1 -14 3184.50 249.698  29
  -2   1 -14 3140.16 243.240  27
  -2   1 -14 2754.16 184.079  26
  -2   1 -13 1160.61 125.664  11
  -2   1 -13 1152.86 148.846   7
  -2   1 -13 918.805 111.796  26
  -2   1 -13 896.620 148.534  27
  -2   1 -13 1229.29 165.846  29
  -2   1 -13 1012.59 119.932  25
  -2   1 -12 2014.47 159.971  11
  -2   1 -12 2065.76 141.951  10
  -2   1 -12 2118.66 182.036   7
  -2   1 -12 1750.61 163.563   6
  -2   1 -11 1006.93 105.854  11
  -2   1 -11 1062.92 124.562   7
  -2   1 -11 1113.02 101.413  10
  -2   1 -11 836.720 108.825   6
  -2   1 -10 3509.41 166.840  10
  -2   1 -10 3414.49 211.113   7
  -2   1 -10 3505.04 185.239  11
  -2   1 -10 3329.89 196.894   6
  -2   1  -9 17654.2 386.528  11
  -2   1  -9 17834.2 350.387  10
  -2   1  -9 17391.2 440.968   7
  -2   1  -9 17381.7 414.364   6
  -2   1  -8 1960.53 123.805  11
  -2   1  -8 1970.52 110.335  10
   2  -1   8 2013.37 156.000  38
  -2   1  -8 1953.59 143.342   7
  -2   1  -8 2133.14 137.899   6
  -2   1  -8 2008.76 155.402  13
  -2   1  -7 15411.9 306.087  11
  -2   1  -7 15136.0 356.298   7
   2  -1   7 16386.3 405.921  38
  -2   1  -7 15330.3 278.732  10
  -2   1  -7 15755.9 335.568   6
  -2   1  -7 15103.5 375.691  13
   2  -1   6 3082.73 167.210  38
  -2   1  -6 2772.52 111.350  10
  -2   1  -6 2844.46 144.317   7
  -2   1  -6 3156.15 128.784  11
  -2   1  -6 3040.19 137.851   6
  -2   1  -6 2743.42 148.772  13
  -2   1  -5 5626.34 139.283  10
  -2   1  -5 5451.47 143.446   5
   2  -1   5 5402.14 202.739  38
  -2   1  -5 5419.88 153.209  11
  -2   1  -5 5407.88 183.383   7
  -2   1  -5 5492.14 164.208   6
  -2   1  -5 5274.53 185.179  13
  -2   1  -4 1892.48 101.556   7
  -2   1  -4 1969.33 84.0112  11
  -2   1  -4 1898.94 74.9326  10
   2  -1   4 1765.19 122.001   1
   2  -1   4 2009.87 212.507  35
  -2   1  -4 1753.61 200.232  35
   2  -1   4 2020.58 118.678  38
  -2   1  -4 1909.46 164.858   3
  -2   1  -4 2058.82 85.7255   5
  -2   1  -4 1976.72 90.0771   6
   2  -1   3 1336.58 105.388   1
  -2   1  -3 1354.39 81.0424   7
   2  -1   3 1364.77 161.876  35
  -2   1  -3 1386.83 124.770   3
  -2   1  -3 1244.03 159.776  35
   2  -1   2 6548.65 321.563  35
  -2   1  -2 6919.87 334.585  35
  -2   1  -2 6986.73 252.529   3
   2  -1   2 6770.90 229.138   1
   2  -1   1 87053.6 1066.92  35
  -2   1  -1 88032.7 791.800   1
   2  -1   1 85171.0 807.238   1
  -2   1  -1 88406.2 1100.75  35
   2  -1   0 93609.6 1018.85  35
  -2   1   0 92967.5 1041.66  35
   2  -1   0 92586.7 842.235   1
  -2   1   1 37853.2 610.993  35
   2  -1  -1 38340.9 601.873  35
   2  -1  -1 37150.5 546.091   1
   2  -1  -2 8217.67 250.839  35
  -2   1   2 8101.02 259.577  35
   2  -1  -2 8601.96 238.829  34
  -2   1   2 8437.83 266.317   1
   2  -1  -2 8245.23 266.233   1
   2  -1  -3 124517. 974.251  34
  -2   1   3 122548. 1055.76   1
  -2   1   3 121071. 897.797  35
   2  -1  -3 120996. 1049.80   1
   2  -1  -4 16957.6 492.889   2
   2  -1  -4 15966.1 393.901   1
   2  -1  -4 15337.5 257.343  35
  -2   1   4 16067.5 302.121   3
  -2   1   4 15219.8 272.086  35
   2  -1  -4 17184.9 393.344  34
   2  -1  -4 15594.1 267.553   7
  -2   1   4 15499.4 385.630   1
  -2   1   4 16190.0 202.794  37
   2  -1  -4 16481.0 298.983  14
  -2   1   5 4691.43 115.507  37
   2  -1  -5 4703.26 223.184   1
   2  -1  -5 4759.45 166.982  38
  -2   1   5 4943.12 225.899   1
  -2   1   5 4755.10 188.606   3
   2  -1  -5 4951.33 184.914  14
   2  -1  -5 4796.24 163.119   7
   2  -1  -5 4935.44 126.740  12
   2  -1  -5 4703.98 159.176  13
   2  -1  -6 139.717 41.5425  13
   2  -1  -6 158.535 30.5272  12
   2  -1  -6 164.661 47.4972   1
   2  -1  -6 150.432 45.2770  38
  -2   1   6 163.137 26.1576  37
   2  -1  -6 107.577 38.7264   7
   2  -1  -6 175.811 60.4312  14
   2  -1  -6 121.003 34.4746   6
   2  -1  -7 9523.82 305.418  14
   2  -1  -7 9070.20 233.110   6
  -2   1   7 9238.82 180.721  37
   2  -1  -7 9564.89 270.379   7
   2  -1  -7 8845.89 268.809  13
   2  -1  -8 9204.02 294.866  13
   2  -1  -8 9989.29 296.018   7
   2  -1  -8 9489.05 259.599   6
  -2   1   8 9731.18 195.178  37
   2  -1  -8 9592.60 335.445  14
   2  -1  -9 360.785 71.2241   7
  -2   1   9 443.449 46.4315  37
   2  -1  -9 330.556 63.8785  13
   2  -1  -9 418.839 91.4594  14
   2  -1  -9 378.464 62.8827   6
   2  -1 -10 759.050 104.567  13
   2  -1 -10 836.677 102.462   7
   2  -1 -10 857.379 126.207  14
   2  -1 -10 762.323 91.5515   6
   2  -1 -11 4311.83 273.091  14
   2  -1 -11 4706.10 239.961   7
   2  -1 -11 4662.57 266.353  13
   2  -1 -12 166.163 74.6329  13
   2  -1 -12 195.575 63.9635   7
   2  -1 -12 129.001 63.6437  14
   2  -1 -13 4513.85 254.049   7
   2  -1 -13 4199.06 291.949  14
   2  -1 -13 4179.14 276.746  13
   2  -1 -14 2304.10 157.240  23
   2  -1 -14 2352.83 222.759  15
   2  -1 -14 2127.49 164.137  25
   2  -1 -14 2253.95 147.219  20
   2  -1 -14 2293.62 201.951  18
   2  -1 -14 2010.01 192.320  27
   2  -1 -14 2479.33 229.131  29
   2  -1 -14 2140.19 176.355   7
   2  -1 -15 89.9112 44.9494  23
   2  -1 -15-65.3917 71.4825  15
   2  -1 -15 180.031 57.2875  20
   2  -1 -15 76.2785 70.7148  18
   2  -1 -15 59.3926 63.9985  29
   2  -1 -15 136.205 68.3615  27
   2  -1 -15 73.0050 44.9490  25
   2  -1 -16 322.819 63.6507  23
   2  -1 -16 186.429 54.6884  25
   2  -1 -16 282.389 71.7362  27
   2  -1 -16 215.354 72.5946  15
   2  -1 -16 180.439 71.8640  29
   2  -1 -17 1067.42 125.732  29
   2  -1 -17 899.254 100.533  27
   2  -1 -17 1115.52 121.602  15
   2  -1 -17 921.185 88.5869  25
   2  -1 -18 367.172 58.3447  27
   2  -1 -18 537.381 79.9533  29
   2  -1 -18 398.772 62.4208  15
   2  -1 -18 477.238 55.1250  25
  -2   0 -18 155.313 45.2176  27
  -2   0 -17 202.787 61.7039  27
  -2   0 -16 262.197 64.6582  29
  -2   0 -16 181.778 47.9866  26
  -2   0 -16 157.335 61.1025  27
  -2   0 -15 166.747 55.9119  26
  -2   0 -15 284.500 91.1913  29
  -2   0 -15 88.7923 60.8722  27
  -2   0 -14 304.302 87.9621  29
  -2   0 -14 262.342 68.9916  26
  -2   0 -13 260.161 69.0810  11
  -2   0 -13 282.211 93.7673  27
  -2   0 -13 256.319 73.3892  26
  -2   0 -13 220.753 85.0239  29
  -2   0 -13 145.836 56.9791   6
  -2   0 -12 1160.70 122.251  11
  -2   0 -12 1185.98 105.509  10
  -2   0 -12 1192.24 137.772   6
  -2   0 -12 1180.21 135.742   7
  -2   0 -11 134.876 59.2502   7
  -2   0 -11 27.0357 35.8786  10
  -2   0 -11 63.5661 49.2827  11
  -2   0 -11 99.2738 59.7522   6
  -2   0 -10 2331.04 153.357  11
  -2   0 -10 2379.66 175.313   7
  -2   0 -10 2566.56 145.571  10
  -2   0 -10 2432.66 170.847   6
  -2   0 -10 2468.85 192.911  13
   2   0  10 2544.56 199.766  38
  -2   0  -9 7274.30 253.929  11
   2   0   9 7097.17 325.139  38
  -2   0  -9 7328.59 223.710  10
  -2   0  -9 7116.52 280.632   7
  -2   0  -9 7282.43 273.844   6
  -2   0  -9 6727.83 290.405  13
  -2   0  -8-33.3967 46.5404  13
   2   0   8-9.07502 45.8835  38
  -2   0  -8 25.3391 20.1544  10
  -2   0  -8-18.7882 33.4200   7
  -2   0  -8 21.0420 32.7214  11
  -2   0  -8 28.0377 38.4837   6
  -2   0  -7 6749.90 186.748  10
   2   0   7 6761.09 286.666  38
  -2   0  -7 6565.24 235.050   7
  -2   0  -7 6680.31 211.333  11
  -2   0  -7 6691.54 225.753   6
  -2   0  -7 6824.29 250.413  13
  -2   0  -6 2000.43 124.057   7
  -2   0  -6 2153.38 97.7235  10
   2   0   6 2285.24 158.604  38
  -2   0  -6 2217.88 120.386   6
  -2   0  -6 2114.93 130.552  13
  -2   0  -6 2181.72 111.185  11
  -2   0  -5 10816.5 222.302  11
  -2   0  -5 10474.4 252.461   7
   2   0   5 11139.0 315.785  38
  -2   0  -5 10865.2 194.638  10
  -2   0  -5 10632.7 236.153   6
  -2   0  -5 9981.64 249.652  13
  -2   0  -5 10928.4 217.383   4
   2   0   4 5289.50 225.979  34
   2   0   4 5125.12 203.769  38
  -2   0  -4 5222.50 126.062  10
  -2   0  -4 5449.33 145.551  11
  -2   0  -4 5087.20 161.215   7
  -2   0  -4 5132.35 145.180   4
  -2   0  -4 5426.31 151.588   6
   2   0   3 29796.2 439.867  38
  -2   0  -3 29218.5 336.740   4
  -2   0  -3 28786.9 436.098   1
   2   0   3 28844.9 779.273  35
   2   0   3 28433.5 468.918   1
  -2   0  -2 66178.9 683.062   1
   2   0   2 64687.0 603.388  38
   2   0   2 64613.5 722.704   1
   2   0   2 66494.4 1096.46  35
   2   0   1 22745.6 599.040  35
  -2   0  -1 23049.9 423.186   1
   2   0   1 23285.4 441.476   1
   2   0   0 38973.1 585.358   1
  -2   0   0 39151.5 575.365   1
   2   0   0 37826.8 705.067  35
   2   0  -1 588.920 77.6947   1
   2   0  -1 652.804 100.135  35
  -2   0   1 477.495 73.9469   1
   2   0  -2 172936. 1182.13  35
   2   0  -2 168650. 1294.24   1
  -2   0   2 170900. 1321.59   1
   2   0  -2 168787. 986.306  34
   2   0  -3 11337.4 248.234  35
   2   0  -3 10961.7 272.494  34
  -2   0   3 10654.2 343.729   1
   2   0  -3 10701.9 340.365   1
   2   0  -4 31971.6 319.648  12
  -2   0   4 31759.3 610.128   1
   2   0  -4 31568.5 604.455   1
   2   0  -4 32434.6 519.162  34
   2   0  -4 30563.5 377.819   7
  -2   0   4 32216.4 290.082  37
  -2   0   5 3799.02 103.348   8
  -2   0   5 3706.31 194.141   3
  -2   0   5 3601.48 104.030  37
   2   0  -5 3657.15 115.618  12
   2   0  -5 3777.25 217.664   1
   2   0  -5 3613.14 143.673   7
  -2   0   5 3632.59 214.811   1
   2   0  -5 3724.16 159.696  14
   2   0  -5 3476.80 137.425  13
  -2   0   6 31993.9 316.880   8
   2   0  -6 32860.0 369.442  12
  -2   0   6 32673.4 332.170  37
  -2   0   6 33137.3 643.461   3
   2   0  -6 33076.3 464.301   7
  -2   0   6 32806.5 670.600   1
   2   0  -6 32786.8 508.943  14
   2   0  -7 19183.9 385.107   7
   2   0  -7 18957.5 306.463  12
  -2   0   7 18591.3 265.238  37
   2   0  -7 19430.3 427.308  14
   2   0  -7 18489.1 386.689  13
   2   0  -8 91.2770 55.5951  13
   2   0  -8 61.4209 45.1252   7
   2   0  -8 75.2552 33.6921  12
   2   0  -8 134.460 64.3981  14
  -2   0   8 157.826 31.5284  37
   2   0  -9 40939.4 646.384   7
  -2   0   9 40960.9 436.450  37
   2   0  -9 40818.8 710.039  14
  -2   0  10 5851.68 173.984  37
   2   0 -10 6455.65 270.744   7
   2   0 -10 5866.47 293.164  14
   2   0 -11 1689.82 151.818   7
   2   0 -11 1640.85 173.413  14
   2   0 -11 1498.19 154.892  13
   2   0 -12 31.3839 45.4499   7
   2   0 -12 28.2753 51.0387  14
   2   0 -13 69.3940 52.9207   7
   2   0 -14 271.614 63.9314  23
   2   0 -14 298.530 94.4882  29
   2   0 -14 340.853 75.9924  19
   2   0 -14 265.439 64.0738  25
   2   0 -14 375.728 86.9704   7
   2   0 -14 331.637 110.058  15
   2   0 -14 324.124 63.0430  20
   2   0 -15 0.18716 33.3706  23
   2   0 -15-66.3307 70.8801  18
   2   0 -15-57.9543 69.2514  15
   2   0 -15-34.2332 63.6227  29
   2   0 -15-24.6724 42.8046  25
   2   0 -15-10.0109 33.9962  20
   2   0 -16 76.1353 48.9156  23
   2   0 -16 11.5548 34.0198  25
   2   0 -16 77.8658 40.5231  20
   2   0 -16 31.4205 55.1649  15
   2   0 -16 1.57531 52.4967  29
   2   0 -17 283.477 54.5271  23
   2   0 -17 215.129 65.4109  29
   2   0 -17 228.839 73.6017  15
   2   0 -17 160.252 47.8750  25
   2   0 -18 9.05067 51.4668  29
   2   0 -18 54.7492 46.3426  15
   2   0 -18 98.6119 35.7818  25
   2   0 -19 425.778 54.4850  29
  -2  -1 -17 118.786 47.1140  27
  -2  -1 -16 100.105 35.4107  26
  -2  -1 -16 104.809 58.9369  27
  -2  -1 -15 263.110 55.3516  26
  -2  -1 -15 232.174 62.8045  27
  -2  -1 -14 530.601 111.178  27
  -2  -1 -14 603.133 84.5649  26
  -2  -1 -13 245.547 75.3522  22
  -2  -1 -13 289.410 68.4495  26
  -2  -1 -12 326.648 99.2601  22
   2   1  12 334.150 97.7806  38
  -2  -1 -12 293.483 98.8914  27
  -2  -1 -12 365.978 78.6397  26
  -2  -1 -12 298.556 66.8246  11
  -2  -1 -12 402.095 86.6803   6
  -2  -1 -11 83.1874 51.4520  11
   2   1  11 31.7480 56.0064  38
  -2  -1 -11 114.568 66.0894   6
   2   1  10 749.371 122.896  38
  -2  -1 -10 782.825 96.4985  11
  -2  -1 -10 914.687 114.552   6
   2   1   9 2799.44 222.892  38
  -2  -1  -9 2718.84 161.108  11
  -2  -1  -9 2445.31 170.235   6
  -2  -1  -9 2205.60 171.661  13
  -2  -1  -8 240.222 63.2422   6
   2   1   8 385.000 88.5407  38
  -2  -1  -8 224.845 61.6856  13
  -2  -1  -8 267.056 46.3085  10
  -2  -1  -8 277.997 56.5820  11
  -2  -1  -7 3458.72 136.660  10
  -2  -1  -7 3342.86 155.789  11
   2   1   7 3539.32 225.313  38
  -2  -1  -7 3229.41 167.425   6
  -2  -1  -7 3363.88 179.823  13
  -2  -1  -6 10171.2 212.386  10
  -2  -1  -6 9859.27 266.822   6
   2   1   6 10196.8 354.859  38
  -2  -1  -6 10367.0 251.969  11
  -2  -1  -6 9712.52 263.776   7
  -2  -1  -6 9879.48 278.627  13
  -2  -1  -5 2781.67 127.618   4
  -2  -1  -5 2939.71 125.149  11
  -2  -1  -5 2910.97 104.836  10
   2   1   5 3215.86 189.564  38
  -2  -1  -5 2735.97 131.899   6
  -2  -1  -5 2817.03 137.641  13
   2   1   4 5217.77 223.594  38
  -2  -1  -4 5397.24 167.863   6
  -2  -1  -4 5114.65 167.079   4
   2   1   3 27588.0 446.229  34
   2   1   3 27797.9 473.738  38
  -2  -1  -3 27063.8 365.641   4
   2   1   2 6854.86 219.028  38
   2   1   2 7292.96 264.050   1
  -2  -1  -2 7522.98 251.394   1
  -2  -1  -2 7124.47 183.164   4
   2   1   1 253.987 106.742  35
   2   1   1 554.560 92.9998   1
   2   1   1 522.906 73.3893  38
  -2  -1  -1 458.843 76.2687   1
  -2  -1  -1 424.723 55.5641   4
  -2  -1   0 15095.7 397.468   1
  -2  -1   0 14847.3 253.235   4
   2   1  -1 32366.5 361.038  34
  -2  -1   1 32688.5 616.865   1
  -2  -1   1 31527.0 357.558   4
   2   1  -1 32608.2 624.335   1
   2   1  -2 28306.3 572.311  35
   2   1  -2 27703.9 365.439  34
   2   1  -2 28888.7 615.176   1
  -2  -1   2 27527.2 273.121   8
   2   1  -2 27329.0 612.197  35
  -2  -1   2 28605.3 606.298   1
  -2  -1   2 28590.0 335.300   4
  -2  -1   3 28349.8 284.875   8
  -2  -1   3 29341.6 644.901   1
   2   1  -3 28206.2 501.603  35
   2   1  -3 28268.5 306.554   5
   2   1  -3 28565.8 547.357  35
   2   1  -3 28939.0 633.901   1
   2   1  -3 30072.1 437.583  34
   2   1  -4 9485.52 173.472   5
   2   1  -4 9260.09 246.285  35
   2   1  -4 9251.78 277.397  34
   2   1  -4 9280.91 196.051  12
   2   1  -4 9190.63 213.041   7
  -2  -1   4 9590.96 175.076   8
   2   1  -5 3461.07 149.441  14
   2   1  -5 3438.36 124.241  12
  -2  -1   5 3385.71 109.883   8
   2   1  -5 3247.98 138.887   7
   2   1  -5 3341.74 105.568   5
   2   1  -6 881.880 69.6181  12
   2   1  -6 922.595 82.9145   7
  -2  -1   6 989.980 65.0671   8
   2   1  -6 965.656 93.3103  14
   2   1  -7 4737.62 160.797  12
  -2  -1   7 4914.47 145.878   8
   2   1  -7 4674.32 194.410   7
   2   1  -7 4681.58 211.292  14
  -2  -1   8 362.585 45.2839   8
   2   1  -8 356.542 53.4086  12
  -2  -1   8 361.179 46.7834  37
   2   1  -8 373.592 67.5841   7
   2   1  -8 375.952 76.5028  14
   2   1  -9 15219.7 393.255   7
   2   1  -9 15129.3 328.302  12
  -2  -1   9 15371.8 278.629   8
  -2  -1   9 15296.6 281.106  37
   2   1  -9 14209.8 421.087  14
   2   1 -10 70.5213 58.2348  14
   2   1 -10 64.9339 37.7816  12
   2   1 -10 35.3815 46.7543   7
  -2  -1  10 48.7254 22.4014  37
  -2  -1  11 527.206 59.6362  37
   2   1 -11 535.586 92.9452   7
   2   1 -11 570.602 109.793  14
  -2  -1  12 24.1938 26.8596  37
   2   1 -12 34.5846 49.0508   7
   2   1 -13 1716.00 165.473   7
   2   1 -14 199.389 50.5989  23
   2   1 -14 352.500 78.2724  19
   2   1 -14 272.758 54.0898  20
   2   1 -14 336.658 98.7707  18
   2   1 -14 226.333 55.5605  30
   2   1 -14 176.453 75.8978  29
   2   1 -14 373.448 105.782  15
   2   1 -14 289.110 76.5178   7
   2   1 -14 362.329 80.0342  25
   2   1 -15 203.937 59.2365  23
   2   1 -15 253.763 74.1774  18
   2   1 -15 276.734 55.1440  20
   2   1 -15 188.903 46.0997  30
   2   1 -15 192.511 85.0826  15
   2   1 -15 205.023 57.0398  25
   2   1 -15 184.128 63.6745  29
   2   1 -16 357.453 68.8005  23
   2   1 -16 419.147 99.8847  15
   2   1 -16 329.716 52.7932  20
   2   1 -16 335.907 91.2854  29
   2   1 -16 381.320 69.9834  25
   2   1 -17 40.2613 36.5507  20
   2   1 -17 14.9349 33.9470  23
   2   1 -17 130.381 69.5208  15
   2   1 -17 8.86897 36.2636  25
   2   1 -17 43.6884 54.9794  29
   2   1 -18 71.1730 31.9092  23
   2   1 -18 4.53764 39.5733  29
   2   1 -18 157.777 55.5772  15
   2   1 -18 113.525 42.3754  25
   2   1 -19 210.753 39.6061  29
   2   1 -19 233.334 36.3492  25
   2   2  16 129.898 33.6789  17
  -2  -2 -16 89.8880 39.4341  27
  -2  -2 -15 398.614 69.1581  27
  -2  -2 -15 404.598 55.1128  26
  -2  -2 -14 26.2040 32.1023  26
  -2  -2 -14-62.1323 64.8379  27
  -2  -2 -13 147.535 77.2704  22
  -2  -2 -13 79.9491 46.8974  26
  -2  -2 -13 126.131 77.3061  27
  -2  -2 -12 215.712 85.8500  22
  -2  -2 -12 188.311 73.0307  27
  -2  -2 -12 181.403 63.7117  26
  -2  -2 -11 1384.09 158.784  22
  -2  -2 -11 1709.92 143.113  11
   2   2  11 1536.07 185.900  38
  -2  -2 -11 1596.58 141.023  26
  -2  -2 -11 1982.67 170.187   6
  -2  -2 -10 3292.97 190.486  11
  -2  -2 -10 3196.65 211.112   6
   2   2  10 3251.80 261.995  38
  -2  -2  -9 156.756 53.9710  11
   2   2   9 124.391 77.5687  38
  -2  -2  -9 112.111 53.2202   6
  -2  -2  -8-5.07275 42.5720   6
   2   2   8-66.8436 55.1773  38
  -2  -2  -8 15.3437 31.1611  11
  -2  -2  -7 106.517 40.5208   6
  -2  -2  -7 124.730 43.1145  11
  -2  -2  -6 15139.5 337.961   4
   2   2   6 15218.7 476.220  38
  -2  -2  -6 15263.4 325.251  11
  -2  -2  -6 14945.3 356.665   6
   2   2   5 1332.89 140.812  38
  -2  -2  -5 1419.99 103.006   4
  -2  -2  -5 1442.63 107.169   6
  -2  -2  -4 7416.54 225.795   4
  -2  -2  -4 8088.96 167.099  10
   2   2   4 7721.03 191.994   5
   2   2   4 7483.70 291.539  38
   2   2   3 5770.29 167.761   5
  -2  -2  -3 5794.20 195.523   4
   2   2   3 5750.30 243.781  38
   2   2   2 28618.5 363.159   5
  -2  -2  -2 28954.0 419.036   4
   2   2   2 28127.6 487.411  38
  -2  -2  -1 5360.75 177.417   4
   2   2   1 5114.90 156.233   5
   2   2   1 5049.50 256.327   1
   2   2   1 5114.98 196.678  38
  -2  -2  -1 5341.49 259.492   1
   2   2   0 82.1715 29.7523   5
   2   2   0 106.491 33.1608  38
  -2  -2   0 118.778 44.0351   1
  -2  -2   0 143.371 40.2036   4
   2   2  -1 2988.65 117.786   5
   2   2  -1 2874.74 133.307  38
  -2  -2   1 2909.98 130.868   4
   2   2  -2 105.440 79.4018  35
  -2  -2   2 271.102 43.9142   8
   2   2  -2 182.420 40.8912   5
  -2  -2   2 213.572 46.9707   4
   2   2  -3 8942.06 198.619   5
  -2  -2   3 8819.62 184.568   8
   2   2  -3 8417.49 355.722  35
   2   2  -3 8300.12 196.054   7
  -2  -2   3 9011.10 213.159   4
   2   2  -4 102.532 38.4762  12
   2   2  -4 111.679 36.1589   5
  -2  -2   4 174.435 39.5159   8
   2   2  -4 95.3392 37.2208   7
  -2  -2   4 93.0999 34.0624   4
   2   2  -5 26614.9 343.320   5
   2   2  -5 26280.4 373.593  12
  -2  -2   5 26468.1 340.337   8
   2   2  -5 26462.1 406.458   7
   2   2  -6 258.551 38.0960   5
  -2  -2   6 305.062 44.2521   8
   2   2  -6 249.061 42.0929  12
   2   2  -6 207.928 49.8717   7
   2   2  -7 73.6078 35.2764  12
  -2  -2   7 120.817 37.5045   8
   2   2  -7 130.095 46.7404   7
   2   2  -8 548.579 66.1921  12
  -2  -2   8 576.390 59.1577   8
   2   2  -8 553.909 78.0664   7
   2   2  -9 156.455 41.8600  12
   2   2  -9 187.739 55.0359   7
  -2  -2   9 185.044 40.5742   8
   2   2 -10 4763.38 207.810  12
  -2  -2  10 5013.81 178.217  37
  -2  -2  10 4870.34 181.277   8
   2   2 -10 4854.34 238.401   7
   2   2 -11 28.3991 38.3807  12
   2   2 -11 12.8331 40.8848   7
  -2  -2  11 28.3461 23.4859  37
   2   2 -12 118.838 59.1841   7
  -2  -2  12 90.4338 33.2251  37
  -2  -2  13 4514.56 183.170  37
   2   2 -13 4488.30 256.629   7
   2   2 -14 239.990 57.2379  20
   2   2 -14 146.160 45.2011  30
   2   2 -14 180.515 68.8394  19
   2   2 -14 169.703 60.2918  25
   2   2 -14 229.835 83.6152  18
   2   2 -14 132.615 58.3218   7
   2   2 -14 172.462 52.1498  23
   2   2 -14 312.296 111.398  15
   2   2 -15 63.2505 42.1980  23
   2   2 -15 90.3380 40.9538  20
   2   2 -15 67.5248 41.4146  30
   2   2 -15 124.074 65.5753  18
   2   2 -15 58.5825 46.0517  19
   2   2 -15-7.48143 50.0683  29
   2   2 -15 118.595 73.9809  15
   2   2 -15-37.0820 44.8369  25
   2   2 -16 52.0539 34.8702  30
   2   2 -16 21.1542 62.2879  29
   2   2 -16 15.4556 66.4189  15
   2   2 -16 12.5305 38.1748  23
   2   2 -16 18.8692 36.2333  20
   2   2 -16 42.6101 43.3727  25
   2   2 -17 83.8179 33.3411  23
   2   2 -17 94.2761 35.9550  20
   2   2 -17 160.142 62.4652  29
   2   2 -17 49.4133 54.9388  15
   2   2 -17 131.854 44.4040  25
   2   2 -18 137.506 36.8348  23
   2   2 -18 223.113 41.1067  20
   2   2 -18 95.2786 41.3980  29
   2   2 -18 165.397 42.4297  25
   2   2 -19 60.9751 22.2491  25
   2   3  15 128.712 37.2099  17
  -2  -3 -14 451.729 57.6404  26
  -2  -3 -13 455.370 85.6563  22
  -2  -3 -13 423.331 65.5772  26
  -2  -3 -12 465.546 99.1288  22
  -2  -3 -12 399.308 73.1487  26
  -2  -3 -11 589.182 111.078  22
  -2  -3 -11 680.284 89.6935  26
  -2  -3 -10 185.987 81.4865  22
   2   3  10 251.252 96.4438  38
  -2  -3 -10 107.695 47.9002  11
  -2  -3 -10 219.100 63.7400  26
  -2  -3 -10 45.8322 47.5449   6
  -2  -3  -9 2334.95 159.234  11
   2   3   9 2341.27 226.787  38
  -2  -3  -9 2395.00 182.640   6
  -2  -3  -8 923.343 117.255   6
   2   3   8 715.096 131.169  38
  -2  -3  -8 720.031 91.3467  11
  -2  -3  -7 90.1943 50.6325   6
   2   3   7 129.603 78.5190  38
  -2  -3  -7 78.9750 47.3807  11
  -2  -3  -6 1124.02 107.985   4
   2   3   6 1263.50 155.691  38
  -2  -3  -6 1053.57 96.1100  11
  -2  -3  -6 1147.97 112.081   6
  -2  -3  -5 13925.7 353.697   4
   2   3   5 13346.1 455.094  38
  -2  -3  -4 2643.02 152.075   4
   2   3   4 2609.58 194.466  38
  -2  -3  -3-22.6695 36.8021   4
   2   3   3-7.10711 43.8999  38
   2   3   3 45.5135 24.9765   5
  -2  -3  -2 68.1170 44.9895   4
   2   3   2 115.412 56.0610  38
   2   3   2 111.596 38.8693   5
   2   3   1 7012.66 204.844   5
   2   3   1 6898.07 253.068  38
  -2  -3  -1 7099.08 234.398   4
   2   3   0 3681.51 149.827   5
  -2  -3   0 3616.03 163.860   4
   2   3   0 3275.34 164.038  38
  -2  -3   1 2630.80 138.381   4
   2   3  -1 2912.39 133.278   5
  -2  -3   2 102.003 48.1351   4
   2   3  -2 9.27692 28.6305   5
  -2  -3   3 4353.36 143.919   8
  -2  -3   3 4466.54 171.152   4
   2   3  -3 4300.59 160.999   5
  -2  -3   4 1819.02 107.166   4
  -2  -3   4 1733.72 95.4138   8
   2   3  -4 1702.01 103.588   5
   2   3  -4 1712.70 108.207  12
   2   3  -5 3438.37 143.444   5
   2   3  -5 3261.25 145.845  12
  -2  -3   5 3252.44 134.111   8
   2   3  -6 138.107 39.0388  12
   2   3  -6 63.6288 28.0350   5
  -2  -3   6 114.181 34.4688   8
   2   3  -6 57.7710 30.5806   7
   2   3  -7 357.176 55.7533  12
   2   3  -7 349.747 51.8289   5
  -2  -3   7 474.604 59.5306   8
   2   3  -7 367.745 64.3213   7
  -2  -3   8 208.475 48.4557   8
   2   3  -8 178.881 43.8495  12
   2   3  -8 251.293 58.8618   7
   2   3  -9 8737.22 274.300  12
  -2  -3   9 8782.86 251.721   8
   2   3  -9 8466.96 298.306   7
   2   3 -10 4548.61 209.668  12
  -2  -3  10 4272.25 182.269   8
   2   3 -10 4483.56 231.523   7
  -2  -3  11 39.6378 30.6661  37
   2   3 -11-18.5429 45.1542   7
  -2  -3  11 27.7381 28.2217   8
   2   3 -11 42.2085 42.6511  12
  -2  -3  12 180.617 42.8029  37
  -2  -3  12 234.851 54.6942   8
   2   3 -12 87.9580 43.4960   7
   2   3 -13 405.424 70.8204  23
   2   3 -13 251.696 52.2536  30
   2   3 -13 336.537 79.9896  19
   2   3 -13 428.494 88.7353   7
  -2  -3  13 378.457 59.6077  37
   2   3 -13 315.836 72.4982  25
   2   3 -13 347.126 62.5268  20
   2   3 -13 242.091 90.2756  15
   2   3 -14 1407.25 137.734  19
   2   3 -14 1368.31 124.153  23
   2   3 -14 1125.23 134.035  18
   2   3 -14 1340.92 114.773  20
   2   3 -14 1145.53 102.000  30
   2   3 -14 1282.77 104.513  16
   2   3 -14 1465.21 133.988  25
   2   3 -14 1208.32 163.952  15
   2   3 -15 632.581 81.9239  23
   2   3 -15 534.878 69.1805  20
   2   3 -15 493.949 69.2046  30
   2   3 -15 714.060 132.934  15
   2   3 -15 648.430 97.3753  19
   2   3 -15 588.489 84.4747  25
   2   3 -16 80.4838 38.1022  30
   2   3 -16 2.86476 63.7855  15
   2   3 -16 27.9466 34.2390  23
   2   3 -16 14.3164 25.5316  20
   2   3 -16 84.9963 42.1879  25
   2   3 -17 307.134 51.8546  23
   2   3 -17 333.141 48.5569  20
   2   3 -17 311.094 55.3090  25
   2   3 -18 425.398 49.6653  23
   2   3 -18 424.460 44.9510  20
   2   3 -18 396.738 49.7174  25
   2   4  14 431.675 58.3672  17
  -2  -4 -13 139.180 64.1910  22
   2   4  13 181.996 53.5038  17
  -2  -4 -12 451.554 86.5171  22
  -2  -4 -12 410.650 60.6483  26
  -2  -4 -11 1047.54 133.053  22
  -2  -4 -11 1150.17 109.135  26
  -2  -4 -10 966.907 136.562  22
   2   4  10 1118.92 115.627  28
  -2  -4 -10 1165.86 117.754  26
  -2  -4  -9 522.137 97.9432   6
  -2  -4  -9 503.343 109.770  22
   2   4   9 551.915 90.2591  28
  -2  -4  -9 432.771 79.8398  26
   2   4   9 469.314 114.967  38
  -2  -4  -8 64.4769 44.3281   6
  -2  -4  -8 53.7916 34.4183  11
   2   4   8 18.9082 57.9977  38
   2   4   7 8105.69 410.870  38
  -2  -4  -7 8929.37 296.302  11
  -2  -4  -7 8584.84 335.782   6
  -2  -4  -6 278.442 72.2420   6
  -2  -4  -6 280.304 65.8874   4
   2   4   6 290.900 87.6295  38
  -2  -4  -6 218.503 53.1584  11
   2   4   5 1520.47 172.000  38
  -2  -4  -5 1386.62 112.080  11
  -2  -4  -5 1416.87 128.403   4
   2   4   4 4955.96 283.244  38
  -2  -4  -4 5299.00 239.924   4
   2   4   3 19705.0 379.524   5
  -2  -4  -3 19998.1 451.156   4
   2   4   3 18797.3 520.285  38
   2   4   2 3485.44 161.197   5
  -2  -4  -2 3517.17 188.233   4
   2   4   2 3279.94 207.063  38
  -2  -4  -1 1511.37 123.999   4
   2   4   1 1597.75 112.878   5
   2   4   0 1361.67 104.533   5
  -2  -4   0 1422.30 120.506   4
  -2  -4   1 87.8006 42.9356   4
   2   4  -1 136.051 44.9780   5
   2   4  -2 10915.4 289.497   5
  -2  -4   2 11017.1 309.149   4
  -2  -4   3 47.6509 38.3148   4
   2   4  -3 69.2901 41.5305   5
  -2  -4   3 90.5727 32.4314   8
   2   4  -4 2516.02 141.675   5
   2   4  -4 2304.46 132.883  12
  -2  -4   4 2566.74 142.058   4
  -2  -4   4 2718.63 130.844   8
   2   4  -5 1012.54 90.7343  12
   2   4  -5 946.124 91.4361   5
  -2  -4   5 1018.69 84.7814   8
   2   4  -6 8147.61 254.871  12
   2   4  -6 7655.83 239.802   5
  -2  -4   6 8132.44 241.658   8
  -2  -4   7 1224.88 99.1363   8
   2   4  -7 1339.33 110.318  12
   2   4  -7 1470.05 107.855   5
   2   4  -8 1097.73 102.724  12
   2   4  -8 1122.35 95.1127   5
  -2  -4   8 1062.67 96.7007   8
   2   4  -9 74.8862 40.8523  12
  -2  -4   9 51.8224 33.4583   8
   2   4 -10 702.636 90.3971  12
  -2  -4  10 625.265 77.5994   8
   2   4 -11 7184.03 278.310  12
  -2  -4  11 7487.79 245.391  37
  -2  -4  11 7504.76 259.772   8
   2   4 -12 64.8274 48.5513  23
   2   4 -12 62.0467 44.0859  12
  -2  -4  12 9.66579 23.6676  37
   2   4 -12 13.0099 36.6181  16
   2   4 -12 24.9997 34.9067  20
   2   4 -12 21.9427 28.2960  30
  -2  -4  12 45.1728 36.8337   8
   2   4 -12-66.4752 75.3097  15
   2   4 -12 93.0744 50.3207  33
   2   4 -13 114.546 43.8754  23
   2   4 -13 87.4251 41.7530  33
   2   4 -13 152.423 57.6629  19
   2   4 -13 108.827 42.6178  20
   2   4 -13 98.5431 33.9660  16
   2   4 -13 51.7946 64.4263  15
   2   4 -14 276.331 58.5670  23
   2   4 -14 115.570 43.3837  20
   2   4 -14 296.989 72.8744  19
   2   4 -14 163.247 47.7435  30
   2   4 -14 96.2571 35.5551  16
   2   4 -14 206.041 88.5696  15
   2   4 -14 192.637 52.6127  25
   2   4 -15 387.145 60.1462  23
   2   4 -15 370.961 58.7357  20
   2   4 -15 362.040 58.3328  30
   2   4 -15 351.502 51.4859  16
   2   4 -15 286.106 99.4522  15
   2   4 -15 383.029 63.3660  25
   2   4 -16 118.520 36.5779  23
   2   4 -16 196.432 44.4710  20
   2   4 -16 184.644 41.6972  30
   2   4 -16 213.482 40.9758  16
   2   4 -16 189.680 40.4759  25
   2   4 -17 36.5923 29.9524  23
   2   4 -17-0.48331 22.8916  20
   2   4 -17 8.23724 23.1726  25
   2   4 -18 87.4676 23.1274  23
   2   4 -18 52.4566 19.0637  20
   2   5  13 1334.55 85.5112  17
  -2  -5 -12 192.066 53.6823  22
   2   5  12 202.536 54.1692  17
  -2  -5 -11 409.354 86.7499  22
   2   5  11 372.668 53.7059  28
   2   5  11 392.621 72.0622  17
  -2  -5 -10 300.913 79.4372  22
   2   5  10 353.883 76.1665  17
   2   5  10 355.607 63.7064  28
  -2  -5  -9 912.429 128.417  22
   2   5   9 987.621 110.376  28
   2   5   9 939.418 116.836  17
  -2  -5  -9 1022.03 104.309  26
  -2  -5  -8 269.086 89.4433  22
   2   5   8 337.605 75.0390  28
  -2  -5  -8 233.783 57.1746  26
  -2  -5  -7 193.024 68.8148   6
  -2  -5  -7 237.542 71.6488  22
   2   5   7 179.981 78.0913  38
   2   5   7 148.040 60.5757  28
  -2  -5  -7 228.638 58.7813  26
  -2  -5  -6 981.518 120.490   6
   2   5   6 703.780 136.004  38
  -2  -5  -6 1021.41 120.849   4
   2   5   5 1236.95 163.357  38
  -2  -5  -5 1359.86 135.382   4
  -2  -5  -5 1423.66 119.332  11
  -2  -5  -5 1466.66 137.377   6
  -2  -5  -4 761.449 102.630   4
   2   5   4 788.689 124.774  38
  -2  -5  -3 4723.98 241.085   4
   2   5   2 3283.97 171.434   5
  -2  -5  -2 3576.87 208.877   4
   2   5   1 1772.49 128.718   5
  -2  -5  -1 1983.07 156.147   4
   2   5   0 3005.62 170.119   5
  -2  -5   0 3083.01 190.339   4
  -2  -5   1 111.190 45.6000   4
   2   5  -1 92.7124 43.5970   5
   2   5  -2 1964.32 137.313   5
  -2  -5   2 2188.17 156.855   4
  -2  -5   3 113.854 52.8767   4
   2   5  -3 193.915 59.8853  12
   2   5  -3 125.030 53.4991   5
   2   5  -4 2037.67 141.889   5
   2   5  -4 2146.27 143.090  12
   2   5  -5 40.9896 35.6921  12
  -2  -5   5 28.9363 28.0060   8
   2   5  -5-35.2229 29.9874   5
   2   5  -6 4624.97 207.320  12
   2   5  -6 4518.39 204.752   5
  -2  -5   6 4570.19 193.113   8
   2   5  -7 1397.88 117.465  12
   2   5  -7 1446.77 119.931   5
  -2  -5   7 1545.94 118.020   8
   2   5  -8 4396.16 210.789  12
   2   5  -8 4889.15 210.902   5
  -2  -5   8 4252.24 198.015   8
   2   5  -9 3893.08 200.732  12
  -2  -5   9 3620.20 184.801   8
   2   5 -10 5287.17 239.436  12
  -2  -5  10 5267.27 223.438   8
   2   5 -11 204.263 49.2808  23
   2   5 -11 160.653 48.1867  20
   2   5 -11 346.844 64.0469  33
   2   5 -11 120.185 37.2416  30
  -2  -5  11 216.352 53.8331   8
   2   5 -11 170.657 49.9511  16
  -2  -5  11 113.939 34.9811  37
   2   5 -11 165.297 55.0751  12
   2   5 -12 3708.42 188.527  33
   2   5 -12 3768.66 181.698  16
   2   5 -12 3601.58 183.524  20
   2   5 -12 3461.05 170.021  30
   2   5 -12 3723.49 193.500  23
   2   5 -13 3453.87 174.549  20
   2   5 -13 3731.38 182.612  33
   2   5 -13 3184.93 159.982  30
   2   5 -13 3176.97 160.178  16
   2   5 -13 3700.55 184.700  23
   2   5 -14 114.022 41.9094  23
   2   5 -14 77.9411 32.6521  30
   2   5 -14 116.455 34.2777  16
   2   5 -14 120.139 36.0587  20
   2   5 -15 255.155 45.9725  23
   2   5 -15 268.565 50.8630  20
   2   5 -15 234.477 43.9991  30
   2   5 -15 212.842 39.2931  16
   2   5 -16 327.374 45.7946  23
   2   5 -16 333.251 47.2252  20
   2   5 -16 319.755 39.2688  16
   2   5 -17 330.231 37.0721  23
   2   5 -17 296.397 35.3318  20
  -2  -6 -11 1402.58 101.336  22
   2   6  11 1495.41 93.5780  17
   2   6  11 1446.06 80.2695  28
  -2  -6 -10 81.8115 44.8755  22
   2   6  10 36.5826 41.0732  28
   2   6  10 32.8020 46.6428  17
  -2  -6  -9 592.693 92.2310  22
   2   6   9 658.007 84.2090  28
   2   6   9 477.724 79.4014  17
  -2  -6  -8 2797.20 192.627  22
   2   6   8 2745.14 180.220  17
   2   6   8 2734.47 175.425  28
   2   6   7 576.419 86.6265  28
  -2  -6  -7 667.424 107.173  22
   2   6   7 565.799 96.2202  17
  -2  -6  -7 607.563 81.5068  26
  -2  -6  -6 968.388 126.366  22
   2   6   6 784.263 105.711  17
   2   6   6 1113.89 124.578  28
  -2  -6  -6 1059.70 109.379  26
   2   6   5 487.793 87.8818  24
  -2  -6  -5 447.403 98.2110  22
   2   6   5 596.512 95.1341  17
   2   6   5 582.919 102.636  28
  -2  -6  -5 607.007 86.4002  26
  -2  -6  -4 1850.50 182.218  22
   2   6   4 1675.93 153.489  17
   2   6   4 1817.32 167.091  28
  -2  -6  -4 2220.20 175.041   4
   2   6   4 1916.91 176.086  24
  -2  -6  -3 49.7150 43.9633   4
  -2  -6  -2 2108.64 172.138   4
   2   6   1 1074.29 109.656   5
  -2  -6  -1 1255.56 134.288   4
  -2  -6   0 773.079 109.477   4
   2   6   0 628.221 90.2098   5
   2   6  -1 1567.63 135.197  12
   2   6  -1 1456.61 131.423   5
  -2  -6   1 1407.63 141.852   4
  -2  -6   2 495.042 86.2936   4
   2   6  -2 577.552 79.6735  12
   2   6  -2 511.744 85.0842   5
  -2  -6   3 86.9651 49.7769   4
   2   6  -3 110.747 55.6687  12
   2   6  -3 79.9198 56.3319   5
   2   6  -4 69.6373 50.8852  12
   2   6  -4 2.51304 39.2210   5
   2   6  -5 6679.58 257.759  12
   2   6  -5 7131.94 277.702   5
   2   6  -6 136.017 44.4910  12
   2   6  -6 133.153 48.4576   5
   2   6  -7 45.5645 31.9652  12
   2   6  -7 13.5385 38.9472   5
   2   6  -8 82.2478 37.6127  23
   2   6  -8 107.584 43.7044  12
  -2  -6   8 116.521 47.4594   8
   2   6  -8 150.482 46.0240  20
   2   6  -8 158.854 58.4883  28
   2   6  -8 134.907 43.0215   5
   2   6  -8 58.7284 31.5735  16
   2   6  -9 2260.03 156.628  12
   2   6  -9 2385.32 150.211  16
  -2  -6   9 2188.01 147.991   8
   2   6  -9 2243.11 163.477  28
   2   6  -9 2095.66 143.156  20
   2   6  -9 2227.65 146.251  23
   2   6 -10 33.0452 33.8633  16
   2   6 -10 12.3018 30.8778  23
   2   6 -10 36.3136 34.6354  20
   2   6 -10 18.0960 34.9733  33
   2   6 -11 339.837 59.5171  23
   2   6 -11 342.136 60.9814  33
   2   6 -11 351.629 60.4512  20
   2   6 -11 288.752 55.2657  16
   2   6 -12 1890.24 125.092  33
   2   6 -12 1721.18 118.190  16
   2   6 -12 1693.82 119.603  20
   2   6 -12 1817.24 125.214  23
   2   6 -13 33.0399 34.3800  23
   2   6 -13 45.5255 29.1005  20
   2   6 -13 81.1039 35.3818  33
   2   6 -13 54.1548 30.6374  30
   2   6 -13 78.2922 32.2415  16
   2   6 -14 891.074 74.9786  16
   2   6 -14 890.812 78.0740  20
   2   6 -15 248.773 37.6227  23
   2   6 -15 265.186 44.3986  20
   2   6 -15 266.353 37.4563  16
   2   6 -16 42.4260 19.6257  23
   2   6 -16 15.0662 13.9229  16
   2   6 -16 1.66661 15.9834  20
  -2  -7  -9 325.664 51.2768  22
   2   7   9 373.416 45.8763  17
   2   7   9 397.195 48.4276  28
   2   7   8 511.145 64.3056  28
  -2  -7  -8 438.297 63.5387  22
   2   7   8 350.406 49.7994  17
  -2  -7  -7 150.992 45.2422  22
   2   7   7 147.806 43.2354  17
   2   7   7 225.353 51.2410  28
   2   7   6 1547.17 128.906  28
  -2  -7  -6 1551.86 134.222  22
  -2  -7  -5 532.362 85.7852  22
   2   7   5 725.625 93.3969  24
   2   7   5 680.643 93.1142  28
   2   7   4 239.053 62.6692  28
  -2  -7  -4 190.895 49.4476  26
   2   7   4 258.164 70.0618  24
   2   7   3 151.670 63.3942  24
   2   7   3 142.683 58.9513  28
  -2  -7  -3 208.598 59.4372  26
   2   7   2 48.7818 45.2072  28
   2   7   2 159.178 76.2015  24
   2   7   1 95.7014 54.0212  28
   2   7   1 130.306 75.3159  24
   2   7   0 4228.19 200.127  16
   2   7   0 4104.90 253.881  24
   2   7   0 3941.40 233.173  28
   2   7  -1 328.842 63.2225  16
   2   7  -1 283.548 87.6282  28
   2   7  -1 317.462 77.0196  24
   2   7  -2 95.7332 49.9167  28
  -2  -7   2 105.388 56.8180   4
   2   7  -2 39.1681 40.6961   5
   2   7  -2 46.4209 34.2367  16
   2   7  -2-41.6433 56.0084  24
   2   7  -3 1135.73 118.407   5
   2   7  -3 1028.27 118.699  28
   2   7  -3 1014.63 105.088  16
   2   7  -3 1048.07 141.083  24
   2   7  -4 3776.49 221.983  28
   2   7  -4 3964.52 196.677  16
   2   7  -4 4239.82 263.242  24
   2   7  -5 579.291 76.2356  16
   2   7  -5 718.597 102.517  28
   2   7  -5 450.882 94.4218  24
   2   7  -5 421.914 70.8521  20
   2   7  -6 684.269 84.4798  16
   2   7  -6 730.117 89.7415  20
   2   7  -6 755.028 99.8796  28
   2   7  -6 793.184 119.118  24
   2   7  -7 6429.39 243.135  16
   2   7  -7 6145.79 240.156  20
   2   7  -7 6223.39 267.741  28
   2   7  -7 6632.11 304.306  24
   2   7  -8 5012.05 211.131  16
   2   7  -8 5039.94 234.050  28
   2   7  -8 4622.29 205.466  20
   2   7  -9 9.69012 28.6154  20
   2   7  -9-16.0103 34.3446  16
   2   7 -10 1024.43 98.1658  20
   2   7 -10 1007.14 93.2566  16
   2   7 -11 907.018 84.4271  16
   2   7 -11 958.584 81.1531  33
   2   7 -11 966.979 87.1515  20
   2   7 -12 92.1826 32.9776  33
   2   7 -12 115.049 34.5130  20
   2   7 -12 77.9664 29.5407  16
   2   7 -13 96.9628 27.6365  20
   2   7 -13 30.6545 26.4991  16
   2   7 -14 48.2368 22.8304  20
   2   7 -14 61.8661 23.4722  16
   2   7 -15 35.1474 16.7464  20
   2   7 -15 11.0427 12.7829  16
   2   8   7 363.199 43.1288  28
   2   8   7 397.412 37.3377  16
   2   8   6 426.531 58.0933  28
   2   8   6 390.418 44.6485  16
   2   8   5 131.313 48.0046  28
   2   8   5 139.522 33.7055  16
   2   8   4 855.559 90.2628  28
   2   8   4 977.040 81.2102  16
   2   8   4 1103.51 100.003  24
   2   8   3 541.085 80.5158  28
   2   8   3 421.470 60.3656  16
   2   8   3 521.382 79.2149  24
   2   8   2 46.2465 44.0036  28
   2   8   2 89.1941 33.7869  16
  -2  -8  -2 131.781 44.8552  26
   2   8   2 130.617 53.0563  24
   2   8   1 23.7087 47.3734  28
   2   8   1-25.1498 25.8438  16
   2   8   1-19.8442 44.5800  24
   2   8   0 130.557 56.3683  28
   2   8   0 60.8146 34.0086  16
   2   8   0 111.134 56.7116  24
   2   8  -1 570.116 74.5226  16
   2   8  -1 368.158 80.4077  28
   2   8  -1 468.968 95.9735  24
   2   8  -2 626.854 93.1396  28
   2   8  -2 642.380 77.6256  16
   2   8  -2 767.318 108.133  24
   2   8  -3 329.871 71.4914  28
   2   8  -3 464.623 71.2944  16
   2   8  -3 402.941 92.5052  24
   2   8  -4 702.420 81.0526  16
   2   8  -4 583.089 77.2901  20
   2   8  -4 551.301 80.3959  28
   2   8  -4 600.989 95.7208  24
   2   8  -5 63.6902 33.9630  20
   2   8  -5 108.069 41.8427  28
   2   8  -5 47.2354 28.9738  16
   2   8  -5 45.9880 48.9543  24
   2   8  -6 573.525 72.7158  20
   2   8  -6 563.131 68.5583  16
   2   8  -6 557.743 78.8717  28
   2   8  -6 475.248 80.6639  24
   2   8  -7 157.577 42.9561  20
   2   8  -7 229.732 49.8301  28
   2   8  -7 205.336 49.9921  16
   2   8  -7 147.280 57.1644  24
   2   8  -8 108.171 37.9278  20
   2   8  -8 111.987 37.7300  16
   2   8  -9 1059.19 87.9826  16
   2   8  -9 1024.68 86.8570  20
   2   8 -10 734.187 68.6787  16
   2   8 -10 703.935 69.9376  20
   2   8 -11 175.033 36.5852  16
   2   8 -11 163.049 35.9822  20
   2   8 -12 137.674 30.3864  20
   2   8 -12 155.034 30.8826  16
   2   8 -13 37.2276 17.0162  20
   2   8 -13 34.3097 17.7220  16
   2   9   4 34.7011 23.9550  28
   2   9   3 268.666 41.7721  28
   2   9   3 319.397 36.3524  16
   2   9   2 1321.76 90.0566  28
   2   9   2 1563.24 99.4231  24
   2   9   2 1358.00 75.8892  16
   2   9   1 42.5584 32.2552  28
   2   9   1 46.0293 28.0330  16
   2   9   1 82.7120 40.3535  24
   2   9   0 87.9654 48.8262  24
   2   9   0 105.845 36.9151  28
   2   9   0 43.0111 26.6065  16
   2   9  -1 54.1653 33.4767  20
   2   9  -1 3.75011 28.9076  28
   2   9  -1 16.3270 21.9344  16
   2   9  -1 16.3083 39.1789  24
   2   9  -2 573.649 60.1150  20
   2   9  -2 652.416 72.4708  28
   2   9  -2 495.630 56.5289  16
   2   9  -2 704.659 86.4330  24
   2   9  -3 172.154 35.7448  20
   2   9  -3 197.650 42.4622  28
   2   9  -3 200.515 54.6617  24
   2   9  -3 183.023 36.6307  16
   2   9  -4-16.2927 23.6180  16
   2   9  -4 7.74754 27.2284  20
   2   9  -4 22.0994 26.9462  28
   2   9  -4 86.5740 48.3455  24
   2   9  -5 215.223 38.8764  16
   2   9  -5 279.866 45.1138  20
   2   9  -5 279.107 47.2857  28
   2   9  -5 238.266 61.6265  24
   2   9  -6 647.910 62.1404  20
   2   9  -6 600.588 59.8721  16
   2   9  -6 491.901 71.9343  24
   2   9  -7 34.0098 28.6697  20
   2   9  -7 22.2245 36.2897  24
   2   9  -7 28.5461 25.1919  16
   2   9  -8 169.362 34.5965  20
   2   9  -8 139.262 31.7807  16
   2   9  -9 216.673 32.9839  20
   2   9  -9 250.197 35.7272  16
   2   9 -10 116.303 24.0183  20
   2   9 -10 121.165 23.3571  16
  -3  12  -6 58.5268 27.2015  24
  -3  12  -6 6.58128 13.7055  33
  -3  12  -5 71.5853 22.2300  33
  -3  12  -5 51.0053 27.2090  24
   3 -12   4 279.145 45.0687  22
  -3  12  -4 218.465 28.6537  33
  -3  12  -4 223.587 39.9359  24
  -3  12  -3 1210.56 62.5899  33
   3 -12   3 1388.42 89.7404  22
   3 -12   2 63.8158 34.1821  22
  -3  12  -2 57.0007 19.7670  33
  -3  12  -1 162.415 23.7334  33
   3 -12   1 263.822 45.9145  22
   3 -12   0 1026.04 73.7025  22
  -3  11 -10 35.0570 19.6399  33
  -3  11 -10 52.7100 31.0080  24
   3 -11   9 173.795 45.1574  22
  -3  11  -9 140.333 29.1211  33
  -3  11  -9 167.562 46.1861  24
   3 -11   8 608.664 75.2954  22
  -3  11  -8 623.421 58.6579  33
  -3  11  -8 628.133 78.7280  24
   3 -11   7-4.57712 36.2310  22
  -3  11  -7 79.4148 52.5379  24
  -3  11  -7-13.4836 21.9095  33
  -3  11  -6 155.912 56.0198  24
   3 -11   6 89.9784 40.2960  22
  -3  11  -6 107.461 30.4056  33
   3 -11   5 453.953 80.2338  22
  -3  11  -5 461.033 75.9102  24
  -3  11  -5 486.653 59.0958  33
   3 -11   4 53.4280 42.4555  22
  -3  11  -4 29.0278 29.8186  33
  -3  11  -4 82.4885 56.7136  24
   3 -11   3 702.107 96.1526  22
  -3  11  -3 618.756 65.1140  33
  -3  11  -3 555.463 82.4339  24
   3 -11   2 43.4514 46.9982  22
  -3  11  -2 52.9315 38.8002  33
  -3  11  -2 101.534 47.8571  24
  -3  11  -1 3002.49 163.274  24
  -3  11  -1 2845.44 134.091  33
   3 -11   0 62.8732 52.2528  22
  -3  11   0 81.3654 35.3979  33
   3 -11  -1 344.223 79.1202  22
  -3  11   1 289.885 46.6199  33
   3 -11  -2 2549.50 160.661  22
  -3  11   2 2072.08 103.699  33
   3 -11  -3 2268.38 143.741  22
  -3  11   3 1886.09 91.3381  33
   3 -11  -4 110.840 48.2721  22
  -3  11   4 27.3377 16.9641  33
   3 -11  -5 408.882 55.9593  22
  -3  10 -12-11.4422 16.6170  33
  -3  10 -12-11.5278 15.4879  21
   3 -10  11 154.138 41.8879  22
  -3  10 -11 190.138 34.0458  21
  -3  10 -11 234.372 37.8973  33
  -3  10 -11 270.704 51.4170  24
   3 -10  10 249.669 59.4064  22
  -3  10 -10 224.257 36.5747  21
  -3  10 -10 201.493 42.0084  33
  -3  10 -10 167.764 56.1581  24
   3 -10   9 155.127 57.6743  22
  -3  10  -9 193.099 38.0929  21
  -3  10  -9 263.858 47.4992  33
  -3  10  -9 165.402 57.5313  24
   3 -10   8 1910.94 154.960  22
  -3  10  -8 1790.18 152.057  24
  -3  10  -8 1840.52 106.177  21
  -3  10  -8 2043.66 123.970  33
  -3  10  -7 89.1022 39.8533  33
   3 -10   7 123.281 55.9520  22
  -3  10  -7 167.779 74.8010  24
   3 -10   6 2137.97 172.349  22
  -3  10  -6 2190.41 135.755  33
  -3  10  -6 1730.45 156.024  24
   3 -10   5 6993.10 315.829  22
  -3  10  -5 7581.79 250.871  33
  -3  10  -5 6805.29 308.111  24
   3 -10   4 258.191 75.2112  22
  -3  10  -4 234.062 52.8276  33
  -3  10  -4 182.944 70.5925  24
   3 -10   3 1886.85 172.050  22
  -3  10  -3 1543.22 157.214  24
  -3  10  -3 1604.91 119.212  33
  -3  10  -2 1553.94 120.331  33
  -3  10  -2 1406.30 146.883  24
  -3  10  -1 2371.89 148.130  33
   3 -10   1 2763.12 219.608  22
  -3  10  -1 2383.66 179.941  24
   3 -10   0 106.636 77.1167  22
  -3  10   0 20.3831 33.9433  33
   3 -10  -1 802.850 127.547  22
  -3  10   1 713.443 79.7732  33
   3 -10  -2 667.004 112.672  22
  -3  10   2 568.025 72.3918  33
   3 -10  -3 2039.81 176.157  22
  -3  10   3 1750.03 118.697  33
   3 -10  -4 1952.78 162.249  22
  -3  10   4 1708.33 110.666  33
   3 -10  -5 602.670 94.4149  22
  -3  10   5 542.470 59.4879  33
   3 -10  -6 49.2694 48.0483  22
  -3  10   6 45.8430 24.4094  33
   3 -10  -7 796.106 86.1629  22
  -3  10   7 816.273 58.4984  33
   3 -10  -8 904.533 70.9182  22
  -3   9 -14 2.70329 14.1745  30
  -3   9 -13 41.2884 22.8775  21
  -3   9 -13 46.5900 21.8926  33
  -3   9 -13 47.4841 20.6084  30
  -3   9 -12 347.993 50.6458  21
  -3   9 -12 387.713 51.0481  33
  -3   9 -12 268.091 38.7309  30
  -3   9 -12 331.035 59.5316  24
  -3   9 -11 100.753 35.5261  21
  -3   9 -11 139.157 40.0654  33
  -3   9 -11 74.7435 50.4504  24
  -3   9 -10 36.7061 33.5533  21
  -3   9 -10 60.5062 33.5181  33
  -3   9 -10 36.8363 45.9568  24
  -3   9  -9 194.796 43.9564  21
  -3   9  -9 165.301 68.7097  24
  -3   9  -9 191.591 50.3156  33
  -3   9  -8 572.999 74.4139  21
  -3   9  -8 505.622 73.7856  33
  -3   9  -8 402.401 88.8723  24
  -3   9  -7 144.551 47.4527  21
  -3   9  -7 53.1861 40.0797  33
  -3   9  -7 147.180 81.3027  24
  -3   9  -6 1659.96 119.116  21
  -3   9  -6 1508.79 163.281  24
  -3   9  -6 1701.37 126.919  33
  -3   9  -5 67.2572 52.4830  24
   3  -9   5 39.2550 51.0918  22
  -3   9  -5 19.4492 34.7910  33
   3  -9   4 108.621 72.3687  22
  -3   9  -4 87.7350 46.2133  33
  -3   9  -4 6.45828 47.3143   5
  -3   9  -4 96.8212 68.7507  24
  -3   9  -3 15152.8 383.688  33
  -3   9  -3 15281.3 437.102   5
  -3   9  -3 14405.6 474.395  24
   3  -9   2 38.2800 73.6790  22
  -3   9  -2 142.302 67.9442   4
   3  -9   2 94.7936 55.7430   4
  -3   9  -2 212.879 70.5759  33
  -3   9  -2 98.4927 55.9494   5
  -3   9  -2 102.812 72.5251  24
   3  -9   1 1077.25 145.900  22
   3  -9   1 857.868 116.614   4
  -3   9  -1 948.309 129.297   4
  -3   9  -1 1203.61 116.319  33
  -3   9  -1 945.808 129.888  24
   3  -9   0 1572.18 168.140  22
  -3   9   0 1223.81 113.436  33
   3  -9   0 1196.30 135.887   4
  -3   9   0 1080.03 136.723   4
   3  -9  -1 4385.83 293.566  22
  -3   9   1 3841.71 194.645  33
   3  -9  -2 1602.59 168.398  22
   3  -9  -3 181.831 73.0904  22
   3  -9  -4 448.928 101.371  22
   3  -9  -5 244.065 76.0343  22
   3  -9  -6 1915.72 169.418  22
   3  -9  -7 111.045 61.1814  22
  -3   9   7 68.4026 38.9688  28
   3  -9  -7 149.319 64.6067  27
   3  -9  -8 323.690 69.7576  22
  -3   9   8 227.723 46.4644  28
   3  -9  -8 391.439 73.4683  27
   3  -9  -9 200.257 53.1226  22
   3  -9  -9 168.554 50.7546  27
  -3   9   9 83.2332 36.1158  28
   3  -9 -10 1852.11 98.1243  22
  -3   9  10 2202.17 83.2829  33
   3  -9 -10 2196.04 116.283  27
  -3   9  10 2106.54 98.2777  28
  -3   8 -16 3.99163 11.6302  30
  -3   8 -15 70.2221 23.7179  30
  -3   8 -14 214.788 39.5145  21
  -3   8 -14 291.586 40.4615  33
  -3   8 -14 203.007 36.7118  30
  -3   8 -14 221.318 36.7932  16
  -3   8 -13 96.4632 38.4591  21
  -3   8 -13 8.42143 26.0146  33
  -3   8 -13 36.2292 23.4699  30
  -3   8 -13 58.9887 29.2409  16
  -3   8 -12 153.136 41.1890  21
  -3   8 -12 181.952 40.6812  30
  -3   8 -12 187.536 48.2692  33
  -3   8 -12 162.987 38.8527  16
  -3   8 -11 708.850 84.5861  21
  -3   8 -11 652.913 73.0314  30
  -3   8 -11 668.183 73.9550  33
  -3   8 -11 704.617 73.5255  16
  -3   8 -11 600.435 98.9173  24
  -3   8 -10 707.155 82.5362  33
  -3   8 -10 665.478 84.2206  21
  -3   8 -10 734.833 76.4422  30
  -3   8 -10 698.399 115.307  24
  -3   8  -9 523.115 76.0826  21
  -3   8  -9 331.116 60.6647  33
  -3   8  -9 318.455 85.1505  24
  -3   8  -8 985.971 95.2571  21
   3  -8   8 972.696 116.996   9
  -3   8  -8 1094.47 102.125  33
  -3   8  -8 1010.65 111.631   5
  -3   8  -8 779.819 119.674  24
   3  -8   7 6762.12 292.134   9
  -3   8  -7 6596.53 282.416   5
  -3   8  -6 2389.45 171.018   5
  -3   8  -5 757.035 97.4748   5
  -3   8  -4 12.0437 41.9605   5
   3  -8   3 672.088 91.7741   4
  -3   8  -3 734.224 104.133   4
  -3   8  -3 776.121 99.6515   5
  -3   8  -2 498.865 84.1518   5
   3  -8   2 489.771 84.0535   4
  -3   8  -2 436.021 82.7401   4
  -3   8  -1 7713.98 288.151   5
   3  -8   1 7509.08 308.945   4
  -3   8  -1 7108.61 318.254   4
  -3   8   0 81.3109 60.2149   4
   3  -8   0 55.5983 54.1959   4
   3  -8  -1 32.5433 43.8389   4
  -3   8   1 23.2967 50.9999   4
  -3   8   2 831.301 125.480   4
   3  -8  -2 1048.27 125.528   4
  -3   8   3 879.593 125.686   4
   3  -8  -3 827.951 113.021   4
   3  -8  -4 6560.77 302.456   4
  -3   8   4 6561.64 320.532   4
   3  -8  -5 66.5444 63.2784  13
   3  -8  -5-30.6213 54.1308  22
   3  -8  -5 93.4254 51.8976   4
  -3   8   5-36.8836 54.9928   4
   3  -8  -6 315.657 89.4023  22
   3  -8  -7 277.582 70.2001  22
  -3   8   7 214.398 62.9445  28
   3  -8  -8 749.745 108.483  22
  -3   8   8 639.276 89.6911  28
   3  -8  -8 836.830 128.781  27
   3  -8  -9-22.5142 46.9989  22
   3  -8  -9-67.7573 55.7982  27
  -3   8   9 73.0476 47.9086  28
   3  -8 -10 269.025 61.2551  22
  -3   8  10 213.086 46.9685  28
   3  -8 -10 376.893 75.6417  27
   3  -8 -11 136.652 55.0630  27
  -3   8  11 11.1489 33.4698  28
  -3   8  12 1882.03 98.1309  28
   3  -8 -12 1940.73 118.319  27
  -3   7 -16 45.0612 22.8865  30
  -3   7 -15 274.645 40.3101  21
  -3   7 -15 264.897 42.1207  30
  -3   7 -14 102.352 36.7255  21
  -3   7 -14 95.6668 32.1714  30
  -3   7 -14 51.8690 31.3468  16
  -3   7 -14 9.68342 55.4695  27
  -3   7 -13 1086.95 94.5286  21
  -3   7 -13 1207.44 96.3552  30
  -3   7 -13 1280.36 98.0774  16
  -3   7 -12 282.353 54.3631  21
  -3   7 -12 310.988 58.8143  30
  -3   7 -12 396.524 60.1450  16
  -3   7 -12 432.303 65.0405  33
  -3   7 -11 124.885 62.2954  24
  -3   7 -11 168.663 47.6420  21
  -3   7 -11 207.850 48.8663  33
  -3   7 -11 272.048 55.9711  30
  -3   7 -11 274.497 54.3953  16
  -3   7 -11 170.878 64.8388  27
  -3   7 -10 430.771 72.7791  21
  -3   7 -10 548.918 77.0690  30
  -3   7 -10 244.426 79.3975  27
   3  -7  10 437.312 79.4908   9
  -3   7 -10 502.645 72.5883  33
  -3   7 -10 386.173 91.0823  24
   3  -7   9 479.098 83.4997   9
  -3   7  -9 472.526 76.2535   5
  -3   7  -8 2644.58 178.225   5
   3  -7   8 2976.03 195.370   9
  -3   7  -7 75.5757 46.2444   5
   3  -7   7-94.3635 46.7290   9
  -3   7  -6 50.8260 47.6125   5
   3  -7   6-17.0834 43.2033   9
  -3   7  -5 1776.85 140.441   5
   3  -7   5 1420.49 124.930   9
   3  -7   4 168.869 52.0752   9
  -3   7  -4 203.271 58.7763   5
   3  -7   3 1645.07 127.654   4
  -3   7  -3 1538.91 132.083   4
  -3   7  -3 1640.99 133.186   5
  -3   7  -2 2596.70 160.939   5
   3  -7   2 2784.31 168.887   4
  -3   7  -2 2316.79 165.201   4
  -3   7  -1 451.917 75.0927   5
  -3   7  -1 403.325 92.9787   4
   3  -7   1 478.466 86.7795   4
   3  -7   0 29005.9 572.444   4
  -3   7   0 28495.3 497.599   5
  -3   7   0 29289.6 607.689   4
   3  -7  -1 4637.26 238.912   4
  -3   7   1 4579.68 253.159   4
   3  -7  -2 860.225 109.612   4
  -3   7   2 786.637 114.967   4
   3  -7  -3 75.7104 49.2321   4
  -3   7   3 92.8627 53.9409   4
   3  -7  -4 3739.95 217.082   4
  -3   7   4 4030.95 238.796   4
   3  -7  -5 1176.81 125.195   4
  -3   7   5 1297.54 135.382   4
   3  -7  -5 1237.58 149.182  14
   3  -7  -6 3164.05 228.760  13
   3  -7  -6 2852.08 190.242   4
  -3   7   6 2952.38 204.087   4
   3  -7  -7 45.2436 55.5107  13
   3  -7  -7 103.542 64.9007  22
   3  -7  -7 47.3080 41.6773   4
  -3   7   7-46.4456 46.6092   4
   3  -7  -8 1178.67 137.994  22
   3  -7  -8 1254.37 151.767  32
   3  -7  -9 573.684 124.588  27
   3  -7 -10 357.928 104.046  27
   3  -7 -11 190.250 59.9313  27
   3  -7 -12 10.5838 51.0422  27
  -3   7  13 79.5338 35.0212  28
   3  -7 -13 25.8451 37.8298  27
  -3   7  14 1479.41 80.0572  28
   3  -7 -14 1667.87 102.426  27
  -3   6 -17 92.7161 22.4413  30
  -3   6 -17 115.281 38.9980  27
  -3   6 -16-97.3812 57.2207  27
  -3   6 -16 17.0741 22.1218  30
  -3   6 -15-21.5963 24.0892  30
  -3   6 -15-107.945 60.8972  27
  -3   6 -14 475.868 62.1403  21
  -3   6 -14 515.245 65.4258  30
  -3   6 -14 504.626 63.9710  16
  -3   6 -14 439.055 94.4642  27
  -3   6 -13 1343.03 105.166  21
  -3   6 -13 1369.16 163.707  27
  -3   6 -13 1380.35 108.961  30
  -3   6 -13 1519.15 111.643  16
  -3   6 -12 38.7234 32.6870  21
  -3   6 -12 80.3046 90.7899  27
  -3   6 -12 48.9622 36.1120  30
  -3   6 -12-11.1786 32.2094  16
  -3   6 -11 389.296 65.8690  21
   3  -6  11 233.627 79.6128  36
  -3   6 -11 363.312 111.013  27
   3  -6  11 304.117 73.2353   9
  -3   6 -11 324.179 58.9837  16
  -3   6 -11 347.017 65.6299  30
   3  -6  10 425.335 82.6005   9
   3  -6  10 467.742 95.8657  36
   3  -6   9 422.861 90.5766  36
   3  -6   9 578.572 93.3989   9
  -3   6  -9 498.805 74.7572   5
   3  -6   8 7084.91 324.302  36
  -3   6  -8 7285.93 266.830   5
   3  -6   8 7454.13 296.002   9
   3  -6   7 1754.15 163.730  36
  -3   6  -7 1767.26 131.131   5
   3  -6   7 1920.93 146.522   9
  -3   6  -6 11257.6 320.742   5
   3  -6   6 11141.8 330.905   9
   3  -6   6 10946.1 377.988  36
  -3   6  -5 3509.38 185.934   5
   3  -6   5 3263.85 176.382   9
   3  -6   4 123.382 45.1274   9
  -3   6  -4 94.2943 43.5960   5
  -3   6  -4 89.1999 35.7854   4
   3  -6   3 588.115 75.2895   9
  -3   6  -3 580.652 76.1542   5
  -3   6  -3 624.366 79.0902   4
   3  -6   3 609.701 72.5890   4
  -3   6  -2 3701.73 174.226   5
   3  -6   2 3791.70 166.596   9
   3  -6   2 3971.70 182.200   4
  -3   6  -2 3689.47 185.358   4
  -3   6  -1 12417.1 308.315   5
   3  -6   1 12766.3 335.725   4
  -3   6  -1 12516.6 351.269   4
  -3   6   0 9712.45 264.935   5
   3  -6   0 9915.76 305.338   4
  -3   6   0 9441.06 313.768   4
   3  -6  -1 315.622 68.5499   4
  -3   6   1 152.439 41.6302   5
  -3   6   1 246.059 72.1351   4
   3  -6  -2 42285.8 652.996   4
  -3   6   2 43901.1 699.825   4
  -3   6   3 13099.6 391.014   4
   3  -6  -3 11862.3 349.729   4
   3  -6  -4 917.306 103.324   4
  -3   6   4 912.749 110.997   4
  -3   6   5 173.804 55.7067   4
   3  -6  -5 210.356 58.2176   4
   3  -6  -5 161.992 68.6129  14
   3  -6  -6 4568.36 260.232  13
   3  -6  -6 4178.91 215.459   4
  -3   6   6 4348.20 233.810   4
   3  -6  -6 4074.85 258.596  14
   3  -6  -7 2596.05 208.508  13
   3  -6  -7 2140.07 157.368   4
  -3   6   7 2409.10 176.337   4
   3  -6  -7 2502.94 212.506  14
   3  -6  -8 229.149 72.2143  13
   3  -6  -8 147.326 58.5074  14
   3  -6  -9-28.6398 59.7054  13
   3  -6  -9 7.33642 57.5962  32
   3  -6  -9-59.8658 60.0900  29
   3  -6  -9-105.286 74.1309  14
   3  -6 -10 777.456 125.704  32
   3  -6 -10 1039.13 147.513  29
   3  -6 -10 618.193 117.149  27
   3  -6 -11 229.268 78.9252  29
   3  -6 -11 226.887 91.7528  27
   3  -6 -12 1427.04 159.610  27
   3  -6 -12 1244.21 139.011  29
   3  -6 -13 727.172 103.153  29
   3  -6 -13 607.061 100.960  27
   3  -6 -14 314.245 63.0142  29
   3  -6 -14 253.684 61.6183  27
   3  -6 -15 192.916 45.2283  27
  -3   6  15 233.372 38.8596  28
  -3   5 -17 118.306 22.7782  30
  -3   5 -17-10.3417 49.1489  27
  -3   5 -16 52.9786 24.5881  30
  -3   5 -16 67.1459 55.5964  27
  -3   5 -15 38.5257 29.6926  30
  -3   5 -15 145.415 89.9309  27
  -3   5 -14 2414.96 129.746  21
  -3   5 -14 2254.84 135.288  30
  -3   5 -14 2557.28 144.187  16
  -3   5 -14 2654.72 225.388  27
  -3   5 -13 3043.99 156.090  21
  -3   5 -13 3136.96 163.790  16
  -3   5 -13 3155.45 260.883  29
  -3   5 -13 3082.97 163.249  30
  -3   5 -13 3051.95 252.984  27
  -3   5 -12 4184.52 188.821  21
   3  -5  12 3928.78 260.776  36
  -3   5 -12 4322.43 200.415  30
  -3   5 -12 4099.56 309.541  29
  -3   5 -12 4435.89 198.163  16
  -3   5 -12 4058.05 307.018  27
   3  -5  11 90.0927 66.0869  36
   3  -5  10 2586.45 210.371  36
  -3   5 -10 2532.75 150.908  10
  -3   5 -10 2507.91 202.115   7
  -3   5  -9 484.857 64.4631  10
   3  -5   9 577.443 100.263  36
  -3   5  -9 555.708 76.5219   5
  -3   5  -9 635.860 108.098   7
  -3   5  -8 5488.42 198.834  10
  -3   5  -8 5522.07 216.143   5
   3  -5   8 5484.39 275.525  36
  -3   5  -7 297.034 49.9758  10
   3  -5   7 283.969 81.3884  36
  -3   5  -7 272.707 55.1363   5
  -3   5  -6 905.129 88.7310   5
  -3   5  -6 911.475 76.7327  10
   3  -5   6 913.935 113.820  36
  -3   5  -5 36452.9 518.969   5
   3  -5   5 36812.2 612.575  36
  -3   5  -4 13339.8 309.169   5
   3  -5   4 13164.2 304.969   9
   3  -5   4 13002.7 357.075  36
  -3   5  -4 13443.0 305.406   4
  -3   5  -3 2161.75 125.403   5
   3  -5   3 2108.14 147.490  36
   3  -5   3 2090.85 119.427   9
   3  -5   3 2153.10 120.108   4
  -3   5  -3 2047.12 123.383   4
  -3   5  -2 56778.6 604.708   5
  -3   5  -2 57252.0 650.654   4
   3  -5   2 58374.9 623.365   4
   3  -5   1 7000.35 193.380   9
   3  -5   1 7185.91 224.610   4
  -3   5  -1 7384.24 213.611   5
  -3   5  -1 7189.52 238.622   4
   3  -5   1 7020.38 235.681  38
  -3   5   0 1378.78 93.1645   5
   3  -5   0 1397.70 105.783   4
  -3   5   0 1349.32 110.224   4
   3  -5   0 1346.54 112.004  38
   3  -5  -1 6801.47 250.490  38
  -3   5   1 6228.04 185.831   5
  -3   5   1 6201.48 234.324   4
   3  -5  -1 6654.31 226.913   4
   3  -5  -2 2547.46 163.323  38
   3  -5  -2 2585.13 145.948   4
  -3   5   2 2643.07 155.679   4
   3  -5  -3 1481.72 134.200  38
   3  -5  -3 1357.94 112.087   4
  -3   5   3 1509.95 123.888   4
   3  -5  -4 2056.79 135.500   4
  -3   5   4 2135.75 147.224   4
   3  -5  -5 865.532 90.9048   4
  -3   5   5 759.732 93.7374   4
   3  -5  -6 358.256 70.8991  13
   3  -5  -6 537.767 73.7814   4
  -3   5   6 488.295 75.1167   4
   3  -5  -6 486.437 92.5319  14
   3  -5  -7 556.320 93.2221  13
   3  -5  -7 508.795 74.6199   4
   3  -5  -7 560.070 111.028  14
   3  -5  -8 1470.12 152.611  13
   3  -5  -8 1420.30 161.976  14
   3  -5  -9 2254.65 194.168  13
   3  -5  -9 2477.99 218.388  14
   3  -5 -10 243.284 77.7296  13
   3  -5 -10 201.839 89.8681  14
   3  -5 -11 236.506 85.8464  13
   3  -5 -11 194.849 85.5544  32
   3  -5 -11 133.503 61.3840  29
   3  -5 -11 237.564 84.5922  27
   3  -5 -11 494.075 116.679  15
   3  -5 -11 336.086 104.280  14
   3  -5 -12 141.619 75.2886  27
   3  -5 -12 178.668 69.4019  29
   3  -5 -12 280.123 82.4257  15
   3  -5 -13 53.3778 54.5607  29
   3  -5 -13 60.9732 66.5015  27
   3  -5 -13-5.28393 52.3507  15
   3  -5 -14 295.530 80.5935  29
   3  -5 -14 251.895 70.2760  27
   3  -5 -15 791.402 97.3516  29
   3  -5 -15 790.042 98.1367  27
   3  -5 -16 626.894 66.8371  29
   3  -5 -16 619.455 71.9085  27
  -3   4 -18-72.3880 38.2382  27
  -3   4 -17 336.664 74.3617  27
  -3   4 -16 219.680 35.7291  30
  -3   4 -16 615.099 122.093  27
  -3   4 -15 57.9093 21.4767  30
  -3   4 -15 242.230 111.554  29
  -3   4 -14 1709.53 114.957  30
  -3   4 -14 1564.92 180.732  29
  -3   4 -14 1749.42 192.960  27
  -3   4 -14 1212.54 120.817  26
  -3   4 -13 240.163 47.6289  30
  -3   4 -13 202.231 90.9700  29
  -3   4 -13 244.539 53.0675  16
  -3   4 -13 220.399 69.1139  26
  -3   4 -13 309.800 120.172  27
   3  -4  12 418.976 100.416  36
  -3   4 -12 551.525 113.278   7
  -3   4 -12 357.191 66.7546  10
  -3   4 -11 63.2875 37.8425  10
   3  -4  11 242.408 85.6755  36
  -3   4 -11 307.121 90.4973   7
  -3   4 -10 18478.3 402.300  10
  -3   4 -10 17556.3 512.851   7
   3  -4  10 18479.7 528.239  36
  -3   4  -9 1375.23 110.255  10
   3  -4   9 1362.11 143.153  36
  -3   4  -9 1252.67 136.854   7
  -3   4  -8 1730.24 119.084  11
   3  -4   8 1973.59 161.612  36
  -3   4  -8 2048.35 122.301  10
  -3   4  -8 2090.04 164.056   7
  -3   4  -8 1929.47 120.908   5
  -3   4  -7 100.450 35.5397  11
   3  -4   7 54.1045 52.1889  36
  -3   4  -7 100.509 36.3497   5
  -3   4  -7 94.1013 35.7107  10
  -3   4  -7 198.784 67.0354   7
  -3   4  -6 359.957 53.4586  11
   3  -4   6 379.567 66.7944  36
  -3   4  -6 436.497 76.9612   7
  -3   4  -6 303.165 42.7438  10
  -3   4  -6 404.816 61.0182   5
   3  -4   5 15798.0 375.766  36
  -3   4  -5 15035.4 308.545   5
  -3   4  -5 15225.0 262.445  10
   3  -4   4 7640.98 250.580  36
  -3   4  -4 7757.48 217.695   5
  -3   4  -4 7791.91 175.332  10
  -3   4  -4 8099.78 215.517   4
   3  -4   3 92896.7 795.934  38
   3  -4   3 92115.8 829.964  36
  -3   4  -3 92414.6 720.925   5
  -3   4  -3 92694.0 549.567  10
  -3   4  -3 92935.6 732.877   4
   3  -4   2 2952.64 144.806  38
   3  -4   2 3111.46 151.250  36
  -3   4  -2 2985.06 128.303   5
  -3   4  -2 3005.34 138.655   4
   3  -4   2 3185.46 133.328   4
  -3   4  -1 7598.48 220.751   4
  -3   4  -1 7723.91 198.156   5
   3  -4   1 7963.25 180.746   9
   3  -4   1 7980.92 238.144  38
   3  -4   1 7625.06 208.352   4
  -3   4   0 29957.2 443.215   4
   3  -4   0 30307.7 466.655  38
   3  -4   0 30328.4 421.349   4
  -3   4   0 30516.6 378.935   5
  -3   4   1 15861.6 266.814   5
   3  -4  -1 16140.8 352.614  38
   3  -4  -1 16064.5 315.067   4
  -3   4   1 15915.0 330.876   4
  -3   4   2 8012.58 182.110   5
   3  -4  -2 7708.85 252.617  38
   3  -4  -2 7726.55 223.743   4
  -3   4   2 7779.70 236.403   4
   3  -4  -3 126.320 45.6984  38
  -3   4   3 69.1920 38.5169   4
   3  -4  -3 163.044 42.8213   4
   3  -4  -4 1034.85 107.246  38
   3  -4  -4 935.396 84.8288   4
  -3   4   4 1022.11 92.8847   4
   3  -4  -5 1718.59 114.595   4
  -3   4   5 2053.26 129.935   4
   3  -4  -6 458.552 77.1714  13
   3  -4  -6 360.724 58.9999   4
  -3   4   6 394.434 65.4175   4
   3  -4  -6 422.766 76.5564  14
   3  -4  -7 960.826 110.493  13
   3  -4  -7 984.857 129.264  14
   3  -4  -8 1338.71 136.050  13
   3  -4  -8 1397.78 154.280  14
   3  -4  -9 235.789 70.7228  13
   3  -4  -9 202.675 79.1350  14
   3  -4 -10 4346.56 289.772  14
   3  -4 -10 4534.68 273.084  13
   3  -4 -11 5397.01 325.175  14
   3  -4 -11 5470.77 306.182  13
   3  -4 -12 726.783 116.803  13
   3  -4 -12 809.187 139.448  29
   3  -4 -12 924.048 145.818  27
   3  -4 -12 891.847 139.747  15
   3  -4 -12 810.928 134.542  14
   3  -4 -13 701.725 128.932  29
   3  -4 -13 682.064 128.426  15
   3  -4 -13 501.777 104.597  27
   3  -4 -14 1614.03 172.189  27
   3  -4 -14 1750.56 172.514  29
   3  -4 -14 1780.17 168.486  15
   3  -4 -15 4.58106 49.6016  29
   3  -4 -15 51.0232 53.2756  27
   3  -4 -15 30.1484 52.7924  15
   3  -4 -16 20.8734 40.2813  29
   3  -4 -16 71.5152 43.6032  27
   3  -4 -17 106.873 39.0172  29
   3  -4 -17 31.9472 32.2641  27
  -3   3 -18 66.8891 33.7348  27
  -3   3 -17 303.140 80.3735  27
  -3   3 -16 264.036 103.426  27
  -3   3 -15 382.401 106.527  29
  -3   3 -15 136.947 46.1158  26
  -3   3 -15 370.654 111.871  27
  -3   3 -14 1804.79 154.244  26
  -3   3 -14 1980.12 203.578  29
  -3   3 -14 2064.55 205.032  27
  -3   3 -13 307.745 67.4163  26
  -3   3 -13 288.200 93.0797  27
   3  -3  13 388.696 100.677  36
  -3   3 -13 444.116 69.2444  10
  -3   3 -13 433.893 110.520  29
  -3   3 -12 68.9907 44.6806  11
  -3   3 -12 67.7746 38.3516  10
  -3   3 -12 98.7513 69.0511   7
  -3   3 -11 30.8504 44.9830  11
  -3   3 -11 43.5581 36.3968  10
  -3   3 -11 80.9183 74.3118   7
  -3   3 -10 46.2988 39.9500  11
  -3   3 -10 131.743 162.453   7
  -3   3 -10 70.1065 32.0696  10
  -3   3  -9 2843.53 161.020  11
  -3   3  -9 3307.35 161.236  10
  -3   3  -9 3026.29 206.360   7
  -3   3  -8 70.3901 33.6862  10
  -3   3  -8 72.8094 52.5816   7
  -3   3  -8 58.8797 36.8717  11
  -3   3  -7 9916.34 325.101   7
  -3   3  -7 9488.78 239.891  10
  -3   3  -7 10317.4 257.084   5
  -3   3  -7 9830.37 259.788  11
  -3   3  -6 6046.46 187.094  11
  -3   3  -6 6300.16 194.974   5
  -3   3  -6 5971.50 175.252  10
  -3   3  -6 6309.21 239.614   7
  -3   3  -5 3213.91 137.510   5
  -3   3  -5 3224.64 120.872  10
  -3   3  -5 3211.83 128.349  11
   3  -3   5 3281.61 166.926  38
  -3   3  -4 33400.7 419.659   5
  -3   3  -4 34286.7 355.934  10
  -3   3  -4 33710.6 368.889  11
   3  -3   4 34174.3 500.316  38
  -3   3  -3 8315.39 201.926   5
   3  -3   3 8353.27 229.791  36
   3  -3   3 9162.73 250.982  38
  -3   3  -3 8704.01 164.312  10
  -3   3  -3 8602.46 210.690   4
   3  -3   2 18497.2 322.181  36
  -3   3  -2 18577.0 297.473   5
   3  -3   2 19323.1 359.673  38
  -3   3  -2 18837.5 314.612   4
   3  -3   1 6396.50 182.192  36
  -3   3  -1 6739.26 171.326   5
   3  -3   1 6408.85 206.879  38
  -3   3  -1 6276.62 183.743   4
  -3   3   0 19998.7 286.483   5
   3  -3   0 18898.4 357.288  38
  -3   3   0 19183.6 325.234   4
   3  -3  -1 15136.2 549.146  35
  -3   3   1 15126.7 560.577  35
  -3   3   1 15420.5 242.396   5
   3  -3  -1 15220.2 278.154   4
  -3   3   1 15088.0 293.147   4
   3  -3  -1 15366.4 325.204  38
   3  -3  -2 33846.1 710.290   2
  -3   3   2 32377.1 340.194   5
   3  -3  -2 32708.6 783.494  35
  -3   3   2 31915.3 795.731  35
   3  -3  -2 31981.8 478.378  38
   3  -3  -2 31963.9 410.026   4
  -3   3   2 31438.2 428.430   4
   3  -3  -3 3457.63 240.916   2
   3  -3  -3 2941.10 239.668  35
  -3   3   3 3017.72 248.815  35
   3  -3  -3 3358.68 163.649  38
   3  -3  -3 3359.59 138.678   4
  -3   3   3 3231.03 143.919   4
   3  -3  -4 6557.09 235.291  38
   3  -3  -4 6518.34 198.345   4
  -3   3   4 6541.62 206.254   4
   3  -3  -5 4073.53 174.202  13
   3  -3  -5 3892.07 162.867   7
   3  -3  -5 3815.04 192.543  38
   3  -3  -5 3890.77 154.711   4
  -3   3   5 3860.92 163.473   4
   3  -3  -6 982.541 98.0964  13
   3  -3  -6 875.298 104.428  38
  -3   3   6 1011.56 85.9203   4
   3  -3  -6 852.995 83.4136   7
   3  -3  -6 886.165 106.327  14
   3  -3  -7 685.612 88.4874  13
   3  -3  -7 674.262 83.7460   7
   3  -3  -7 650.188 102.383  14
   3  -3  -8 190.369 62.3367  13
   3  -3  -8 219.544 53.0514   7
   3  -3  -8 223.744 74.1529  14
   3  -3  -9 10727.1 334.922   7
   3  -3  -9 10347.5 408.095  14
   3  -3  -9 10380.4 368.184  13
   3  -3 -10 69.6351 59.1557  13
   3  -3 -10-71.2817 75.9229  14
   3  -3 -11 3713.25 267.958  14
   3  -3 -11 3434.98 238.239  13
   3  -3 -12 1588.93 182.950  14
   3  -3 -12 1531.22 170.134  13
   3  -3 -13 1545.83 157.843  18
   3  -3 -13 1650.91 188.480  29
   3  -3 -13 1462.60 164.533  27
   3  -3 -13 1472.49 178.675  15
   3  -3 -14 3128.77 212.554  18
   3  -3 -14 2983.44 236.602  29
   3  -3 -14 2834.62 220.643  27
   3  -3 -14 3213.38 242.491  15
   3  -3 -15 146.205 70.7316  29
   3  -3 -15 194.685 66.6947  27
   3  -3 -15 139.607 64.4452  15
   3  -3 -15 288.873 76.9563  18
   3  -3 -16 531.376 93.9198  29
   3  -3 -16 544.986 85.6466  27
   3  -3 -16 489.111 85.9477  15
   3  -3 -17-26.1047 34.4882  27
   3  -3 -17-73.1225 45.3536  15
   3  -3 -17 36.0289 46.4594  29
  -3   2 -18 98.4349 37.9297  27
  -3   2 -17 354.783 85.1418  27
  -3   2 -16 211.216 71.3363  29
  -3   2 -16 198.025 91.5725  27
  -3   2 -16 49.4607 41.5492  26
  -3   2 -15 1134.30 112.872  26
  -3   2 -15 1245.63 143.553  29
  -3   2 -15 1244.06 150.660  27
  -3   2 -14-35.5731 54.4422  29
  -3   2 -14 119.967 73.1015  27
  -3   2 -14-14.8940 39.1672  26
  -3   2 -13 143.363 87.2655  29
  -3   2 -13 7.39302 71.1197  27
  -3   2 -13 60.9708 55.7234  26
  -3   2 -12 3488.83 206.661  11
  -3   2 -12 3492.25 189.037  10
  -3   2 -11 900.747 103.942  11
  -3   2 -11 880.448 98.7522  10
  -3   2 -11 938.867 132.581   7
  -3   2 -10 34.0959 34.5796  11
  -3   2 -10 70.8518 30.3896  10
  -3   2 -10 88.6051 65.7547   7
  -3   2 -10 24.5063 42.0903   6
  -3   2  -9 452.271 95.5251   7
  -3   2  -9 362.124 62.9397  11
  -3   2  -9 329.412 54.0665  10
  -3   2  -9 339.707 70.4454   6
  -3   2  -8 1392.73 101.202  10
  -3   2  -8 1690.69 119.486  11
  -3   2  -8 1292.73 134.085   7
  -3   2  -8 1403.21 119.182   6
   3  -2   7 7380.09 292.510  38
  -3   2  -7 6969.38 202.879  10
  -3   2  -7 6757.26 215.556  11
  -3   2  -7 6838.69 205.884   5
  -3   2  -7 7067.26 267.340   7
  -3   2  -7 6942.39 234.381   6
  -3   2  -6 131.535 37.1642  11
  -3   2  -6 110.005 37.2601   5
  -3   2  -6 123.552 31.4913  10
   3  -2   6 31.4277 48.3618  38
  -3   2  -6 133.143 42.1811   6
  -3   2  -5 39846.8 406.916  10
  -3   2  -5 37811.9 447.561   6
  -3   2  -5 39341.6 439.249  11
  -3   2  -5 38554.4 455.030   5
   3  -2   5 39902.3 599.860  38
   3  -2   4 6675.09 233.810  38
  -3   2  -4 6812.15 157.465  10
  -3   2  -4 6617.64 183.455   5
  -3   2  -4 6956.26 185.147   4
  -3   2  -4 6558.05 165.896  11
  -3   2  -3 5348.54 136.073  11
  -3   2  -3 5551.26 165.370   4
   3  -2   3 5117.00 195.010  38
   3  -2   2 31159.7 465.812  38
  -3   2  -2 30404.5 364.150   5
  -3   2  -2 31987.3 623.830   3
  -3   2  -2 31818.3 390.775   4
   3  -2   1 395.300 83.2818   1
   3  -2   1 549.839 119.780  35
  -3   2  -1 334.677 104.952  35
   3  -2   1 336.843 59.1712  38
  -3   2  -1 418.143 75.4887   3
  -3   2  -1 388.426 47.5786   5
  -3   2  -1 375.072 50.9902   4
  -3   2   0 5395.39 145.203   5
  -3   2   0 5669.46 335.325  35
  -3   2   0 5453.07 165.846   4
   3  -2   0 5258.14 317.385  35
  -3   2   0 5811.19 271.444   1
   3  -2   0 5514.29 190.815  38
   3  -2   0 5251.79 263.400   1
  -3   2   0 5706.20 218.878   3
   3  -2  -1 4408.53 269.021  35
  -3   2   1 4393.74 280.552  35
  -3   2   1 4566.63 240.639   1
  -3   2   1 4428.78 127.131   5
   3  -2  -1 4389.21 240.508   1
  -3   2   1 4679.31 154.821   4
   3  -2  -1 4305.42 170.928  38
   3  -2  -2 280.998 80.9366  35
  -3   2   2 261.785 86.8473  35
  -3   2   2 197.229 34.1265   5
   3  -2  -2 210.122 50.5015  38
  -3   2   2 237.236 45.6127   4
  -3   2   2 239.775 69.1779   1
  -3   2   3 19859.2 322.795   4
   3  -2  -3 20794.5 529.436  35
  -3   2   3 20644.0 545.290  35
   3  -2  -3 20637.5 372.709  38
   3  -2  -4 568.804 57.2888  13
  -3   2   4 696.553 67.7598   4
   3  -2  -4 512.648 67.4932  38
   3  -2  -5 86.9685 38.3231  13
  -3   2   5 86.5035 35.5859   4
   3  -2  -5 95.1196 42.7998  38
   3  -2  -5 65.0980 37.1796   7
   3  -2  -5 95.5546 43.8266  14
   3  -2  -6 3086.88 168.953  38
   3  -2  -6 3008.58 154.284   7
   3  -2  -6 3256.02 177.552  14
   3  -2  -6 2962.62 148.297  13
   3  -2  -7 14179.6 347.636  13
   3  -2  -7 14738.3 407.017  14
   3  -2  -7 14596.4 360.355   7
   3  -2  -8 3957.64 201.960   7
   3  -2  -8 3791.50 223.532  14
   3  -2  -8 3853.64 198.109  13
   3  -2  -9 308.462 75.1847  13
   3  -2  -9 453.252 83.5919   7
   3  -2  -9 385.662 81.6470  14
   3  -2 -10 7447.45 300.611   7
   3  -2 -10 7503.88 354.225  14
   3  -2 -10 7189.18 314.785  13
   3  -2 -11 3373.84 209.460   7
   3  -2 -11 3355.34 251.553  14
   3  -2 -11 3104.34 222.339  13
   3  -2 -12-17.3996 56.3833  13
   3  -2 -12 38.9265 46.3506   7
   3  -2 -12 42.3646 51.9538  14
   3  -2 -13 864.451 129.424  13
   3  -2 -13 934.182 97.9779  20
   3  -2 -13 907.036 115.165  19
   3  -2 -13 928.555 133.058  27
   3  -2 -13 888.928 114.627   7
   3  -2 -13 713.945 134.930  15
   3  -2 -13 876.017 123.638  25
   3  -2 -13 788.972 136.250  14
   3  -2 -13 950.566 134.988  18
   3  -2 -13 900.440 145.599  29
   3  -2 -13 962.064 105.819  23
   3  -2 -14 182.725 62.9648  23
   3  -2 -14 170.337 61.2647  20
   3  -2 -14 63.4618 61.3447  29
   3  -2 -14 133.459 67.2343  27
   3  -2 -14 13.1401 68.8445  15
   3  -2 -14 96.1040 52.2760  25
   3  -2 -14 67.9146 63.6344  18
   3  -2 -15 123.270 47.0458  23
   3  -2 -15 148.416 62.1313  18
   3  -2 -15 206.462 78.6102  27
   3  -2 -15 119.709 59.7862  29
   3  -2 -15 86.4050 63.0698  15
   3  -2 -15 100.820 37.3717  25
   3  -2 -16 1879.76 170.423  29
   3  -2 -16 1638.32 144.856  27
   3  -2 -16 1859.46 167.233  15
   3  -2 -16 1664.89 117.021  25
   3  -2 -16 1824.45 115.579  23
   3  -2 -17 627.140 89.7910  29
   3  -2 -17 477.648 73.0714  27
   3  -2 -17 611.784 86.6643  15
   3  -2 -17 555.046 61.9198  25
   3  -2 -18 14.6798 32.7935  29
   3  -2 -18 11.4229 30.7423  15
  -3   1 -17 1306.53 113.327  27
  -3   1 -16 1186.16 124.868  27
  -3   1 -16 886.817 84.8677  26
  -3   1 -15 180.897 62.5231  29
  -3   1 -15 63.4160 53.9384  27
  -3   1 -15 103.371 54.3474  26
  -3   1 -14 292.853 82.1717  29
  -3   1 -14 203.214 79.9832  27
  -3   1 -14 162.925 60.3725  26
  -3   1 -13 1224.79 159.141  27
  -3   1 -13 1365.10 131.395  26
  -3   1 -12 59.7494 40.2345  10
  -3   1 -12 95.2904 50.3624  11
  -3   1 -12 31.9494 65.2831  27
  -3   1 -12 142.729 63.3807  26
  -3   1 -12 22.1629 46.4724   6
  -3   1 -11-20.7769 32.1376  10
  -3   1 -11 35.2475 49.6787  11
  -3   1 -11-18.3986 42.4050   6
  -3   1 -10 49.9563 31.9905  10
  -3   1 -10 47.1591 38.3867  11
  -3   1 -10 55.1801 47.9433   6
  -3   1  -9 540.653 67.7355  10
  -3   1  -9 589.567 79.5511  11
   3  -1   9 650.986 108.154  38
  -3   1  -9 598.072 100.693   7
  -3   1  -9 505.119 79.8234   6
   3  -1   8 684.082 110.147  38
  -3   1  -8 558.444 74.9264  11
  -3   1  -8 693.675 104.026   7
  -3   1  -8 574.539 66.1307  10
  -3   1  -8 652.250 85.3452   6
   3  -1   7 76.8832 46.5374  38
  -3   1  -7 9.79676 31.4583  11
  -3   1  -7 51.4071 27.2918  10
  -3   1  -7 103.251 60.4568   7
  -3   1  -7 10.4411 38.3504   6
   3  -1   6 11587.3 373.227  38
  -3   1  -6 11218.3 278.928   6
  -3   1  -6 10952.7 236.208  10
  -3   1  -6 11114.8 263.510  11
  -3   1  -5 8366.20 210.669  11
  -3   1  -5 8599.90 193.768  10
  -3   1  -5 8368.90 219.841   6
   3  -1   5 8787.93 305.187  38
  -3   1  -5 8837.71 221.296   4
   3  -1   4 5810.76 233.717  38
  -3   1  -4 5809.19 161.799  11
  -3   1  -4 5695.77 176.597   4
  -3   1  -4 5639.75 163.626   6
   3  -1   3 410.450 81.3880   1
  -3   1  -3 293.961 49.0884   4
   3  -1   3 356.153 67.8719  38
  -3   1  -2 71221.4 904.725   1
   3  -1   2 69035.8 718.687  38
   3  -1   2 70720.7 952.061   1
  -3   1  -2 68937.0 586.441   4
   3  -1   1 8660.88 426.586  35
  -3   1  -1 8310.43 442.770  35
   3  -1   1 8802.92 250.397  38
  -3   1  -1 8838.98 321.749   1
   3  -1   1 8905.15 338.393   1
  -3   1  -1 8902.22 209.981   4
   3  -1   0 50089.2 952.236  35
  -3   1   0 48892.7 988.981  35
   3  -1   0 52552.7 585.682  38
  -3   1   0 51745.4 793.313   1
  -3   1   0 50934.4 494.881   4
   3  -1   0 51353.5 814.118   1
  -3   1   1 6706.58 294.700   1
   3  -1  -1 6260.03 319.945  35
  -3   1   1 6200.91 332.805  35
  -3   1   1 6696.24 179.466   4
   3  -1  -1 6823.61 208.208  38
   3  -1  -1 6157.48 287.944   1
   3  -1  -2 37118.4 706.678  35
  -3   1   2 36030.6 412.802   4
   3  -1  -3 29565.1 562.736  35
   3  -1  -3 27983.7 419.987  38
  -3   1   3 28971.3 372.560   4
  -3   1   3 28675.7 295.243  37
   3  -1  -4 3420.45 109.723  12
   3  -1  -4 3402.56 150.668  38
  -3   1   4 3296.04 105.779  37
  -3   1   4 3194.70 125.340   4
   3  -1  -4 3575.17 150.753  14
   3  -1  -5 16901.2 253.773  12
  -3   1   5 16168.7 246.481  37
   3  -1  -5 16641.2 338.833  38
  -3   1   5 16547.2 281.777   4
   3  -1  -5 17114.6 358.845  14
   3  -1  -6 1711.97 89.3893  12
   3  -1  -6 1864.13 125.137  38
  -3   1   6 1612.28 83.9389  37
   3  -1  -6 1668.87 119.963   7
   3  -1  -6 1608.34 124.483  14
   3  -1  -6 1650.88 108.471  13
   3  -1  -7 71.2949 37.5299  13
   3  -1  -7 128.758 29.6938  12
  -3   1   7 114.658 29.4748  37
   3  -1  -7 146.247 44.8503  38
   3  -1  -7 154.223 47.6160   7
   3  -1  -7 68.9219 40.8292  14
   3  -1  -8 35.5035 38.1914  13
   3  -1  -8 122.079 35.8351  12
  -3   1   8 76.6846 24.1765  37
   3  -1  -8 78.0868 52.0579  14
   3  -1  -8 125.039 50.9720   7
   3  -1  -9 11167.8 361.511   7
  -3   1   9 10298.2 237.791  37
   3  -1  -9 10979.9 388.865  14
   3  -1  -9 10478.7 345.899  13
  -3   1  10 4008.60 154.006  37
   3  -1 -10 3957.88 225.153   7
   3  -1 -10 4090.12 256.329  14
   3  -1 -10 4025.35 233.654  13
   3  -1 -11 142.172 64.8846  13
   3  -1 -11 49.2343 56.1657   7
   3  -1 -11 102.804 63.6143  14
   3  -1 -12 2938.63 207.478   7
   3  -1 -12 2649.66 223.683  14
   3  -1 -12 2644.67 209.998  13
   3  -1 -13 172.525 64.5654   7
   3  -1 -13 78.8760 65.0204  14
   3  -1 -14 4204.61 195.277  20
   3  -1 -14 4325.58 233.739  19
   3  -1 -14 4524.78 278.669  18
   3  -1 -14 4118.99 280.203  29
   3  -1 -14 4473.56 301.756  15
   3  -1 -14 3896.33 217.789  25
   3  -1 -14 3993.31 201.247  23
   3  -1 -15 212.524 58.0604  23
   3  -1 -15 237.301 54.4471  20
   3  -1 -15 143.518 67.6541  18
   3  -1 -15 156.330 70.2510  29
   3  -1 -15 245.472 88.9861  15
   3  -1 -15 207.087 56.9416  25
   3  -1 -16-21.6154 27.8142  23
   3  -1 -16-13.8590 57.6893  29
   3  -1 -16 15.6782 44.1257  18
   3  -1 -16 4.80228 59.6797  15
   3  -1 -16-9.06108 37.6840  25
   3  -1 -17 19.9518 30.8945  23
   3  -1 -17-59.3170 54.7115  29
   3  -1 -17 33.7195 27.0332  25
   3  -1 -17 32.0139 50.1951  15
   3  -1 -18 572.604 75.0971  29
   3  -1 -18 640.453 57.7887  25
   3  -1 -18 573.125 75.4341  15
  -3   0 -16 616.946 92.2499  27
  -3   0 -16 342.315 54.4881  26
  -3   0 -15 291.026 68.5662  27
  -3   0 -15 179.125 47.2988  26
  -3   0 -14-35.9550 60.9105  27
  -3   0 -14-63.3545 39.9181  26
  -3   0 -13 70.7963 60.4083  27
  -3   0 -13 86.2278 55.8058  26
  -3   0 -12 2747.23 183.959  11
  -3   0 -12 2438.67 221.488  27
  -3   0 -12 2253.19 171.085  26
  -3   0 -12 2703.41 195.611   6
   3   0  11 302.909 88.0936  38
  -3   0 -11 366.828 65.4701  10
  -3   0 -11 471.647 82.5953  11
  -3   0 -11 458.360 89.7089   6
  -3   0 -10 5109.41 207.346  10
  -3   0 -10 5183.06 254.351   6
  -3   0 -10 5289.37 246.769  11
   3   0  10 4887.79 306.903  38
  -3   0  -9 130.498 45.2198  10
   3   0   9 142.199 72.5228  38
  -3   0  -9 117.943 45.0074  11
  -3   0  -9 161.082 59.8686   6
   3   0   8 70.3912 58.2348  38
  -3   0  -8 126.640 44.8186  11
  -3   0  -8 102.758 35.5858  10
  -3   0  -8 85.6194 43.0118   6
  -3   0  -7 25.3540 22.2571  10
   3   0   7 64.3349 53.6259  38
  -3   0  -7 72.3580 33.9133  11
  -3   0  -7 47.7434 38.0905   6
  -3   0  -6 9899.58 260.336  11
  -3   0  -6 9639.81 220.808  10
   3   0   6 9817.19 367.838  38
  -3   0  -6 9566.10 266.922   6
  -3   0  -5 3123.91 119.563  10
  -3   0  -5 3035.42 135.937  11
   3   0   5 3006.77 197.400  38
  -3   0  -5 2899.11 137.921   6
  -3   0  -5 2992.05 140.469   4
   3   0   4 13769.9 386.227  38
  -3   0  -4 13858.6 271.264   6
  -3   0  -4 14080.8 298.779   4
   3   0   3 7395.55 267.148  38
  -3   0  -3 7156.58 208.538   4
  -3   0  -3 7436.63 182.159   6
   3   0   2 12368.2 412.625   1
  -3   0  -2 12051.7 382.105   1
   3   0   2 11800.9 317.011  38
  -3   0  -2 12356.5 266.247   4
   3   0   1 108986. 915.310  38
  -3   0  -1 109193. 1167.09   1
  -3   0  -1 107054. 768.549   4
   3   0   0 329.224 62.3397  38
   3   0   0 413.304 107.213  35
  -3   0   0 363.967 53.5476   4
   3   0  -1 28211.5 437.261  38
  -3   0   1 29024.9 262.596  37
   3   0  -1 28097.4 712.610  35
  -3   0   1 28304.8 382.935   4
  -3   0   2 39853.7 326.813  37
   3   0  -2 39438.5 780.198  35
   3   0  -2 41057.0 585.159  34
   3   0  -2 41433.4 508.093  38
  -3   0   2 39933.4 450.293   4
   3   0  -3 553.751 59.8090  12
   3   0  -3 713.015 98.2634  34
  -3   0   3 557.218 57.7512  37
  -3   0   3 555.226 60.2336   4
   3   0  -4 22705.9 314.998  12
  -3   0   4 22948.6 284.290  37
   3   0  -4 22400.0 366.571  38
  -3   0   4 23015.8 339.014   4
   3   0  -4 23421.9 372.417  14
   3   0  -5 10982.9 203.035   5
   3   0  -5 11305.0 232.002  12
  -3   0   5 11382.1 213.814  37
   3   0  -5 11526.6 268.677  38
   3   0  -5 11226.1 282.389   7
  -3   0   5 11760.3 240.847   4
   3   0  -5 11476.6 288.004  14
   3   0  -6 21004.7 327.535  12
  -3   0   6 21028.1 305.144  37
   3   0  -6 21290.0 414.919   7
   3   0  -6 21747.7 430.872  14
   3   0  -7 398.530 51.8238  12
  -3   0   7 400.004 49.0341  37
   3   0  -7 360.768 61.0592   7
   3   0  -7 442.508 75.8970  14
   3   0  -8 2697.84 134.977  12
  -3   0   8 2724.25 120.337  37
   3   0  -8 2948.61 177.894   7
   3   0  -8 2759.26 182.565  14
   3   0  -9 4976.80 193.006  12
   3   0  -9 4583.18 247.778  14
   3   0  -9 5005.28 242.254   7
  -3   0   9 4887.62 167.893  37
   3   0 -10 2173.88 136.371  12
  -3   0  10 2071.25 114.298  37
   3   0 -10 2022.82 184.573  14
   3   0 -10 2110.47 167.896   7
  -3   0  11 4772.08 177.940  37
   3   0 -11 5131.97 266.555   7
   3   0 -11 4987.84 289.621  14
  -3   0  12 859.549 80.9050  37
   3   0 -12 1067.11 129.811   7
   3   0 -12 922.583 139.128  14
   3   0 -13-26.1266 50.4149   7
   3   0 -14 56.6593 37.0896  23
   3   0 -14 62.6893 42.0612  20
   3   0 -14 81.5026 50.8442  19
   3   0 -14 229.759 89.8948  29
   3   0 -14 43.1957 59.2502  18
   3   0 -14 207.212 93.6043  15
   3   0 -14 41.2776 40.4650  25
   3   0 -15-20.8809 37.8010  23
   3   0 -15-36.9170 63.1581  29
   3   0 -15 39.2726 36.7957  20
   3   0 -15-37.5361 48.8663  19
   3   0 -15 25.4281 65.2258  18
   3   0 -15 44.3470 62.5577  15
   3   0 -15 37.3875 40.6491  25
   3   0 -16 403.303 65.1645  23
   3   0 -16 400.110 60.9878  20
   3   0 -16 343.673 76.8978  18
   3   0 -16 353.047 86.8263  29
   3   0 -16 388.898 100.036  15
   3   0 -16 366.813 70.3806  25
   3   0 -17 134.546 38.9028  23
   3   0 -17 182.524 64.1598  29
   3   0 -17 154.817 69.3018  15
   3   0 -17 110.927 40.2203  25
   3   0 -18 79.0763 35.1724  23
   3   0 -18 72.1035 38.6545  29
   3   0 -18 45.4583 46.0930  15
   3   0 -18 67.7047 33.8175  25
  -3  -1 -16-16.3797 21.3484  26
  -3  -1 -16 203.345 51.4270  27
   3   1  15 115.475 38.9557  17
  -3  -1 -15 159.070 57.1019  27
  -3  -1 -15 170.227 45.8248  26
  -3  -1 -14 564.891 83.6114  27
  -3  -1 -14 657.536 82.3205  26
  -3  -1 -13 83.6497 51.5068  27
  -3  -1 -13 63.8415 42.5457  26
  -3  -1 -12 2453.32 205.525  22
  -3  -1 -12 2297.34 167.794  26
  -3  -1 -12 2084.71 188.940  27
  -3  -1 -11 37.4224 68.9827  22
   3   1  11 63.1556 65.5297  38
  -3  -1 -11-25.8828 43.4406  11
  -3  -1 -11-3.46574 50.1070  26
  -3  -1 -11 100.388 50.9535   6
   3   1  10 2249.81 220.078  38
  -3  -1 -10 2071.15 156.143  11
  -3  -1 -10 2231.70 177.581   6
   3   1   9 767.863 140.085  38
  -3  -1  -9 675.757 90.9596  11
  -3  -1  -9 668.651 99.9093   6
   3   1   8 2668.98 233.847  38
  -3  -1  -8 2775.21 163.934  11
  -3  -1  -8 2665.86 137.137  10
  -3  -1  -8 2570.07 169.827   6
  -3  -1  -7 198.280 52.1191   6
   3   1   7 326.980 88.9105  38
  -3  -1  -7 224.607 44.4920  10
  -3  -1  -7 237.200 55.7161  11
  -3  -1  -6 910.097 89.0032   4
  -3  -1  -6 919.398 72.9336  10
   3   1   6 699.958 118.393  38
  -3  -1  -6 840.780 88.0028   6
  -3  -1  -6 924.284 87.5838  11
  -3  -1  -5 2434.45 140.445   4
   3   1   5 2158.92 179.531  38
  -3  -1  -5 2446.76 108.665  10
  -3  -1  -5 2412.49 134.160   6
  -3  -1  -4 19299.3 382.027   4
   3   1   4 19629.8 494.586  38
  -3  -1  -4 20452.4 358.086   6
   3   1   3 10253.0 337.871  38
  -3  -1  -3 9848.74 265.020   4
   3   1   2 2170.68 150.104  38
  -3  -1  -2 2132.80 122.799   4
   3   1   1 147.435 54.2526  38
  -3  -1  -1 58.1231 40.6745   4
   3   1   0 134401. 1046.66  38
  -3  -1   0 133536. 926.270   4
  -3  -1   1 47511.8 348.301  37
   3   1  -1 46849.7 595.055  38
  -3  -1   1 47057.0 538.395   4
  -3  -1   2 17352.4 231.466  37
   3   1  -2 17269.5 607.741  35
   3   1  -2 16824.8 342.189  38
  -3  -1   2 17329.6 321.401   4
   3   1  -3 48655.9 546.893  38
  -3  -1   3 47143.7 398.841  37
  -3  -1   3 48045.5 530.001   4
   3   1  -4 1103.40 74.2624   5
   3   1  -4 1103.78 79.5298  12
  -3  -1   4 1179.91 70.6025  37
  -3  -1   4 1156.31 83.9948   4
   3   1  -5 3567.81 129.333   5
   3   1  -5 3510.83 140.792  12
   3   1  -5 3234.31 155.341   7
  -3  -1   5 3538.92 124.814  37
   3   1  -6 27769.0 407.248  12
  -3  -1   6 28956.6 371.202  37
  -3  -1   6 28341.7 382.336   8
   3   1  -6 27723.5 476.145   7
   3   1  -7 33207.2 466.855  12
  -3  -1   7 34527.6 426.353  37
   3   1  -7 35007.6 570.512   7
  -3  -1   7 34289.0 437.518   8
   3   1  -8 8729.10 251.101  12
  -3  -1   8 8702.92 223.494  37
   3   1  -8 8680.44 307.664   7
  -3  -1   8 9086.78 232.445   8
   3   1  -8 8067.78 303.678  14
   3   1  -9 117.777 38.8934  12
  -3  -1   9 135.941 35.1039  37
   3   1  -9 43.3242 47.6870   7
   3   1  -9 28.9222 41.7489  14
  -3  -1   9 167.466 41.7969   8
   3   1 -10 966.982 96.4863  12
  -3  -1  10 1127.53 90.5636  37
   3   1 -10 1082.93 122.350   7
   3   1 -10 875.549 118.281  14
   3   1 -11 1912.62 138.505  12
  -3  -1  11 1904.34 119.986  37
   3   1 -11 1722.55 159.158   7
  -3  -1  12 7537.50 235.579  37
   3   1 -12 7553.72 337.808   7
  -3  -1  13 1508.81 108.182  37
   3   1 -13 1455.91 146.351  19
   3   1 -13 1515.77 166.331  18
   3   1 -13 1517.18 122.112  20
   3   1 -13 1431.63 116.617  30
   3   1 -13 1466.29 151.356   7
   3   1 -13 1386.74 181.147  15
   3   1 -13 1539.62 143.933  25
   3   1 -13 1560.59 131.949  23
   3   1 -14 98.7647 37.4455  23
   3   1 -14 225.170 69.4825  19
   3   1 -14 115.477 53.1525  18
   3   1 -14 168.802 43.9345  20
   3   1 -14 142.656 46.9522  30
   3   1 -14 131.569 75.3404  15
   3   1 -14 109.672 44.7349  25
   3   1 -15 1364.75 109.730  20
   3   1 -15 1173.44 121.530  19
   3   1 -15 1272.06 151.447  29
   3   1 -15 1091.93 154.239  15
   3   1 -15 1386.27 130.669  25
   3   1 -15 1173.75 140.779  18
   3   1 -15 1330.30 114.759  23
   3   1 -16 1749.90 116.996  20
   3   1 -16 1697.28 149.555  18
   3   1 -16 1655.89 157.025  29
   3   1 -16 1668.83 176.119  15
   3   1 -16 1647.09 129.204  25
   3   1 -16 1682.02 120.992  23
   3   1 -17 538.188 66.3882  23
   3   1 -17 608.029 61.3323  20
   3   1 -17 565.516 85.0347  29
   3   1 -17 568.820 96.3092  15
   3   1 -17 555.915 73.7872  25
   3   1 -18 168.060 37.2976  23
   3   1 -18 158.512 57.9154  15
   3   1 -18 174.846 37.7071  25
   3   2  15 185.105 36.7848  17
  -3  -2 -15 177.615 34.1832  26
   3   2  14 232.529 55.8771  17
  -3  -2 -14 163.949 46.2736  26
  -3  -2 -13 8.80859 36.9314  26
  -3  -2 -12 1299.48 143.707  22
  -3  -2 -12 1281.95 121.563  26
  -3  -2 -11 1264.56 148.126  22
  -3  -2 -11 1354.06 132.767  26
  -3  -2 -10 2233.66 196.447  22
   3   2  10 2883.25 257.124  38
  -3  -2 -10 2683.34 177.873  11
  -3  -2 -10 2671.62 184.049  26
  -3  -2 -10 2769.09 200.622   6
   3   2   9 42.8243 60.6712  38
  -3  -2  -9 40.2135 42.4170  11
  -3  -2  -9 65.9711 49.4900   6
   3   2   8 9038.12 440.220  38
  -3  -2  -8 9561.63 315.207  11
  -3  -2  -8 9679.54 343.321   6
  -3  -2  -7 6654.71 253.614  11
   3   2   7 7137.82 374.032  38
  -3  -2  -7 6522.86 269.867   6
  -3  -2  -6 3734.23 194.907   4
   3   2   6 3630.31 260.585  38
  -3  -2  -6 3529.92 179.079  11
  -3  -2  -6 3624.81 189.704   6
  -3  -2  -5 1729.08 130.874   4
   3   2   5 1669.44 173.548  38
  -3  -2  -5 1907.96 131.333   6
   3   2   4 48637.4 568.576   5
  -3  -2  -4 47669.2 656.688   4
   3   2   3 29151.7 438.039   5
  -3  -2  -3 29990.5 509.542   4
   3   2   3 28976.7 610.677  38
  -3  -2  -2 7630.96 251.951   4
   3   2   2 7469.21 220.141   5
   3   2   2 7015.77 288.472  38
  -3  -2  -1 18116.9 380.851   4
   3   2   1 17459.4 335.382   5
   3   2   1 18335.9 437.935  38
   3   2   0 409.025 81.9339  38
   3   2   0 436.729 66.4231   5
  -3  -2   0 409.715 74.5974   4
   3   2  -1 1099.45 88.3905   5
   3   2  -1 1101.45 103.797  38
  -3  -2   1 1087.73 93.4246   4
   3   2  -2 19770.7 349.590   5
  -3  -2   2 20659.6 263.137  37
  -3  -2   2 20717.0 392.534   4
   3   2  -3 1150.86 89.2962   5
  -3  -2   3 1146.87 69.2877  37
  -3  -2   3 1092.05 92.5858   4
   3   2  -4 1914.60 106.965   5
   3   2  -4 1908.99 114.249  12
   3   2  -4 1893.30 117.583   7
  -3  -2   4 1955.16 93.8136  37
  -3  -2   4 1966.09 117.908   4
   3   2  -5 19278.3 342.754   5
   3   2  -5 19637.6 367.171  12
  -3  -2   5 20310.5 314.628  37
   3   2  -6 4386.41 166.564   5
   3   2  -6 4113.20 174.302  12
  -3  -2   6 4341.75 167.255   8
  -3  -2   6 4662.29 158.039  37
   3   2  -6 4357.23 197.071   7
   3   2  -7 3207.97 158.330  12
  -3  -2   7 3388.55 142.710  37
  -3  -2   7 3318.23 151.294   8
   3   2  -7 3477.42 185.133   7
   3   2  -8 6176.11 221.749  12
  -3  -2   8 6505.48 203.648  37
  -3  -2   8 6507.44 214.902   8
   3   2  -8 6283.27 261.092   7
   3   2  -9 8125.75 269.639  12
  -3  -2   9 8500.86 251.818   8
   3   2  -9 8005.69 306.952   7
  -3  -2   9 8244.65 235.526  37
   3   2 -10 71.3454 37.2267  12
  -3  -2  10 83.3880 36.3497  37
   3   2 -10 135.464 63.6679   7
  -3  -2  10 83.5300 36.9276   8
   3   2 -11 676.341 87.4872  12
  -3  -2  11 767.044 78.7426  37
   3   2 -11 785.251 111.808   7
   3   2 -12 215.410 57.8523  12
  -3  -2  12 141.073 41.1725  37
   3   2 -12 110.870 51.9849   7
   3   2 -13 2538.91 194.267   7
  -3  -2  13 2799.43 150.150  37
   3   2 -13 2941.74 195.496  19
   3   2 -13 2762.08 208.347  18
   3   2 -13 2886.19 165.833  20
   3   2 -13 2360.62 147.447  30
   3   2 -13 2299.00 223.115  15
   3   2 -13 3145.16 201.109  25
   3   2 -13 2697.58 171.773  23
   3   2 -14 753.227 92.2493  23
   3   2 -14 863.862 92.7865  20
   3   2 -14 924.583 114.105  19
   3   2 -14 893.914 121.976  18
   3   2 -14 628.015 78.8501  30
   3   2 -14 847.912 139.845  15
   3   2 -14 675.771 102.580  25
   3   2 -15-39.6167 38.7363  23
   3   2 -15 40.8486 37.6534  20
   3   2 -15 50.2693 53.8869  18
   3   2 -15 25.8072 38.9342  19
   3   2 -15 104.104 70.5950  15
   3   2 -15 20.4727 44.8238  25
   3   2 -16 206.575 49.2658  23
   3   2 -16 148.842 41.4116  20
   3   2 -16 173.536 67.1986  15
   3   2 -16 158.492 55.2514  25
   3   2 -17 322.269 51.8952  23
   3   2 -17 296.831 44.3335  20
   3   2 -17 238.334 76.4483  15
   3   2 -17 221.928 48.9202  25
   3   2 -18 397.176 45.7798  23
   3   2 -18 462.304 46.8241  20
   3   2 -18 386.010 47.2991  25
   3   3  14 1483.78 94.4924  17
  -3  -3 -14 1301.56 73.8838  26
   3   3  13 388.823 64.5843  17
  -3  -3 -13 397.042 57.2216  26
  -3  -3 -12 252.200 84.4569  22
   3   3  12 159.811 55.6195  17
  -3  -3 -12 154.946 44.2861  26
  -3  -3 -11 100.431 59.2646  22
  -3  -3 -11 137.444 49.7673  26
  -3  -3 -10 813.559 116.890  22
  -3  -3 -10 999.743 111.127  26
  -3  -3  -9 971.306 135.794  22
  -3  -3  -9 1119.75 117.727  26
  -3  -3  -8 519.899 86.5936   6
   3   3   8 552.129 126.004  38
  -3  -3  -8 648.401 90.3333  11
  -3  -3  -7 1443.69 127.033  11
   3   3   7 1246.70 172.936  38
  -3  -3  -7 1548.23 142.756   6
  -3  -3  -6 3017.33 186.193   4
   3   3   6 2753.29 246.189  38
  -3  -3  -6 2854.58 167.978  11
  -3  -3  -6 2698.31 180.449   6
  -3  -3  -5 8933.43 318.272   4
   3   3   5 8297.97 399.636  38
  -3  -3  -5 8950.84 309.344   6
  -3  -3  -4 18584.9 448.936   4
   3   3   4 17935.3 552.679  38
   3   3   3 1638.95 117.230   5
  -3  -3  -3 1523.48 133.764   4
   3   3   3 1515.43 161.674  38
   3   3   2 39254.4 554.291   5
  -3  -3  -2 38962.4 628.516   4
   3   3   2 38354.8 722.286  38
   3   3   1 17524.7 372.993   5
  -3  -3  -1 17128.8 412.617   4
   3   3   1 17737.6 465.235  38
  -3  -3   0 3713.33 189.903   4
   3   3   0 3687.42 172.188   5
  -3  -3   1 4995.89 216.243   4
   3   3  -1 5082.05 199.039   5
  -3  -3   2 857.577 95.1253   4
   3   3  -2 919.432 89.6562   5
  -3  -3   3 740.402 87.3421   4
   3   3  -3 781.745 89.1800   5
  -3  -3   3 906.076 68.6699  37
  -3  -3   4 2517.17 147.562   4
   3   3  -4 2518.64 142.791   5
   3   3  -4 2440.87 144.162  12
  -3  -3   4 2664.16 115.541  37
   3   3  -5 1383.10 106.688   5
   3   3  -5 1314.55 112.077  12
  -3  -3   5 1447.71 98.3177  37
   3   3  -6 5304.34 200.503   5
   3   3  -6 5433.20 215.842  12
  -3  -3   6 5621.23 185.711  37
   3   3  -7 846.212 88.4017  12
   3   3  -7 832.014 80.6544   5
  -3  -3   7 929.611 81.3051  37
  -3  -3   7 865.308 86.0959   8
   3   3  -8 4303.35 198.153  12
  -3  -3   8 4517.96 178.048  37
  -3  -3   8 4409.11 190.008   8
   3   3  -9 27316.9 509.267  12
  -3  -3   9 28802.4 462.885  37
  -3  -3   9 27670.0 484.977   8
   3   3  -9 28702.1 580.497   7
   3   3 -10 6711.84 262.745  12
  -3  -3  10 6908.79 232.826  37
  -3  -3  10 7145.79 249.981   8
   3   3 -10 7557.43 309.854   7
   3   3 -11 261.891 62.8340  12
  -3  -3  11 257.728 53.4072  37
   3   3 -11 300.045 77.3400   7
   3   3 -12 2482.14 166.730  12
  -3  -3  12 2482.50 143.590  37
   3   3 -12 2476.77 180.284  19
   3   3 -12 2511.97 155.585  20
   3   3 -12 2040.99 148.399  30
   3   3 -12 2337.70 183.048   7
   3   3 -12 2551.09 234.170  15
   3   3 -12 2555.77 176.619  25
   3   3 -12 2176.72 154.892  23
   3   3 -13 2037.44 162.694  19
   3   3 -13 1691.82 124.542  30
   3   3 -13 2021.84 138.185  20
   3   3 -13 1547.66 179.409  15
   3   3 -13 1841.40 150.314  25
   3   3 -13 1793.44 141.170  23
   3   3 -14 767.227 133.861  15
   3   3 -14 810.174 106.837  19
   3   3 -14 905.976 89.4115  30
   3   3 -14 876.689 92.0211  20
   3   3 -14 955.252 107.775  25
   3   3 -14 902.505 98.9071  23
   3   3 -15 783.184 94.2608  19
   3   3 -15 872.253 84.2022  20
   3   3 -15 623.588 113.339  15
   3   3 -15 915.649 95.3636  25
   3   3 -15 846.581 85.3966  23
   3   3 -16 317.175 50.8521  23
   3   3 -16 291.927 46.9856  20
   3   3 -16 406.390 87.6215  15
   3   3 -16 326.268 56.8481  25
   3   3 -17 75.9628 32.4766  23
   3   3 -17 49.3982 23.7297  20
   3   3 -17 80.6994 33.8443  25
   3   3 -18 90.8970 26.2996  23
   3   3 -18 120.990 23.8280  20
   3   3 -18 82.0400 24.2094  25
   3   4  13 444.561 51.1196  31
   3   4  13 481.316 52.9405  17
  -3  -4 -12 1300.66 87.5258  26
   3   4  12 1324.46 107.323  17
  -3  -4 -11 125.264 49.7899  22
  -3  -4 -11 211.119 46.7724  26
  -3  -4 -10 247.596 70.1582  22
   3   4  10 447.359 89.2811  17
  -3  -4 -10 337.567 68.7720  26
  -3  -4  -9 1713.35 163.897  22
   3   4   9 2032.62 172.039  17
  -3  -4  -9 2218.01 156.999  26
  -3  -4  -8 806.613 113.677  22
   3   4   8 910.218 124.903  17
  -3  -4  -8 907.481 106.092  26
  -3  -4  -7 1064.74 122.916   6
  -3  -4  -7 1055.09 139.032  22
  -3  -4  -7 1119.42 112.935  11
   3   4   7 1096.79 165.659  38
   3   4   7 1207.50 130.565  28
   3   4   7 1073.35 136.724  17
  -3  -4  -7 998.717 117.396  26
  -3  -4  -6 6467.81 286.105   4
  -3  -4  -6 6700.77 265.390  11
   3   4   6 5582.49 349.383  38
  -3  -4  -6 6283.49 286.049   6
  -3  -4  -5 1738.79 151.310   4
   3   4   5 1504.92 181.063  38
  -3  -4  -5 1725.08 136.434  11
  -3  -4  -5 1991.05 163.595   6
  -3  -4  -4 16.1525 35.6662   4
   3   4   4-14.6627 71.9589  38
   3   4   3 3312.88 174.949   5
  -3  -4  -3 3246.57 200.671   4
   3   4   3 2886.88 228.092  38
   3   4   2 6190.04 240.456   5
  -3  -4  -2 6092.59 270.661   4
  -3  -4  -1 918.495 107.356   4
   3   4   1 1118.93 109.683   5
   3   4   0 6636.15 251.665   5
  -3  -4   0 6168.65 268.811   4
  -3  -4   1 394.273 72.3045   4
   3   4  -1 378.722 64.9821   5
  -3  -4   2 7.93284 44.0398   4
   3   4  -2 42.5605 42.9400   5
  -3  -4   3 627.542 92.1060   4
   3   4  -3 763.034 97.6173   5
   3   4  -3 684.887 106.898  12
  -3  -4   4 34.2534 33.7758   4
   3   4  -4 37.7830 29.1581  12
   3   4  -4 48.5353 41.4858   5
   3   4  -5 1894.97 136.406   5
   3   4  -5 2058.24 142.931  12
  -3  -4   5 2059.09 114.123  37
   3   4  -6 98.5521 47.7277  12
  -3  -4   6 129.837 39.3034  37
   3   4  -6 135.700 41.6944   5
   3   4  -7 224.368 61.2848  12
  -3  -4   7 222.610 44.4774  37
   3   4  -7 221.971 49.4266   5
   3   4  -8 51.5085 40.0185  12
  -3  -4   8-4.12174 28.4879  37
   3   4  -8 26.5673 30.4359   5
   3   4  -9 140.174 50.4929  12
  -3  -4   9 55.2458 27.1322  37
   3   4 -10 1056.49 110.898  12
  -3  -4  10 1039.94 93.9554  37
   3   4 -11 4698.09 228.635  12
   3   4 -11 5234.12 224.596  20
  -3  -4  11 4550.63 195.392  37
   3   4 -11 5228.06 250.273  19
   3   4 -11 4952.63 210.041  33
   3   4 -11 4353.14 195.806  30
   3   4 -11 5037.14 250.550  28
   3   4 -11 4743.38 224.579  23
   3   4 -12 46.5440 37.2802  23
   3   4 -12 4.31869 35.5924  19
   3   4 -12 63.0604 42.3731  20
   3   4 -12 48.7332 37.4310  30
   3   4 -12 51.8727 50.3329  28
   3   4 -13 272.283 58.5747  23
   3   4 -13 240.736 63.8673  19
   3   4 -13 226.460 51.7357  30
   3   4 -13 244.665 87.4039  15
   3   4 -13 361.575 66.9293  25
   3   4 -13 287.049 55.7191  20
   3   4 -14 1209.20 110.615  19
   3   4 -14 1260.40 101.679  20
   3   4 -14 1183.42 106.288  25
   3   4 -14 1355.64 109.671  23
   3   4 -15 346.038 53.4313  23
   3   4 -15 405.928 65.7325  19
   3   4 -15 355.662 51.0390  20
   3   4 -15 347.374 54.9577  25
   3   4 -16-0.73561 29.2174  23
   3   4 -16 52.9765 24.3738  20
   3   4 -16 56.2646 30.6535  25
   3   4 -17 1635.78 77.5672  20
   3   4 -17 1530.61 79.9574  23
   3   5  12 57.6914 22.3070  17
  -3  -5 -11 761.923 76.5507  22
   3   5  11 863.213 76.5657  17
  -3  -5 -11 732.794 57.1103  26
  -3  -5 -10 348.073 66.2517  22
   3   5  10 420.780 69.1859  17
  -3  -5 -10 330.286 51.7948  26
  -3  -5  -9 358.771 73.2571  22
   3   5   9 431.903 60.4715  28
   3   5   9 486.663 88.3086  17
  -3  -5  -9 430.286 65.1529  26
  -3  -5  -8 454.091 83.3226  22
   3   5   8 500.575 91.7175  17
   3   5   8 584.193 80.8566  28
  -3  -5  -8 490.643 77.0271  26
  -3  -5  -7 729.820 110.997  22
   3   5   7 867.639 101.854  28
   3   5   7 866.543 120.657  17
  -3  -5  -7 845.350 99.9949  26
   3   5   6 4898.03 264.107  17
   3   5   6 5333.60 259.217  28
  -3  -5  -6 5528.25 246.018  26
   3   5   5 1903.86 169.763  28
  -3  -5  -5 2393.72 166.206  26
   3   5   5 1774.02 164.882  17
   3   5   5 1972.39 174.589  24
  -3  -5  -4 5241.21 232.207  11
  -3  -5  -4 4789.33 254.102   4
   3   5   4 4658.40 251.513  28
   3   5   4 4833.52 273.510  24
  -3  -5  -4 5367.40 258.845   6
  -3  -5  -3 961.916 122.404   4
   3   5   2 2939.41 174.234   5
  -3  -5  -2 2949.03 201.864   4
   3   5   1 3356.04 190.411   5
  -3  -5  -1 3357.42 214.267   4
   3   5   0 3480.25 197.867   5
  -3  -5   0 3955.82 229.766   4
  -3  -5   1 101.622 55.0166   4
   3   5  -1 100.733 47.7098   5
   3   5  -2 1433.64 129.841   5
   3   5  -2 1377.80 125.560  12
  -3  -5   2 1568.39 142.965   4
  -3  -5   3 730.021 105.861   4
   3   5  -3 685.002 92.6241  12
   3   5  -3 700.777 94.0424   5
   3   5  -4 177.159 54.3260  12
   3   5  -4 72.1857 39.3313   5
   3   5  -5 238.077 58.3740  12
   3   5  -5 215.963 59.2872   5
   3   5  -6 33.5689 33.2290  12
   3   5  -6 39.2591 35.1228   5
   3   5  -7 9553.48 321.453  12
   3   5  -7 9483.10 309.568   5
  -3  -5   7 9731.53 270.251  37
   3   5  -8 61.8840 42.9274  12
  -3  -5   8 53.4786 34.2391  37
   3   5  -8 67.7473 44.8842   5
   3   5  -9 70.2139 37.5742  23
   3   5  -9 87.9868 43.9019  12
  -3  -5   9 22.4837 26.6046  37
   3   5  -9 63.2579 35.8819  20
   3   5  -9 80.2108 51.2387  28
   3   5  -9 37.0774 35.6999  16
   3   5 -10-16.3451 32.9919  20
   3   5 -10-1.72144 30.2668  16
   3   5 -10-16.0645 48.5048  28
   3   5 -11 736.218 88.8699  23
   3   5 -11 748.709 82.3621  16
   3   5 -11 658.128 95.8121  28
   3   5 -11 803.879 87.4040  20
   3   5 -12 45.6266 56.1166  23
   3   5 -12 32.7983 31.8686  20
   3   5 -12 76.1429 40.6690  28
   3   5 -12 40.5881 28.0548  16
   3   5 -13 16.1039 28.4062  23
   3   5 -13 35.3067 36.4955  20
   3   5 -14 71.6007 33.0835  23
   3   5 -14 86.3309 33.6087  20
   3   5 -15 22.0711 23.5012  23
   3   5 -15 15.0452 22.8237  20
   3   5 -16 676.673 52.5680  20
   3   5 -16 715.383 55.7928  23
   3   6  10 181.460 32.2991  17
  -3  -6  -9 494.407 60.2453  22
   3   6   9 469.556 55.5827  17
   3   6   9 635.117 56.4912  28
  -3  -6  -9 675.299 55.1727  26
  -3  -6  -8 200.610 48.1555  22
   3   6   8 331.403 59.3391  17
   3   6   8 354.829 54.4733  28
  -3  -6  -8 386.634 53.7724  26
  -3  -6  -7 709.413 87.1279  22
   3   6   7 745.346 94.0070  17
   3   6   7 791.278 87.3222  28
  -3  -6  -7 838.217 84.7957  26
   3   6   6 219.370 52.6453  17
   3   6   6 280.040 65.4940  28
  -3  -6  -6 179.768 49.7344  26
   3   6   5 452.233 78.4769  28
   3   6   5 533.620 90.2051  17
  -3  -6  -5 531.788 81.1752  26
   3   6   5 729.606 103.364  24
   3   6   4 6142.40 276.011  28
  -3  -6  -4 6870.03 267.552  26
   3   6   4 6436.59 293.585  24
   3   6   4 6011.29 273.768  17
   3   6   3 451.641 81.3364  17
   3   6   3 645.975 115.029  24
   3   6   3 601.815 91.7793  28
   3   6   2 523.795 93.1842  28
   3   6   2 483.790 86.3727  17
   3   6   2 413.108 91.8065  24
   3   6   1 591.004 94.4489  28
   3   6   1 538.229 104.484  24
   3   6   0 1705.18 143.174  12
   3   6   0 1748.13 144.588   5
  -3  -6   0 1874.49 166.428   4
   3   6   0 1604.63 153.491  28
   3   6   0 1871.49 178.560  24
   3   6  -1 6608.57 274.237  12
   3   6  -1 6987.85 283.560   5
   3   6  -1 6528.06 299.945  28
  -3  -6   1 7140.42 313.789   4
   3   6  -1 6396.92 248.800  16
   3   6  -1 7119.90 335.541  24
   3   6  -2 4855.05 237.381  12
   3   6  -2 4667.75 243.942   5
  -3  -6   2 4679.43 255.451   4
   3   6  -2 4485.90 250.122  28
   3   6  -2 4631.12 214.713  16
   3   6  -2 4893.00 286.847  24
   3   6  -3 5884.65 255.215  12
   3   6  -3 6102.81 272.164   5
   3   6  -3 5732.70 277.911  28
   3   6  -3 5650.89 229.892  16
   3   6  -3 6230.36 314.830  24
   3   6  -4 214.783 62.6456  12
   3   6  -4 130.846 55.7604  28
   3   6  -4 132.473 53.5582   5
   3   6  -4 120.915 41.8096  16
   3   6  -4 84.6832 51.4801  24
   3   6  -5 3567.79 196.262  12
   3   6  -5 3457.80 199.770   5
   3   6  -5 3252.26 178.026  20
   3   6  -5 3426.64 213.047  28
   3   6  -5 3433.66 177.899  16
   3   6  -5 3274.83 229.587  24
   3   6  -6 213.880 57.0539  23
   3   6  -6 226.895 53.1368  20
   3   6  -6 187.196 58.9839  28
   3   6  -6 286.124 56.6257  16
   3   6  -7 1455.27 119.949  23
   3   6  -7 1624.91 126.370  20
   3   6  -7 1666.19 148.929  28
   3   6  -7 1651.28 123.854  16
   3   6  -8 19.1877 29.4476  23
   3   6  -8 12.5419 27.3772  20
   3   6  -8-14.7060 40.0840  28
   3   6  -8 17.3375 29.8784  16
   3   6  -9 1579.55 117.372  16
   3   6  -9 1599.35 138.224  28
   3   6  -9 1506.45 117.756  20
   3   6  -9 1647.42 124.919  23
   3   6 -10 479.656 72.1781  23
   3   6 -10 502.421 67.2120  20
   3   6 -10 506.628 67.6941  16
   3   6 -10 420.347 72.4329  28
   3   6 -11-19.7799 31.0869  23
   3   6 -11 61.9693 31.5083  20
   3   6 -11 35.6851 36.3478  28
   3   6 -11 18.7473 30.1949  16
   3   6 -12 107.226 37.2026  23
   3   6 -12 143.128 44.5194  20
   3   6 -12 119.633 31.6456  16
   3   6 -13 216.414 40.7215  23
   3   6 -13 191.459 40.6657  20
   3   6 -13 142.045 28.5532  16
   3   6 -14 345.921 44.0937  23
   3   6 -14 466.324 50.1125  20
   3   6 -15 55.2966 19.0733  23
   3   6 -15 82.4501 22.3664  20
   3   7   8 336.126 30.9193  16
   3   7   7 1122.15 74.4682  28
   3   7   7 1047.33 65.7281  16
   3   7   6 1202.96 84.1348  17
   3   7   6 1254.84 92.9752  28
  -3  -7  -6 1286.98 83.2906  26
   3   7   5 300.439 50.1419  17
   3   7   5 339.653 60.6419  28
  -3  -7  -5 328.717 50.8238  26
   3   7   4 512.361 80.9439  28
  -3  -7  -4 462.846 65.0655  26
   3   7   3 2750.52 174.170  28
  -3  -7  -3 3283.70 164.896  26
   3   7   3 3037.69 186.601  24
   3   7   2 1053.92 114.360  28
   3   7   2 1171.95 100.068  16
  -3  -7  -2 1331.15 111.380  26
   3   7   2 1209.92 128.355  24
   3   7   1 1034.83 114.379  28
   3   7   1 905.555 87.9257  16
   3   7   1 1117.24 136.848  24
   3   7   0 867.767 109.836  28
   3   7   0 759.158 84.0419  16
   3   7   0 792.462 117.035  24
   3   7  -1 96.1054 43.4480  16
   3   7  -1 139.251 63.9705  24
   3   7  -1 157.356 62.3992  28
   3   7  -2 328.665 82.6653  28
   3   7  -2 287.049 60.8099  16
   3   7  -2 313.218 75.4446  24
   3   7  -3 1471.54 138.241  28
   3   7  -3 1449.92 115.380  16
   3   7  -3 1537.35 156.064  24
   3   7  -4 2119.42 135.459  20
   3   7  -4 1993.28 157.769  28
   3   7  -4 2143.04 180.338  24
   3   7  -4 2018.45 134.413  16
   3   7  -5 348.219 58.6011  23
   3   7  -5 316.426 56.5800  20
   3   7  -5 227.998 63.0693  28
   3   7  -5 384.558 62.0575  16
   3   7  -5 264.445 75.4234  24
   3   7  -6 36.7762 36.0883  23
   3   7  -6 2.50633 26.9774  20
   3   7  -6 29.9823 50.2406  28
   3   7  -6 47.2754 37.6737  16
   3   7  -6 106.611 60.0854  24
   3   7  -7 2089.36 130.865  23
   3   7  -7 2162.16 132.787  20
   3   7  -7 2156.05 149.946  28
   3   7  -7 2216.10 131.026  16
   3   7  -8 251.265 48.4811  23
   3   7  -8 272.381 51.9984  20
   3   7  -8 230.410 45.5713  16
   3   7  -8 310.829 58.8629  28
   3   7  -9 15.5396 23.2213  23
   3   7  -9 35.2589 31.7256  20
   3   7  -9 45.5514 36.8436  28
   3   7  -9 21.3184 27.6783  16
   3   7 -10 39.1669 28.2900  16
   3   7 -10 2.29937 25.1829  23
   3   7 -10-28.7095 29.3342  20
   3   7 -10 16.0757 28.7593  28
   3   7 -11 138.304 34.2239  23
   3   7 -11 90.4408 32.6450  20
   3   7 -11 49.5732 29.4573  28
   3   7 -11 120.627 30.5207  16
   3   7 -12 242.939 34.7444  23
   3   7 -12 257.630 40.6735  20
   3   7 -12 236.716 34.7191  16
   3   7 -13 133.644 26.7134  20
   3   7 -13 135.544 22.0143  16
   3   7 -14 59.7382 15.6473  20
   3   8   5 798.418 46.8458  16
   3   8   4 1775.90 94.2538  28
   3   8   4 1735.02 79.5814  16
   3   8   3 463.421 56.5577  28
   3   8   3 427.707 45.4754  16
  -3  -8  -3 392.598 44.6852  26
   3   8   2 139.766 45.5221  28
   3   8   2 166.145 35.9742  16
  -3  -8  -2 203.891 41.7929  26
   3   8   2 277.059 59.0274  24
   3   8   1 3757.06 169.353  28
   3   8   1 3814.32 143.662  16
  -3  -8  -1 4171.45 156.755  26
   3   8   1 4063.21 188.375  24
   3   8   0 1019.82 96.9144  28
   3   8   0 1014.88 81.3391  16
  -3  -8   0 1063.76 89.8532  26
   3   8   0 1141.61 111.309  24
   3   8  -1 1357.26 90.1920  20
   3   8  -1 1395.86 93.7347  16
   3   8  -1 1269.97 107.778  28
   3   8  -1 1529.49 129.755  24
   3   8  -2 0.16044 31.7349  28
   3   8  -2 43.8749 29.7612  20
   3   8  -2 2.09263 27.6753  16
   3   8  -2 27.3764 49.2279  24
   3   8  -3 129.607 35.3678  20
   3   8  -3 221.889 52.1358  28
   3   8  -3 161.911 40.7037  16
   3   8  -3 226.638 66.6789  24
   3   8  -4 5.23801 26.7186  20
   3   8  -4 5.46534 35.3939  28
   3   8  -4-15.1089 27.1612  16
   3   8  -4 21.5253 43.7584  24
   3   8  -5 46.4232 29.8580  20
   3   8  -5 39.3393 37.1027  28
   3   8  -5-20.3385 23.3594  16
   3   8  -5-6.44706 38.4371  24
   3   8  -6 362.769 50.9320  20
   3   8  -6 300.736 50.3700  28
   3   8  -6 404.585 52.9167  16
   3   8  -7 33.9819 23.3735  20
   3   8  -7 91.9983 47.2681  28
   3   8  -7 71.4444 29.5183  16
   3   8  -8 1085.67 76.9263  20
   3   8  -8 1109.97 83.6554  28
   3   8  -8 1060.15 73.7751  16
   3   8  -9 511.104 53.0830  20
   3   8  -9 548.136 54.3053  28
   3   8  -9 530.189 50.7252  16
   3   8 -10-13.2167 19.3404  20
   3   8 -10 1.70858 15.7416  16
   3   8 -11 51.8471 20.8350  20
   3   8 -11 52.9034 15.7167  16
   3   9  -1 464.770 38.7049  16
   3   9  -1 388.410 40.0312  28
   3   9  -2 1202.23 58.2478  20
   3   9  -2 1111.90 67.2693  28
   3   9  -2 1202.82 61.5807  16
   3   9  -2 1175.20 79.2782  24
   3   9  -3 185.901 27.0224  20
   3   9  -3 249.890 34.4506  28
   3   9  -3 234.433 31.6588  16
  -3  -9   3 275.371 35.7457  26
   3   9  -3 266.280 46.3698  24
   3   9  -4 16.7004 15.6729  20
   3   9  -4 5.08513 15.6528  16
   3   9  -4-18.1661 21.5619  28
   3   9  -4 28.1501 28.3069  24
   3   9  -5 255.860 31.3347  20
   3   9  -5 239.519 30.2549  16
   3   9  -6 387.055 33.9573  20
   3   9  -6 395.578 35.3002  16
   4 -12   6 150.003 35.0924  22
  -4  12  -6 242.435 30.9811  33
  -4  12  -6 255.153 43.0203  24
   4 -12   5 249.058 48.4682  22
  -4  12  -5 300.834 35.6733  33
  -4  12  -5 262.538 42.7299  24
   4 -12   4 205.148 46.0936  22
  -4  12  -4 263.322 34.4627  33
  -4  12  -4 168.249 41.5030  24
   4 -12   3 171.600 44.3976  22
  -4  12  -3 285.320 39.7074  33
  -4  12  -3 166.551 38.7976  24
   4 -12   2 68.4578 37.4109  22
  -4  12  -2 144.380 29.6192  33
   4 -12   1 413.425 58.2996  22
  -4  12  -1 299.461 36.2935  33
   4 -12   0 181.665 44.5371  22
  -4  12   0 125.589 24.3505  33
   4 -12  -1 157.749 37.1087  22
  -4  12   1 174.270 26.9562  33
   4 -11  10 65.5829 28.5475  22
  -4  11 -10 67.3808 20.2138  21
  -4  11 -10 75.9876 25.7296  33
  -4  11 -10 13.8160 26.4972  24
   4 -11   9 459.956 62.4907  22
  -4  11  -9 419.295 40.2329  21
  -4  11  -9 525.872 50.1130  33
  -4  11  -9 426.609 60.3189  24
   4 -11   8 411.508 65.7137  22
  -4  11  -8 495.991 44.0098  21
  -4  11  -8 581.663 56.1006  33
  -4  11  -8 463.089 72.0019  24
   4 -11   7 49.4406 47.0010  22
  -4  11  -7 7.29709 18.2501  21
  -4  11  -7 25.9396 23.4367  33
  -4  11  -7 48.7950 46.4909  24
   4 -11   6 75.8472 48.7108  22
  -4  11  -6 148.694 36.4980  33
  -4  11  -6 91.8813 38.2779  24
   4 -11   5 34.9770 42.7058  22
  -4  11  -5 46.4913 29.6428  33
   4 -11   4 2447.28 173.883  22
  -4  11  -4 2336.73 124.237  33
  -4  11  -3 16.6624 26.9784  33
  -4  11  -3 70.3778 45.5676  24
   4 -11   2 828.433 106.732  22
  -4  11  -2 717.723 75.0574  33
  -4  11  -2 690.315 83.9173  24
   4 -11   1 65.7035 54.9636  22
  -4  11  -1-2.12210 26.8105  33
   4 -11   0 440.935 87.3777  22
  -4  11   0 463.510 62.9526  33
   4 -11  -1 300.966 76.2743  22
  -4  11   1 267.964 48.3509  33
   4 -11  -1 271.946 66.4684  15
   4 -11  -2 353.245 71.1909  22
  -4  11   2 503.068 58.9070  33
   4 -11  -3 62.8327 44.4361  22
  -4  11   3 27.3069 26.5285  33
   4 -11  -4 546.392 71.3781  22
  -4  11   4 496.005 50.3635  33
   4 -11  -5 126.497 37.4062  22
  -4  11   5 86.2215 22.4865  33
  -4  10 -13 25.6624 13.7023  21
   4 -10  12 28.6507 26.5192  22
  -4  10 -12 19.5762 19.9042  21
  -4  10 -12 91.3646 35.7139  24
  -4  10 -11 18.5112 20.6529  21
  -4  10 -11-15.4778 20.9652  33
  -4  10 -11 51.3643 45.6769  24
   4 -10  10 298.388 65.7831  22
  -4  10 -10 242.666 41.8571  21
  -4  10 -10 301.423 44.0818  33
  -4  10 -10 242.673 59.3895  24
   4 -10   9 317.426 72.8484  22
  -4  10  -9 493.932 61.5479  33
  -4  10  -9 363.377 52.1371  21
  -4  10  -9 373.833 81.6116  24
   4 -10   8 17.7088 47.4205  22
  -4  10  -8 29.8484 30.6411  21
  -4  10  -8 53.6826 34.5328  33
  -4  10  -8 6.22803 48.6799  24
   4 -10   7 188.462 68.3450  22
  -4  10  -7 205.975 50.3923  21
  -4  10  -7 223.154 48.1454  33
  -4  10  -7 168.547 68.0351  24
   4 -10   6 65.9349 48.9819  22
  -4  10  -6 20.1933 23.7955  21
  -4  10  -6-38.5943 30.6421  33
  -4  10  -6 31.9916 53.5508  24
   4 -10   5 69.2533 56.6936  22
  -4  10  -5 49.1998 29.6050  33
  -4  10  -5 64.6320 33.0959  21
  -4  10  -5 96.9854 52.1238  24
   4 -10   4 393.131 90.3774  22
  -4  10  -4 336.884 53.4167  21
  -4  10  -4 470.554 70.3630  33
  -4  10  -4 279.904 73.8540  24
   4 -10   3 32.0243 55.0961  22
  -4  10  -3 66.2972 41.7679  33
  -4  10  -3 76.9522 55.3312  24
   4 -10   2 1162.01 139.166  22
  -4  10  -2 1068.78 101.159  33
  -4  10  -2 990.051 120.383  24
   4 -10   1-1.84324 57.4941  22
  -4  10  -1 47.2821 42.3062  33
   4 -10   0 136.247 65.7042  22
  -4  10   0 187.929 50.9205  33
   4 -10  -1 709.032 110.033  22
  -4  10   1 654.320 81.6438  33
   4 -10  -2 6.32065 59.1401  22
  -4  10   2 0.24203 36.0270  33
   4 -10  -3 489.620 100.269  22
  -4  10   3 482.466 67.7322  33
   4 -10  -3 644.490 115.210  15
   4 -10  -4 2071.28 164.660  22
  -4  10   4 1958.26 125.362  33
   4 -10  -4 2156.51 176.672  15
   4 -10  -5 93.1945 47.1477  22
  -4  10   5 84.7305 38.4591  33
   4 -10  -6 130.651 49.5573  22
  -4  10   6 165.229 35.5312  33
   4 -10  -6 117.504 51.6327  27
   4 -10  -7 1263.71 98.2995  22
  -4  10   7 1347.75 84.7534  33
   4 -10  -7 1276.30 106.136  27
  -4  10   8 338.826 38.6533  33
   4 -10  -8 357.150 53.2337  27
  -4   9 -14 1427.36 67.8220  21
  -4   9 -14 1337.11 60.3878  30
  -4   9 -13 333.351 41.2886  21
  -4   9 -13 146.687 28.5522  30
  -4   9 -12 340.788 50.6933  21
  -4   9 -12 298.483 40.8430  30
  -4   9 -12 357.729 61.1259  24
  -4   9 -11 696.472 69.3076  21
  -4   9 -11 632.639 62.3120  33
  -4   9 -11 599.192 59.2955  30
  -4   9 -11 555.206 81.0771  24
  -4   9 -10 678.992 75.2973  21
  -4   9 -10 666.566 71.1153  33
  -4   9 -10 638.185 62.7951  30
  -4   9 -10 603.753 102.616  27
  -4   9 -10 775.591 103.303  24
  -4   9  -9 14.5429 27.3924  21
  -4   9  -9 26.9801 59.3382  27
  -4   9  -9 57.8892 33.0357  33
  -4   9  -9 15.9192 45.2956  24
  -4   9  -8 33.4518 35.6168  21
  -4   9  -8 41.8305 29.4562  33
  -4   9  -8 57.0153 91.6225  27
  -4   9  -8-103.010 74.0590  24
  -4   9  -7 463.355 68.4947  21
  -4   9  -7 499.057 70.8122  33
  -4   9  -7 370.990 91.9117  27
  -4   9  -7 393.582 84.0156  24
  -4   9  -6 429.614 67.8240  33
  -4   9  -6 331.483 58.3827  21
  -4   9  -6 501.039 110.529  27
  -4   9  -6 300.105 84.6635  24
  -4   9  -5 31.9432 35.5395  33
  -4   9  -5 8.77732 64.1700  27
  -4   9  -5 14.7291 31.7786  21
  -4   9  -5-22.1726 56.0359  24
  -4   9  -4 2395.38 140.738  21
  -4   9  -4 2465.09 179.901   5
  -4   9  -4 2378.85 152.295  33
  -4   9  -4 2467.49 217.988  27
  -4   9  -4 2147.94 189.432  24
   4  -9   3 5595.60 303.231  22
  -4   9  -3 5194.52 204.487  21
  -4   9  -3 4923.51 248.232   5
  -4   9  -3 5094.92 219.615  33
  -4   9  -3 4751.10 303.926  27
  -4   9  -3 4937.62 278.242  24
   4  -9   2 65.7082 64.4097  22
   4  -9   2 216.953 75.4792   4
  -4   9  -2 70.8847 43.8220   5
  -4   9  -2 74.7834 53.7905   4
  -4   9  -2-67.7025 63.0996  27
  -4   9  -2 46.8520 30.5510  33
  -4   9  -2 251.951 83.1643  24
   4  -9   1 519.403 109.091  22
   4  -9   1 463.306 88.2614   4
  -4   9  -1 401.204 84.4058   4
  -4   9  -1 644.049 126.614  27
  -4   9  -1 509.997 78.9189  33
   4  -9   0 1003.80 136.703  22
  -4   9   0 1095.15 111.484  33
   4  -9   0 991.534 127.218   4
  -4   9   0 965.061 129.334   4
   4  -9  -1 1076.61 143.770  22
   4  -9  -2 64.6736 63.3274  22
   4  -9  -3 66.2893 62.6750  22
   4  -9  -4 52.9238 47.8241  22
   4  -9  -5 585.141 105.146  22
   4  -9  -5 747.281 137.780  15
   4  -9  -6 798.145 107.134  22
   4  -9  -6 982.944 133.159  15
   4  -9  -7 26.1995 48.1044  22
   4  -9  -7-21.4580 63.5708  15
   4  -9  -8 88.2482 52.3167  27
   4  -9  -9 1567.13 130.634  27
   4  -9 -10 499.591 70.9510  27
   4  -9 -11-1.41344 28.8568  27
  -4   8 -15 79.1159 22.1380  30
  -4   8 -14 1100.64 71.5556  21
  -4   8 -14 1003.15 69.4827  30
  -4   8 -14 1141.90 104.012  27
  -4   8 -13 11.9060 25.9004  21
  -4   8 -13 65.2093 48.6246  27
  -4   8 -13 19.3437 28.6486  30
  -4   8 -12 31.2060 31.3112  21
  -4   8 -12 34.1124 27.4768  30
  -4   8 -12 65.0692 60.1595  27
  -4   8 -12 14.7589 36.7927  24
  -4   8 -11 1244.44 100.467  21
  -4   8 -11 1129.44 93.4506  30
  -4   8 -11 1118.74 140.913  27
  -4   8 -11 1106.75 124.398  24
  -4   8 -10 817.144 90.0016  21
  -4   8 -10 774.442 82.4581  30
  -4   8 -10 737.667 126.861  27
  -4   8 -10 741.214 112.597  24
  -4   8  -9 48.4872 33.2596  21
  -4   8  -9 39.6393 56.7765  27
  -4   8  -9 19.9139 33.0771  30
  -4   8  -9-25.3771 52.3790  24
  -4   8  -8 775.059 83.8544  30
  -4   8  -8 821.079 91.0547  21
  -4   8  -8 807.662 87.6314  33
   4  -8   8 817.457 105.206   9
  -4   8  -8 848.534 139.152  27
  -4   8  -8 822.186 129.221  24
  -4   8  -7 1491.70 180.659  27
  -4   8  -7 1778.35 127.550  21
  -4   8  -7 1557.93 139.061   5
  -4   8  -7 1869.11 128.608  33
   4  -8   7 1625.51 146.382   9
  -4   8  -7 1619.78 171.224  24
   4  -8   6-3.47572 42.2757   9
  -4   8  -6 52.9643 40.7369   5
  -4   8  -5 4333.25 232.024   5
  -4   8  -4 264.146 68.5953   5
  -4   8  -3-15.1001 41.4206   5
  -4   8  -3-5.26954 46.9507   4
   4  -8   2 316.322 78.0509   4
  -4   8  -2 210.790 64.4923   5
  -4   8  -2 197.144 74.9123   4
  -4   8  -1 17988.4 439.963   5
   4  -8   1 17801.0 479.131   4
  -4   8  -1 17871.1 508.938   4
   4  -8   0 170.676 68.5696   4
  -4   8   0 229.060 84.3605   4
   4  -8  -1 3159.20 213.775   4
  -4   8   1 3307.20 231.648   4
   4  -8  -2 11925.9 410.645   4
  -4   8   2 12248.6 443.720   4
   4  -8  -3 1246.22 137.729   4
  -4   8   3 1322.07 146.769   4
   4  -8  -4 184.550 75.2741   4
  -4   8   4 276.715 83.0157   4
   4  -8  -4 246.651 71.8132  14
   4  -8  -5 4856.29 286.340  13
   4  -8  -5 5236.97 285.336  22
   4  -8  -5 4661.14 252.450   4
  -4   8   5 4563.98 266.462   4
   4  -8  -5 4988.05 321.688  15
   4  -8  -5 4670.91 292.279  14
   4  -8  -6 2507.87 229.727  15
   4  -8  -7 145.419 84.1002  29
   4  -8  -7-25.3210 76.8412  15
   4  -8  -8 63.4903 59.1586  32
   4  -8  -8 77.2089 65.0747  29
   4  -8  -8 51.5102 67.6584  15
  -4   8   9 710.389 81.7901  28
   4  -8  -9 692.658 120.461  27
   4  -8  -9 895.381 122.995  15
  -4   8  10 426.505 64.3195  28
   4  -8 -10 397.683 86.8073  27
  -4   8  11 847.645 75.1069  28
   4  -8 -11 993.550 107.568  27
  -4   8  12 281.282 40.3188  28
   4  -8 -12 379.489 63.2296  27
  -4   7 -16 395.175 36.5943  30
  -4   7 -16 361.878 50.7464  27
  -4   7 -15 1.36649 20.2979  30
  -4   7 -15-50.3734 41.6144  27
  -4   7 -14 53.4737 28.2343  21
  -4   7 -14 9.50350 22.8364  30
  -4   7 -13 463.563 59.5107  21
  -4   7 -13 496.825 63.5615  30
  -4   7 -12 84.1036 38.0107  21
  -4   7 -12 95.7532 41.5428  30
  -4   7 -12 175.373 61.0353  24
  -4   7 -11 32.0265 29.7549  21
  -4   7 -11 50.0942 38.2384  30
  -4   7 -11 43.2454 53.8202  24
  -4   7 -10 748.874 83.4214  30
  -4   7 -10 628.544 80.2795  21
  -4   7 -10 426.841 101.886  27
  -4   7 -10 627.692 110.836  24
  -4   7  -9 4526.35 201.576  21
  -4   7  -9 3969.36 216.006   5
   4  -7   9 3917.07 226.969   9
  -4   7  -9 4345.14 196.600  30
  -4   7  -9 3211.51 250.720  27
  -4   7  -9 3775.51 246.551  24
   4  -7   8 369.881 82.8737   9
  -4   7  -8 437.385 83.9413   5
  -4   7  -7 2033.78 155.384   5
   4  -7   7 2048.63 160.711   9
  -4   7  -6 1104.76 120.465   5
   4  -7   6 1210.10 120.911   9
  -4   7  -5 3877.88 209.520   5
   4  -7   5 3946.95 203.064   9
   4  -7   4 299.269 64.1058   9
  -4   7  -4 229.826 62.1241   5
  -4   7  -3 92.7476 50.9300   5
  -4   7  -3 118.880 56.4161   4
  -4   7  -2 2977.96 176.300   5
   4  -7   2 3202.06 186.266   4
  -4   7  -1 1078.73 108.578   5
   4  -7   1 1093.19 119.614   4
  -4   7  -1 1055.75 122.423   4
  -4   7   0 5440.59 220.869   5
   4  -7   0 5706.72 259.790   4
  -4   7   0 5633.07 274.220   4
   4  -7  -1 628.204 98.0440   4
  -4   7   1 573.594 96.3725   4
   4  -7  -2 23.4237 43.8244   4
  -4   7   2 121.209 69.1672   4
   4  -7  -3 498.228 88.3256   4
  -4   7   3 434.079 87.8261   4
   4  -7  -4 2779.88 191.410   4
  -4   7   4 2779.95 204.319   4
   4  -7  -5 206.259 63.9217   4
  -4   7   5 131.639 55.8143   4
   4  -7  -5 255.566 86.4615  14
   4  -7  -6 605.844 109.820  13
   4  -7  -6 411.666 81.8638   4
  -4   7   6 547.845 99.0066   4
   4  -7  -7 4492.38 280.030  13
   4  -7  -7 5154.52 328.440  15
   4  -7  -7 4836.99 304.416  32
   4  -7  -7 4489.85 292.774  14
   4  -7  -8 226.908 74.7468  32
   4  -7  -8 221.152 87.2890  29
   4  -7  -8 343.527 100.349  15
   4  -7  -9-9.67316 54.3946  32
   4  -7  -9 153.685 90.7308  29
   4  -7  -9 195.234 84.0186  15
   4  -7 -10 102.093 68.3291  29
   4  -7 -10 132.607 73.9863  27
   4  -7 -10 120.216 66.7977  15
   4  -7 -11 195.558 78.6355  29
   4  -7 -11 189.068 75.8751  27
   4  -7 -11 175.188 65.4787  15
   4  -7 -12 251.034 69.9595  29
   4  -7 -12 67.5628 51.8134  27
   4  -7 -12 121.155 56.2135  15
   4  -7 -13 306.503 58.2440  29
  -4   7  13 274.187 45.8176  28
   4  -7 -13 265.014 63.6051  27
  -4   7  14 470.333 46.5452  28
   4  -7 -14 517.954 61.6986  27
  -4   6 -16 78.1521 23.9681  30
  -4   6 -16-3.77989 46.7714  27
  -4   6 -15-36.0305 72.9491  27
  -4   6 -15 124.413 31.0347  30
  -4   6 -14 83.8283 28.8641  21
  -4   6 -14 29.2262 24.8300  30
  -4   6 -13 20.2355 27.4980  21
  -4   6 -13 7.81153 27.0756  30
  -4   6 -13-18.7251 79.8402  27
  -4   6 -12 230.051 50.1439  21
  -4   6 -12 258.401 93.4221  27
  -4   6 -12 249.071 53.9398  30
  -4   6 -11 2058.30 131.091  21
   4  -6  11 1752.90 180.387  36
  -4   6 -11 2017.14 136.457  30
  -4   6 -11 1775.76 208.018  27
  -4   6 -11 1853.40 169.869  24
   4  -6  10 1529.64 167.092  36
   4  -6  10 1542.68 148.203   9
   4  -6   9 56.3483 71.1541  36
   4  -6   9 107.577 56.2796   9
  -4   6  -9 38.2104 42.1193   5
   4  -6   8 157.696 65.2585  36
   4  -6   8 158.193 66.2053   9
  -4   6  -8 167.302 58.2369   5
   4  -6   7 3681.63 234.064  36
  -4   6  -7 3572.88 194.570   5
   4  -6   7 3735.22 205.891   9
   4  -6   6 1950.24 168.962  36
  -4   6  -6 1938.24 141.150   5
   4  -6   6 1975.31 144.399   9
   4  -6   5 9.81325 46.5578  36
   4  -6   5-2.38569 31.6345   9
  -4   6  -5-13.2839 38.7372   5
  -4   6  -4 1017.25 101.878   5
   4  -6   4 963.829 93.1285   9
  -4   6  -4 950.861 98.1921   4
  -4   6  -3 5467.13 224.361   5
  -4   6  -3 5568.47 232.464   4
  -4   6  -2 9636.85 289.324   5
  -4   6  -2 9871.45 316.302   4
  -4   6  -1 4850.07 201.567   5
   4  -6   1 5276.21 225.009   4
  -4   6  -1 4633.53 223.461   4
  -4   6   0 4737.19 190.981   5
   4  -6   0 4669.35 235.676  38
   4  -6   0 5069.43 224.379   4
  -4   6   0 4865.40 234.449   4
   4  -6  -1 125.293 51.9277   4
  -4   6   1 58.1460 36.6248   5
  -4   6   1 79.5879 53.9740   4
   4  -6  -1 181.977 62.7646  38
   4  -6  -2 13716.5 428.548  38
   4  -6  -2 12716.3 372.283   4
  -4   6   2 12491.3 390.248   4
   4  -6  -3 1797.80 143.297   4
  -4   6   3 1989.43 160.181   4
   4  -6  -4 666.354 94.0666   4
  -4   6   4 650.909 97.0328   4
   4  -6  -5 39.5566 46.2291   4
  -4   6   5 75.9594 58.4787   4
  -4   6   6 88.2559 59.0087   4
   4  -6  -6 138.253 70.4759  13
   4  -6  -6 31.1306 44.0982   4
   4  -6  -6-22.5474 57.0535  14
   4  -6  -7 433.526 92.8152  13
   4  -6  -7 269.861 83.4510  14
   4  -6  -8 607.901 109.730  13
   4  -6  -8 470.517 107.375  14
   4  -6  -9 849.930 123.867  13
   4  -6  -9 880.788 146.639  29
   4  -6  -9 751.752 133.444  15
   4  -6  -9 682.574 115.995  14
   4  -6  -9 1067.51 198.298  32
   4  -6 -10 84.9319 60.2456  27
   4  -6 -10 57.6444 77.4180  15
   4  -6 -10 32.3465 61.1946  32
   4  -6 -10 74.3233 76.1150  29
   4  -6 -11 286.073 80.0415  32
   4  -6 -11 354.450 103.103  29
   4  -6 -11 232.431 90.9514  27
   4  -6 -11 221.455 75.7690  15
   4  -6 -12 1004.40 137.327  29
   4  -6 -12 911.607 126.081  27
   4  -6 -12 935.289 127.576  15
   4  -6 -13 109.765 64.7514  29
   4  -6 -13 23.9439 54.3104  27
   4  -6 -13 73.4059 57.3706  15
   4  -6 -14 112.843 51.5860  29
   4  -6 -14 31.6036 46.2134  27
   4  -6 -14 53.6874 38.2952  15
   4  -6 -15 21.1693 29.4905  29
   4  -6 -15 5.13576 33.8457  27
  -4   5 -17 301.550 46.7587  27
  -4   5 -16-104.466 71.0862  27
  -4   5 -16 75.9653 21.7151  30
  -4   5 -15-10.2288 22.2514  30
  -4   5 -15 49.5011 67.0773  27
  -4   5 -14 360.656 123.814  27
  -4   5 -14 277.960 49.7537  30
  -4   5 -13 62.2994 33.3198  30
  -4   5 -13 247.217 141.023  27
  -4   5 -12 1213.88 103.817  30
  -4   5 -12 1169.05 120.863  26
   4  -5  11 54.1326 62.6297  36
  -4   5 -11 81.5158 36.3047  10
  -4   5 -11 47.4011 38.9340  30
   4  -5  10 111.425 72.7568  36
  -4   5 -10 146.744 48.6558  10
  -4   5  -9 450.511 70.1887  10
   4  -5   9 438.244 97.4192  36
  -4   5  -9 430.496 69.8013   5
   4  -5   8 7139.23 328.620  36
  -4   5  -8 7121.99 239.757  10
  -4   5  -8 7345.11 264.948   5
   4  -5   7 178.547 63.8053  36
  -4   5  -7 115.472 27.6981  10
  -4   5  -7 123.731 46.4418   5
   4  -5   6 140.338 59.8791  36
  -4   5  -6 58.0102 35.9073   5
  -4   5  -6 84.4667 27.9701  10
   4  -5   5 2402.57 168.210  36
  -4   5  -5 2569.54 147.487   5
  -4   5  -5 2356.86 116.253  10
  -4   5  -4 201.512 56.4333   5
  -4   5  -4 229.244 58.6904   4
   4  -5   3 358.046 71.8471  36
  -4   5  -3 310.518 56.4460   5
  -4   5  -3 456.236 74.0292   4
   4  -5   2 663.536 89.2400  38
  -4   5  -2 693.954 82.4328   5
  -4   5  -2 750.470 86.6220   4
  -4   5  -1 4000.09 167.767   5
   4  -5   1 4258.61 207.788  38
  -4   5  -1 4003.57 189.737   4
   4  -5   0 705.839 95.7853  38
  -4   5   0 645.674 71.5470   5
  -4   5   0 657.915 87.4090   4
   4  -5  -1 175.219 59.0692  38
   4  -5  -1 109.932 45.6383   4
  -4   5   1 73.4848 43.7414   4
  -4   5   1 95.3495 35.3652   5
   4  -5  -2 3731.02 210.100  38
   4  -5  -2 3512.26 179.120   4
  -4   5   2 3526.66 190.115   4
   4  -5  -3 207.345 67.6959  38
   4  -5  -3 199.148 57.1609   4
  -4   5   3 144.197 60.2804   4
   4  -5  -4 3790.85 226.549  38
   4  -5  -4 3156.64 174.370   4
  -4   5   4 3471.58 193.983   4
   4  -5  -5 1747.73 142.476  13
   4  -5  -5 1843.25 164.988  38
   4  -5  -5 1579.22 127.625   4
  -4   5   5 1689.15 139.785   4
   4  -5  -6 1804.82 153.705  13
  -4   5   6 1656.66 139.614   4
   4  -5  -6 1681.56 165.583  14
   4  -5  -7 1137.73 130.985  13
   4  -5  -7 1169.42 149.455  14
   4  -5  -8 3142.05 215.194  13
   4  -5  -8 3084.88 235.349  14
   4  -5  -9 324.992 84.6621  13
   4  -5  -9 203.450 77.6167  14
   4  -5 -10 279.244 88.0702  13
   4  -5 -10 397.535 111.212  32
   4  -5 -10 445.511 118.550  29
   4  -5 -10 381.625 109.863  15
   4  -5 -10 347.233 94.8765  14
   4  -5 -11 262.845 88.3371  32
   4  -5 -11 276.974 97.5769  29
   4  -5 -11 228.692 89.4157  27
   4  -5 -11 276.604 82.7597  15
   4  -5 -12 261.861 80.9581  32
   4  -5 -12 297.398 95.1493  29
   4  -5 -12 371.938 93.1524  27
   4  -5 -12 246.774 81.9851  15
   4  -5 -13 1148.41 147.665  29
   4  -5 -13 936.869 125.462  27
   4  -5 -13 937.435 129.901  15
   4  -5 -14 2062.15 169.590  29
   4  -5 -14 1770.23 148.871  27
   4  -5 -14 1892.80 160.744  15
   4  -5 -15-15.1077 46.0449  29
   4  -5 -15 19.8426 37.9881  27
   4  -5 -15-34.6818 44.3866  15
   4  -5 -16 49.4525 31.6772  29
   4  -5 -16-9.13479 28.5447  27
  -4   4 -17-55.1986 49.7290  27
  -4   4 -16 1415.21 126.327  27
  -4   4 -15 240.499 98.4810  27
  -4   4 -14 719.445 67.7377  30
  -4   4 -14 575.184 78.4907  26
  -4   4 -13 4.30384 29.0719  30
  -4   4 -13 38.5822 48.3072  26
  -4   4 -12 4398.70 190.265  30
  -4   4 -12 4599.47 317.530  27
   4  -4  11-14.3882 57.5108  36
  -4   4 -11-1.21520 33.6302  10
  -4   4 -10 7192.37 275.625  11
   4  -4  10 8114.56 367.696  36
  -4   4 -10 7644.55 268.153  10
  -4   4  -9 1453.90 118.693  11
   4  -4   9 1704.73 169.989  36
  -4   4  -9 1454.38 115.684  10
  -4   4  -8 276.026 53.0433  10
  -4   4  -8 272.372 56.0603   5
   4  -4   8 282.384 77.2537  36
   4  -4   7 1077.28 125.517  36
  -4   4  -7 850.923 80.0985  10
  -4   4  -7 931.373 93.0642   5
   4  -4   6 659.833 99.6433  36
  -4   4  -6 710.805 71.3102  10
  -4   4  -6 743.748 83.4354   5
   4  -4   5 555.664 86.6516  36
  -4   4  -5 517.707 56.3968  10
  -4   4  -5 494.106 68.5484   5
  -4   4  -4 6318.52 215.880   5
   4  -4   4 6052.03 238.477  36
  -4   4  -4 6541.15 175.309  10
  -4   4  -4 6618.90 219.582   4
   4  -4   4 6613.93 256.323  38
   4  -4   3 6609.42 235.339  36
  -4   4  -3 7151.92 223.258   5
  -4   4  -3 7416.57 174.348  10
   4  -4   3 7235.80 264.543  38
  -4   4  -3 7242.70 230.291   4
   4  -4   2 2122.54 133.164  36
  -4   4  -2 2285.40 126.141   5
  -4   4  -2 2316.01 93.4016  10
  -4   4  -2 2253.77 131.410   4
   4  -4   2 2168.31 147.177  38
  -4   4  -1 18664.6 341.585   5
   4  -4   1 18682.2 419.659  38
  -4   4  -1 18256.0 373.971   4
  -4   4   0 23407.8 371.760   5
   4  -4   0 22644.4 469.440  38
  -4   4   0 22398.8 420.877   4
  -4   4   1 2155.52 113.734   5
   4  -4  -1 2119.57 147.668  38
  -4   4   1 2132.17 137.438   4
   4  -4  -2 440.488 81.8840  38
  -4   4   2 391.184 51.0461   5
  -4   4   2 458.268 74.0408   4
   4  -4  -3 4972.63 232.760  38
  -4   4   3 4484.48 200.962   4
   4  -4  -4 3999.75 215.590  38
  -4   4   4 3864.01 188.348   4
   4  -4  -5 1334.98 111.497  13
   4  -4  -5 1415.73 138.734  38
  -4   4   5 1337.80 114.533   4
   4  -4  -5 1365.10 110.342   7
   4  -4  -6 327.249 64.6126  13
  -4   4   6 370.570 66.7760   4
   4  -4  -6 354.864 79.3833  14
   4  -4  -6 334.783 82.0789  38
   4  -4  -7-11.5340 42.7295  13
   4  -4  -7 122.694 64.3794  14
   4  -4  -8 3856.92 253.336  14
   4  -4  -8 3779.45 219.535  13
   4  -4  -9 87.3759 69.1612  13
   4  -4  -9 110.812 75.2446  14
   4  -4 -10 6807.54 364.867  14
   4  -4 -10 6545.99 323.211  13
   4  -4 -11 1322.10 151.318  13
   4  -4 -11 1104.40 152.990  32
   4  -4 -11 1445.87 159.038  31
   4  -4 -11 1335.84 172.755  29
   4  -4 -11 1081.51 144.378  27
   4  -4 -11 1386.05 181.860  15
   4  -4 -11 1218.69 163.074  14
   4  -4 -12 700.168 124.999  32
   4  -4 -12 697.268 129.605  29
   4  -4 -12 716.903 120.320  27
   4  -4 -12 654.074 125.111  15
   4  -4 -13 1108.73 130.055  18
   4  -4 -13 1019.30 156.481  29
   4  -4 -13 1104.06 145.640  27
   4  -4 -13 1005.31 145.747  15
   4  -4 -14 246.311 69.6416  18
   4  -4 -14 221.394 75.1215  29
   4  -4 -14 323.098 85.5336  27
   4  -4 -14 219.302 79.6487  15
   4  -4 -15 1180.43 131.787  29
   4  -4 -15 1180.54 113.961  27
   4  -4 -15 1202.91 127.791  15
   4  -4 -16 63.1911 42.9705  29
   4  -4 -16 103.739 43.1549  27
   4  -4 -16 54.5015 43.3989  15
   4  -4 -17 66.3228 33.9149  29
  -4   3 -17-70.6113 38.2527  27
  -4   3 -16 472.364 88.9847  27
  -4   3 -15 876.071 134.053  27
  -4   3 -15 536.861 75.2374  26
  -4   3 -14 1752.26 184.688  27
  -4   3 -14 1146.34 116.720  26
  -4   3 -13 653.120 131.272  29
  -4   3 -13 577.897 146.598  27
  -4   3 -13 306.204 68.5705  26
   4  -3  12 2767.83 219.760  36
  -4   3 -12 2932.62 174.619  10
  -4   3 -12 2650.91 229.875  29
  -4   3 -12 2914.02 250.623  27
  -4   3 -12 2543.99 178.360  26
  -4   3 -11 812.387 101.812  11
  -4   3 -11 930.370 99.3196  10
  -4   3 -10 277.559 60.7322  11
  -4   3 -10 262.096 62.4602  10
  -4   3  -9 3938.25 186.256  10
  -4   3  -9 3828.36 195.796  11
  -4   3  -8 1340.40 103.183  10
  -4   3  -8 1428.70 116.888  11
   4  -3   7 1024.33 122.216  38
  -4   3  -7 1007.67 86.3426  10
  -4   3  -7 939.070 87.6362   5
  -4   3  -7 1077.55 96.2601  11
   4  -3   6 418.465 81.5810  38
  -4   3  -6 432.432 59.7503  11
  -4   3  -6 406.971 54.6345  10
  -4   3  -6 359.647 58.8588   5
  -4   3  -5 9874.53 225.722  10
  -4   3  -5 9348.29 263.371   5
   4  -3   5 9417.58 326.061  38
  -4   3  -5 10060.2 242.621  11
   4  -3   4 2206.02 154.219  38
   4  -3   4 2189.36 138.819  36
  -4   3  -4 2219.50 102.663  10
  -4   3  -4 2070.28 121.374   5
  -4   3  -4 2080.21 121.722   4
   4  -3   3 930.613 93.1216  36
   4  -3   3 932.481 100.931  38
  -4   3  -3 884.528 85.6433   5
  -4   3  -3 849.658 82.1821   4
   4  -3   2 7561.41 224.583  36
   4  -3   2 8076.78 274.581  38
  -4   3  -2 7740.87 230.115   4
  -4   3  -2 7611.66 219.714   5
   4  -3   1 81.7966 45.5369  38
   4  -3   1 91.1852 36.4668  36
  -4   3  -1 30.1871 32.1502   5
  -4   3   0 15696.6 298.814   5
   4  -3   0 15498.2 385.461  38
  -4   3   0 16055.7 339.016   4
   4  -3  -1 16370.3 393.654  38
  -4   3   1 16486.7 299.229   5
  -4   3   1 17315.5 356.256   4
  -4   3   2 2852.30 123.913   5
   4  -3  -2 3362.37 179.743  38
  -4   3   2 3198.35 157.797   4
   4  -3  -3 6690.60 255.763  38
  -4   3   3 6259.81 220.876   4
   4  -3  -4 15448.9 399.869  38
  -4   3   4 14991.4 343.835   4
   4  -3  -5 29069.2 559.251  38
  -4   3   5 28841.7 478.122   4
   4  -3  -6 1537.92 136.465  38
  -4   3   6 1471.11 113.401   4
   4  -3  -6 1420.18 116.718   7
   4  -3  -6 1522.47 139.739  14
   4  -3  -7 1579.01 149.888  38
   4  -3  -7 1604.82 132.052   7
   4  -3  -7 1578.38 151.545  14
   4  -3  -8 4904.33 237.815   7
   4  -3  -8 4807.19 273.275  14
   4  -3  -9 12926.4 404.746   7
   4  -3  -9 13121.0 470.517  14
   4  -3 -10 1075.23 123.567   7
   4  -3 -10 1091.26 155.348  14
   4  -3 -11 266.700 68.2424   7
   4  -3 -11 334.640 98.9742  14
   4  -3 -12 6494.40 346.159  32
   4  -3 -12 6348.28 326.798  18
   4  -3 -12 7077.40 342.269  31
   4  -3 -12 6298.73 356.625  29
   4  -3 -12 6694.10 372.274  15
   4  -3 -12 6234.74 353.367  14
   4  -3 -13 1903.16 185.467  32
   4  -3 -13 1941.10 179.969  18
   4  -3 -13 2008.36 202.939  29
   4  -3 -13 1967.72 178.263  27
   4  -3 -13 1919.21 196.930  15
   4  -3 -14 1031.50 131.229  18
   4  -3 -14 1225.99 153.714  29
   4  -3 -14 1084.50 133.422  27
   4  -3 -14 1230.09 155.681  15
   4  -3 -15 436.769 82.1617  18
   4  -3 -15 420.885 88.2426  29
   4  -3 -15 374.848 90.3403  15
   4  -3 -16 632.091 91.2635  29
   4  -3 -16 604.916 93.0097  15
   4  -3 -17 303.634 57.8355  29
   4  -3 -17 306.653 58.1199  15
  -4   2 -16 1474.07 123.736  27
  -4   2 -16 1002.84 85.2082  26
  -4   2 -15 2011.72 171.104  27
  -4   2 -15 1554.86 119.891  26
  -4   2 -14 691.906 137.721  27
  -4   2 -14 538.453 83.1614  26
  -4   2 -13 2556.27 221.665  27
  -4   2 -13 2410.18 168.170  26
  -4   2 -12 1318.82 170.111  27
  -4   2 -12 1169.71 124.346  26
  -4   2 -11 1331.47 129.992  11
  -4   2 -11 1163.27 111.145  10
  -4   2 -10-22.6852 44.4837  11
  -4   2 -10 35.6995 29.4790  10
  -4   2  -9 96.6411 45.9388  11
  -4   2  -9 68.9911 40.2186  10
   4  -2   8-30.5486 61.1103  38
  -4   2  -8 34.1988 37.2177  11
  -4   2  -8 14.7252 27.5406  10
  -4   2  -7 6777.57 234.904  11
   4  -2   7 6920.84 326.408  38
  -4   2  -7 6893.23 218.907  10
  -4   2  -6 2778.48 142.689  11
   4  -2   6 2910.07 203.732  38
  -4   2  -6 2904.29 133.357  10
  -4   2  -5 78.2030 37.9304  11
  -4   2  -5 42.2490 20.1495  10
   4  -2   5 22.8294 43.0046  38
  -4   2  -5 64.5063 30.6477   4
  -4   2  -4 4221.15 151.114  11
   4  -2   4 4201.45 225.955  38
  -4   2  -4 4544.98 181.197   4
   4  -2   3 23525.4 496.455  38
  -4   2  -3 24888.1 337.394  11
  -4   2  -3 24110.4 411.274   4
   4  -2   2 823.621 103.059  38
  -4   2  -2 911.545 63.7272  11
  -4   2  -2 842.377 80.0727   4
   4  -2   1 736.672 93.8513  38
  -4   2  -1 732.759 74.2730   4
   4  -2   0 19545.4 421.358  38
  -4   2   0 18798.9 356.462   4
   4  -2  -1 11500.5 324.614  38
  -4   2   1 11179.8 274.798   4
   4  -2  -2 7854.22 269.852  38
  -4   2   2 8210.38 237.122   4
   4  -2  -3 1513.16 121.892  38
  -4   2   3 1558.03 107.653   4
   4  -2  -4 69.3587 46.4666  38
  -4   2   4 54.5007 32.5441   4
   4  -2  -5 60.6461 45.8435  38
  -4   2   5 29.6001 29.6624   4
   4  -2  -5 15.1424 37.3430  14
   4  -2  -6 2283.08 155.676  38
   4  -2  -6 2275.94 149.610   7
   4  -2  -6 2375.11 166.149  14
   4  -2  -7 29364.5 575.921  38
   4  -2  -7 29537.0 554.568   7
   4  -2  -7 28781.1 597.629  14
   4  -2  -8 8437.64 322.070  38
   4  -2  -8 8540.35 315.626   7
   4  -2  -8 7744.41 334.571  14
   4  -2  -9 3599.90 218.942   7
   4  -2  -9 3577.67 243.196  14
   4  -2 -10 5048.34 268.094   7
   4  -2 -10 4873.33 292.161  14
   4  -2 -11 9545.78 370.297   7
   4  -2 -11 9224.03 417.133  14
   4  -2 -12 116.939 59.9538   7
   4  -2 -12 55.9450 68.9139  14
   4  -2 -13 654.856 79.8716  20
   4  -2 -13 655.787 93.2766  19
   4  -2 -13 601.019 118.168  29
   4  -2 -13 640.999 124.438  15
   4  -2 -13 756.490 99.1523  25
   4  -2 -13 653.904 106.491  18
   4  -2 -14 602.437 75.5077  20
   4  -2 -14 412.206 74.8334  19
   4  -2 -14 484.151 91.2400  18
   4  -2 -14 428.177 101.181  29
   4  -2 -14 560.863 113.373  15
   4  -2 -14 468.058 77.4561  25
   4  -2 -15 51.4454 54.5554  18
   4  -2 -15 119.753 64.3050  29
   4  -2 -15 7.49266 57.6619  15
   4  -2 -15 6.64889 30.6046  25
   4  -2 -16 1157.22 115.956  18
   4  -2 -16 1201.86 128.938  29
   4  -2 -16 1293.39 138.658  15
   4  -2 -16 1134.24 92.6718  25
   4  -2 -17 483.496 74.9533  29
   4  -2 -17 627.404 87.6380  15
   4  -2 -17 472.548 51.0409  25
   4  -2 -18-3.52921 25.9024  15
  -4   1 -16 209.388 54.6514  27
  -4   1 -16 22.8098 24.5403  26
  -4   1 -15 475.161 99.1614  27
  -4   1 -15 211.443 50.0927  26
  -4   1 -14 2392.49 181.525  27
  -4   1 -14 1923.69 140.372  26
  -4   1 -13 3223.85 228.682  27
  -4   1 -13 2821.97 177.221  26
  -4   1 -12 332.738 91.8062  27
  -4   1 -12 322.376 76.4067  26
  -4   1 -11 823.365 92.4995  10
  -4   1 -11 901.470 108.355  11
  -4   1 -11 765.761 131.468  27
  -4   1 -11 705.450 104.352  26
  -4   1 -10 815.030 100.846  11
  -4   1 -10 915.975 97.8483  10
   4  -1  10 903.991 144.517  38
  -4   1  -9 322.719 64.8997  11
  -4   1  -9 379.470 63.9492  10
   4  -1   9 261.110 83.4335  38
   4  -1   8 198.237 75.8857  38
  -4   1  -8 130.220 47.1210  11
  -4   1  -8 103.122 41.8498  10
  -4   1  -7 1472.87 116.723  11
   4  -1   7 1739.65 180.592  38
  -4   1  -7 1685.92 108.840  10
  -4   1  -6 447.004 65.2184  11
   4  -1   6 349.351 90.2023  38
  -4   1  -6 353.302 53.1525  10
   4  -1   5 145.220 72.5635  38
  -4   1  -5 208.502 44.6777  11
  -4   1  -5 159.976 35.6335  10
  -4   1  -5 173.691 44.5720   4
   4  -1   4 1056.19 124.449  38
  -4   1  -4 1239.28 88.8460  11
  -4   1  -4 1137.74 97.7300   4
  -4   1  -3 2209.37 131.362   4
   4  -1   3 2419.49 174.262  38
   4  -1   2 3705.94 202.871  38
  -4   1  -2 3894.92 172.093   4
   4  -1   1 51456.5 714.033  38
  -4   1  -1 52232.3 611.383   4
   4  -1   0 92843.4 935.556  38
  -4   1   0 92298.8 804.088   4
   4  -1  -1 24792.2 480.020  38
  -4   1   1 24998.5 416.649   4
  -4   1   2 35372.7 494.464   4
   4  -1  -2 35394.5 560.000  38
   4  -1  -3 75818.3 585.755  12
  -4   1   3 73300.2 708.703   4
   4  -1  -4 5963.78 168.045  12
   4  -1  -4 5778.16 228.607  38
  -4   1   4 5786.45 200.585   4
   4  -1  -5 1983.72 100.331  12
  -4   1   5 1990.37 99.7807  37
   4  -1  -5 2000.73 135.542  38
  -4   1   5 1931.40 116.921   4
   4  -1  -5 2075.21 137.268  14
   4  -1  -6 21801.8 344.955  12
   4  -1  -6 21247.8 441.273  38
   4  -1  -6 20642.3 441.181   7
  -4   1   6 20289.1 332.791  37
   4  -1  -6 21352.1 464.068  14
  -4   1   7 2558.25 125.564  37
   4  -1  -7 2553.27 171.469   7
   4  -1  -7 2743.25 179.648  14
  -4   1   8 7442.67 217.038  37
   4  -1  -8 8271.13 310.717   7
   4  -1  -8 7758.39 318.563  14
   4  -1  -9 8306.02 330.285   7
   4  -1  -9 7791.96 336.602  14
   4  -1 -10 1487.95 151.344   7
   4  -1 -10 1463.49 161.181  14
   4  -1 -11 397.130 91.6340   7
   4  -1 -11 377.676 92.8346  14
   4  -1 -12 6696.84 318.037   7
   4  -1 -12 6101.38 336.904  14
   4  -1 -13 2026.51 132.133  20
   4  -1 -13 1793.73 151.879  19
   4  -1 -13 2031.67 193.593  18
   4  -1 -13 2155.02 195.431  31
   4  -1 -13 1965.88 195.866  29
   4  -1 -13 2015.14 207.356  15
   4  -1 -13 1956.54 154.931  25
   4  -1 -13 2075.70 143.380  23
   4  -1 -14 1433.43 108.506  20
   4  -1 -14 1511.66 137.886  19
   4  -1 -14 1491.90 159.523  18
   4  -1 -14 1452.58 168.489  29
   4  -1 -14 1497.13 182.313  15
   4  -1 -14 1450.80 132.753  25
   4  -1 -14 1531.33 122.852  23
   4  -1 -15 1202.23 95.8842  20
   4  -1 -15 1312.64 119.934  19
   4  -1 -15 1463.15 148.088  18
   4  -1 -15 1242.34 145.378  29
   4  -1 -15 1375.25 158.996  15
   4  -1 -15 1275.99 119.585  25
   4  -1 -15 1337.99 106.409  23
   4  -1 -16 175.205 42.7298  23
   4  -1 -16 131.089 57.3788  18
   4  -1 -16 127.020 54.4079  29
   4  -1 -16 131.764 67.2058  15
   4  -1 -16 108.438 37.2444  25
   4  -1 -17 281.163 44.9275  23
   4  -1 -17 221.948 60.7234  29
   4  -1 -17 264.823 76.7921  15
   4  -1 -17 166.110 37.5122  25
   4  -1 -18 60.2623 38.5331  15
   4  -1 -18 82.1483 24.8196  25
   4   0  16 114.567 32.4968  31
  -4   0 -16 77.1433 24.2475  26
  -4   0 -15 132.568 41.8805  26
  -4   0 -14 29.1565 42.1852  26
  -4   0 -13 58.4281 45.7410  26
  -4   0 -12 3364.01 198.668  26
  -4   0 -11 321.534 74.8280  26
  -4   0 -10 196.469 82.0958  22
   4   0  10 248.333 90.2338  38
  -4   0 -10 287.512 69.6993  11
  -4   0 -10 217.247 63.8077  26
  -4   0 -10 242.052 51.0739  10
   4   0   9 823.363 144.948  38
  -4   0  -9 839.704 101.650  11
  -4   0  -9 865.186 90.5355  10
   4   0   8 137.233 81.7600  38
  -4   0  -8 174.223 46.4714  10
  -4   0  -8 264.606 64.0373  11
   4   0   7 1791.33 194.525  38
  -4   0  -7 1993.67 141.027  11
  -4   0  -7 2036.70 122.657  10
  -4   0  -6 1188.72 103.758  11
  -4   0  -6 1212.86 90.6086  10
   4   0   6 1062.36 145.197  38
   4   0   5 16611.5 514.830  38
  -4   0  -5 17006.4 361.460  11
  -4   0  -5 16128.9 305.460  10
  -4   0  -5 16795.4 391.154   4
   4   0   4 4472.65 258.142  38
  -4   0  -4 4523.09 201.074   4
   4   0   3 5920.73 281.767  38
  -4   0  -3 6248.63 232.931   4
   4   0   2 8113.97 311.701  38
  -4   0  -2 7541.61 251.355   4
   4   0   1 255.038 75.1777  38
  -4   0  -1 315.964 61.5801   4
   4   0   0 140.666 62.4869  38
  -4   0   0 98.7354 46.6705   4
   4   0  -1 18519.6 425.839  38
  -4   0   1 19420.6 384.672   4
   4   0  -2 13757.2 356.238  38
  -4   0   2 13100.3 315.062   4
  -4   0   3 4727.46 138.469  37
   4   0  -3 4477.81 201.255  38
  -4   0   3 5057.52 193.785   4
   4   0  -4 2175.21 114.616  12
   4   0  -4 2150.85 137.885  38
  -4   0   4 2125.18 98.6754  37
  -4   0   4 2159.42 127.442   4
   4   0  -5 34977.7 432.801   5
   4   0  -5 35579.9 462.165  12
  -4   0   5 35213.6 424.930  37
  -4   0   5 34762.3 496.490   4
   4   0  -6 2305.42 123.858  12
  -4   0   6 2381.93 116.417  37
   4   0  -6 2153.55 148.210   7
   4   0  -7 7117.70 223.136  12
  -4   0   7 7035.85 207.930  37
   4   0  -7 6823.64 272.825   7
   4   0  -8 369.406 55.9974  12
  -4   0   8 399.568 54.6019  37
   4   0  -8 485.624 87.2507   7
   4   0  -9 3532.08 172.066  12
  -4   0   9 3404.38 155.139  37
   4   0  -9 3540.40 219.252   7
   4   0 -10 10873.4 313.232  12
  -4   0  10 10348.7 276.024  37
   4   0 -10 10440.9 389.745   7
  -4   0  11 146.914 41.2040  37
   4   0 -11 121.689 59.5437   7
   4   0 -11 110.686 66.3265  14
   4   0 -12 3228.72 225.314   7
   4   0 -12 2967.94 233.941  14
   4   0 -13 151.856 55.8326  23
   4   0 -13 147.739 45.3052  20
   4   0 -13 278.420 68.4220  19
   4   0 -13 76.0449 46.9135  31
   4   0 -13 211.730 84.8027  18
   4   0 -13 161.584 81.4417  15
   4   0 -13 209.862 68.6816  25
   4   0 -14 1246.87 103.222  20
   4   0 -14 1381.59 134.593  19
   4   0 -14 1290.29 147.459  18
   4   0 -14 1206.87 164.457  15
   4   0 -14 1256.47 127.294  25
   4   0 -14 1271.96 112.107  23
   4   0 -15 11.2795 28.8038  23
   4   0 -15 37.1886 28.5752  20
   4   0 -15 40.9381 43.5889  19
   4   0 -15 47.5636 55.8950  18
   4   0 -15-13.5288 65.7679  15
   4   0 -15 40.3395 37.2915  25
   4   0 -16 1493.84 97.0353  20
   4   0 -16 1531.08 136.224  18
   4   0 -16 1359.93 146.978  15
   4   0 -16 1320.95 108.903  25
   4   0 -16 1478.22 102.811  23
   4   0 -17 231.473 41.3797  23
   4   0 -17 141.537 64.8427  15
   4   0 -17 168.566 45.5162  25
   4   0 -18 422.628 64.5248  15
   4   0 -18 484.272 48.1683  25
   4   0 -18 505.386 43.2945  23
  -4  -1 -15 576.591 53.7542  26
  -4  -1 -14 246.277 49.7053  26
   4   1  13 86.3659 41.2033  17
  -4  -1 -13 41.2608 43.3230  26
   4   1  12 1124.44 117.472  17
  -4  -1 -12 828.219 98.8527  26
   4   1  11 867.043 113.415  17
  -4  -1 -11 861.410 109.849  26
  -4  -1 -10 2746.32 213.180  22
   4   1  10 3421.65 222.908  17
  -4  -1 -10 3270.72 202.137  26
  -4  -1  -9 121.444 57.4477  22
   4   1   9 232.698 91.0633  38
  -4  -1  -9 417.866 79.1470  11
  -4  -1  -9 272.036 67.8307  26
   4   1   8 68.8035 68.5651  38
  -4  -1  -8 15.8859 37.0814  11
   4   1   7 419.942 120.757  38
  -4  -1  -7 435.161 81.0532  11
  -4  -1  -7 418.115 57.5840  10
  -4  -1  -6 3305.69 190.923   4
   4   1   6 3111.62 256.857  38
  -4  -1  -6 3412.58 152.414  10
  -4  -1  -6 3341.41 179.335  11
  -4  -1  -5 5571.95 243.746   4
  -4  -1  -5 5488.93 219.673  11
   4   1   5 4878.22 300.188  38
  -4  -1  -5 5512.56 183.069  10
  -4  -1  -4 3180.08 181.193   4
   4   1   4 2867.57 221.602  38
   4   1   3 8218.23 351.965  38
  -4  -1  -3 8930.94 297.841   4
   4   1   2 40368.0 731.190  38
  -4  -1  -2 42098.9 629.235   4
   4   1   1 12182.2 386.737  38
  -4  -1  -1 13276.3 352.299   4
   4   1   0 1466.14 137.697  38
  -4  -1   0 1390.07 115.284   4
   4   1  -1 8004.25 295.204  38
  -4  -1   1 8160.74 266.603   4
   4   1  -2 314.041 64.2539  38
  -4  -1   2 312.735 38.4517  37
  -4  -1   2 354.696 60.1409   4
  -4  -1   3 4069.72 136.853  37
  -4  -1   3 4278.29 190.198   4
   4   1  -4 3656.35 155.827   5
   4   1  -4 3679.99 166.061  12
  -4  -1   4 4068.55 141.854  37
  -4  -1   4 3927.15 180.004   4
   4   1  -5 209.265 45.2329  12
   4   1  -5 175.240 44.4309   5
  -4  -1   5 159.890 34.0177  37
   4   1  -5 169.584 48.3939   7
  -4  -1   5 126.714 40.2830   4
   4   1  -6 568.145 67.1603   5
   4   1  -6 553.456 69.6184  12
  -4  -1   6 541.426 61.5815  37
   4   1  -6 650.029 90.5459   7
   4   1  -7 19536.9 393.315  12
  -4  -1   7 19363.7 357.837  37
   4   1  -7 20336.8 476.421   7
   4   1  -8 4825.58 202.327  12
  -4  -1   8 4910.59 187.956  37
   4   1  -8 4912.18 253.205   7
   4   1  -9 328.279 56.7414  12
  -4  -1   9 359.216 51.9990  37
   4   1  -9 395.006 85.5812   7
   4   1 -10 87.9244 38.8832  12
  -4  -1  10 67.6672 30.6561  37
   4   1 -10 105.099 57.3476   7
   4   1 -11 2711.27 203.700   7
   4   1 -11 2542.30 162.005  12
  -4  -1  11 2558.81 144.817  37
  -4  -1  12 5693.67 216.343  37
   4   1 -12 5931.32 280.079  19
   4   1 -12 5986.17 317.056  18
   4   1 -12 6167.48 290.807  17
   4   1 -12 5568.12 293.349   7
   4   1 -12 5758.83 339.436  15
   4   1 -12 6160.63 283.619  25
   4   1 -12 5759.95 226.688  20
   4   1 -12 6006.33 252.187  23
   4   1 -13 50.9851 38.9900  23
   4   1 -13 97.8422 40.9464  20
   4   1 -13 86.4690 56.0081  19
   4   1 -13 83.4855 70.6913  15
   4   1 -13 215.794 67.2643  25
   4   1 -13 154.945 57.9893  18
   4   1 -14-7.73985 37.9227  23
   4   1 -14 17.4094 25.9951  20
   4   1 -14 0.11097 45.8258  19
   4   1 -14 53.8391 64.1206  18
   4   1 -14-58.6763 63.6109  15
   4   1 -14 100.579 53.0806  25
   4   1 -15 17.3094 29.1558  23
   4   1 -15 16.6081 24.5547  20
   4   1 -15 0.96614 43.0596  19
   4   1 -15 14.2919 46.2237  18
   4   1 -15 114.456 75.8922  15
   4   1 -15 56.7561 40.6171  25
   4   1 -16-13.7806 29.4240  23
   4   1 -16-6.56977 22.9104  20
   4   1 -16-35.4236 42.5742  18
   4   1 -16-0.25224 67.1449  15
   4   1 -16 18.7309 37.7806  25
   4   1 -17 60.6482 31.1422  23
   4   1 -17 77.9563 32.8872  20
   4   1 -17 1.82110 49.0653  15
   4   1 -17 60.9609 31.3395  25
   4   1 -18 32.6734 19.7118  23
   4   1 -18 46.1393 24.5254  25
   4   2  14 638.228 52.3421  17
   4   2  14 830.338 76.8980  31
  -4  -2 -14 720.383 58.5184  26
   4   2  13 87.9715 42.4998  17
  -4  -2 -13 71.8318 36.8173  26
   4   2  12 107.635 53.2461  17
  -4  -2 -12 8.22296 33.0954  26
   4   2  11 496.152 86.3303  17
  -4  -2 -11 439.418 73.4022  26
   4   2  10 1810.91 163.626  17
  -4  -2 -10 1875.89 149.893  26
  -4  -2  -9 1913.29 173.919  22
   4   2   9 2164.35 179.058  17
  -4  -2  -9 2495.56 176.930  26
  -4  -2  -8 470.237 96.2959  22
   4   2   8 593.382 128.807  38
  -4  -2  -8 673.942 94.6074  11
   4   2   8 610.545 111.131  17
  -4  -2  -8 659.719 96.0782  26
   4   2   7 267.081 93.6441  38
  -4  -2  -7 300.753 66.0086  11
  -4  -2  -6-18.2491 41.8000   4
   4   2   6 24.0142 67.6576  38
  -4  -2  -6 58.9692 53.9502  11
  -4  -2  -5 3582.79 209.358   4
  -4  -2  -5 3496.78 188.365  11
   4   2   5 3046.06 249.554  38
   4   2   4 6565.03 240.025   5
  -4  -2  -4 6666.72 279.792   4
   4   2   4 6353.88 344.489  38
  -4  -2  -3 766.724 99.7500   4
   4   2   3 536.566 106.560  38
   4   2   3 523.034 74.4654   5
  -4  -2  -2 6499.90 267.808   4
   4   2   2 5881.14 227.841   5
   4   2   2 5751.29 297.600  38
  -4  -2  -1 5873.15 253.836   4
   4   2   1 5500.57 216.988   5
   4   2   1 5470.78 277.705  38
  -4  -2   0 10816.3 336.709   4
   4   2   0 10226.8 294.168   5
   4   2   0 10064.6 358.690  38
   4   2  -1 7079.60 243.822   5
  -4  -2   1 7585.36 279.065   4
   4   2  -2 9188.22 274.937   5
  -4  -2   2 9838.90 312.342   4
   4   2  -3 8218.84 258.144   5
  -4  -2   3 8274.35 284.484   4
   4   2  -4 600.347 76.3997  12
  -4  -2   4 660.870 64.2602  37
   4   2  -4 604.184 75.2450   5
  -4  -2   4 612.518 80.8638   4
   4   2  -5 12899.1 318.384   5
   4   2  -5 12840.6 334.206  12
  -4  -2   5 12523.9 272.789  37
   4   2  -5 13658.4 364.796   7
   4   2  -6 8465.78 260.615   5
   4   2  -6 8793.22 277.807  12
  -4  -2   6 8649.78 238.899  37
   4   2  -6 9362.67 314.161   7
   4   2  -7 217.460 52.6897  12
  -4  -2   7 258.142 51.6910  37
   4   2  -7 216.535 69.0151   7
   4   2  -8 20596.9 440.772  12
  -4  -2   8 21159.0 398.631  37
   4   2  -8 20903.5 511.552   7
   4   2  -9 6027.30 245.373  12
  -4  -2   9 6153.82 220.915  37
   4   2  -9 5944.30 286.356   7
   4   2 -10 2268.45 154.862  12
  -4  -2  10 2230.84 136.882  37
   4   2 -10 2206.31 179.558   7
   4   2 -11 1968.79 148.580  12
  -4  -2  11 1770.09 122.025  37
   4   2 -11 2061.40 175.354   7
   4   2 -12 1010.49 98.0870  20
  -4  -2  12 997.919 93.3254  37
   4   2 -12 1058.29 125.117  19
   4   2 -12 1128.83 126.621  17
   4   2 -12 918.695 136.042  15
   4   2 -12 996.392 118.271  25
   4   2 -12 1117.43 115.418  23
   4   2 -13 45.4843 33.4268  23
   4   2 -13 29.7541 32.8349  20
   4   2 -13 81.4277 53.2946  19
   4   2 -13 35.8740 43.9343  25
   4   2 -14 1871.78 121.691  20
   4   2 -14 2089.45 156.213  19
   4   2 -14 2104.93 165.274  18
   4   2 -14 1524.00 176.155  15
   4   2 -14 1966.38 146.890  25
   4   2 -14 1966.95 138.880  23
   4   2 -15 5.79857 30.8433  23
   4   2 -15 4.24240 27.2724  20
   4   2 -15 46.8595 44.0831  19
   4   2 -15 6.64151 45.3657  18
   4   2 -15-35.6924 54.9204  15
   4   2 -15 31.6626 34.8950  25
   4   2 -16 688.526 61.2120  20
   4   2 -16 684.063 79.6250  19
   4   2 -16 678.286 103.740  15
   4   2 -16 567.268 69.7640  25
   4   2 -16 639.835 67.5284  23
   4   2 -17 126.023 33.1466  23
   4   2 -17 187.292 31.0293  20
   4   2 -17 181.267 38.7338  25
   4   3  13 279.852 43.5314  31
   4   3  13 339.667 41.2823  17
  -4  -3 -13 304.285 38.7867  26
   4   3  12 1603.77 117.589  31
   4   3  12 1600.32 107.684  17
  -4  -3 -12 1320.19 92.9745  26
   4   3  11 118.757 48.5961  17
  -4  -3 -11 146.290 48.1714  26
  -4  -3 -10 172.218 64.6948  22
   4   3  10 115.635 53.2325  17
  -4  -3 -10 90.8225 47.6078  26
  -4  -3  -9 179.584 65.2926  22
   4   3   9 97.1296 67.6964  17
  -4  -3  -9 142.349 53.2436  26
  -4  -3  -8-40.9455 56.8205  22
   4   3   8 20.4368 66.3185  17
  -4  -3  -8 20.9925 44.1293  26
   4   3   7 1042.88 133.059  17
  -4  -3  -7 1118.28 120.172  26
  -4  -3  -6 62.7634 38.1926   4
   4   3   6 118.375 63.5677  38
  -4  -3  -6 138.809 57.6711  11
   4   3   6 160.475 80.8597  17
  -4  -3  -5 293.355 70.1282   4
   4   3   5 282.879 138.116  38
  -4  -3  -5 242.075 61.2253  11
  -4  -3  -4 210.459 66.3972   4
   4   3   4 307.597 97.7758  38
   4   3   3 10798.4 325.873   5
  -4  -3  -3 10737.5 369.236   4
   4   3   3 9935.88 426.539  38
   4   3   2 7261.35 269.602   5
  -4  -3  -2 7729.03 314.516   4
   4   3   2 7205.84 348.644  38
   4   3   1 966.572 103.093   5
  -4  -3  -1 961.059 114.963   4
   4   3   0 3250.78 181.139   5
  -4  -3   0 3163.17 201.416   4
  -4  -3   1 6664.51 284.393   4
   4   3  -1 6666.70 258.274   5
  -4  -3   2 4057.87 219.288   4
   4   3  -2 4117.73 202.665   5
  -4  -3   3 2073.85 153.983   4
   4   3  -3 2245.83 151.109   5
   4   3  -3 2145.41 151.189  12
  -4  -3   4 1574.12 133.261   4
   4   3  -4 1399.86 118.184   5
   4   3  -4 1340.79 119.992  12
   4   3  -5 1139.79 107.604   5
   4   3  -5 1081.79 105.480  12
  -4  -3   5 1169.89 87.9843  37
   4   3  -6 2048.58 140.668   5
   4   3  -6 2096.22 147.799  12
  -4  -3   6 2026.83 120.092  37
   4   3  -7 14315.0 387.360  12
   4   3  -7 14585.0 361.266   5
  -4  -3   7 13996.8 325.171  37
   4   3  -8 4856.06 226.560  12
  -4  -3   8 5335.87 205.578  37
   4   3  -9 4367.06 215.985  12
  -4  -3   9 4314.13 189.613  37
   4   3 -10 10535.7 336.875  12
  -4  -3  10 10476.4 297.052  37
   4   3 -10 10782.3 373.930  19
   4   3 -10 11387.3 323.427  20
   4   3 -10 10974.6 384.345  28
   4   3 -10 10739.0 365.472  25
   4   3 -10 11019.1 342.537  23
   4   3 -11 1674.24 125.076  20
   4   3 -11 1523.12 141.972  19
   4   3 -11 1750.33 157.242  28
   4   3 -11 1389.36 131.939  25
   4   3 -11 1517.43 130.036  23
   4   3 -12 656.597 88.5865  23
   4   3 -12 668.180 78.1065  20
   4   3 -12 660.633 92.5234  19
   4   3 -12 527.919 81.8423  25
   4   3 -13 568.691 75.4356  23
   4   3 -13 564.790 72.8767  20
   4   3 -13 581.299 87.7507  19
   4   3 -13 647.172 89.1177  25
   4   3 -14 47.6294 36.5124  23
   4   3 -14-1.17461 24.9343  20
   4   3 -14 13.7755 35.4960  19
   4   3 -14 36.8169 62.2369  15
   4   3 -14 68.3149 45.3531  25
   4   3 -15 357.898 56.0289  23
   4   3 -15 408.045 51.9108  20
   4   3 -15 457.158 68.0090  19
   4   3 -15 409.203 61.4586  25
   4   3 -16 257.321 43.1549  23
   4   3 -16 232.730 38.6871  20
   4   3 -16 189.447 39.9264  25
   4   3 -17-0.97059 18.0191  23
   4   3 -17 19.6708 15.5874  20
   4   3 -17 23.2441 17.8962  25
   4   4  11 291.131 44.3943  17
  -4  -4 -11 328.800 44.7912  26
   4   4  10 968.340 94.8535  17
  -4  -4 -10 1055.69 89.4815  26
  -4  -4  -9 324.744 64.9238  22
   4   4   9 308.052 66.0184  17
  -4  -4  -9 406.318 69.1976  26
   4   4   8 225.266 72.5603  17
  -4  -4  -8 338.258 67.9485  26
   4   4   7 115.247 67.6164  17
  -4  -4  -7 132.895 51.7528  26
   4   4   6 2315.08 186.132  17
  -4  -4  -6 2729.98 181.173  26
   4   4   5 2110.00 189.948  17
  -4  -4  -5 2554.57 175.542  26
  -4  -4  -4 2754.34 196.503   4
  -4  -4  -4 3125.57 185.983  11
   4   4   4 2526.56 200.692  17
   4   4   4 2873.62 191.716  28
  -4  -4  -4 3153.95 198.118  26
   4   4   4 3130.09 227.488  24
  -4  -4  -3 2375.51 182.204   4
  -4  -4  -2 521.665 92.7727   4
   4   4   2 635.909 87.5272   5
   4   4   1 11397.6 354.013   5
  -4  -4  -1 11181.4 391.903   4
   4   4   0 13737.2 389.871   5
  -4  -4   0 13802.2 430.476   4
   4   4  -1 3437.55 199.492   5
  -4  -4   1 3491.47 218.757   4
   4   4  -2 3973.71 214.116   5
  -4  -4   2 4003.56 231.085   4
   4   4  -3 23235.5 504.212   5
  -4  -4   3 23107.1 535.903   4
   4   4  -3 22082.4 505.186  12
   4   4  -4 22182.9 490.330   5
   4   4  -4 21587.8 496.142  12
   4   4  -5 970.391 108.566   5
   4   4  -5 1046.94 116.773  12
   4   4  -6 23634.3 517.375  12
   4   4  -6 22010.8 480.303   5
   4   4  -7 47.9247 41.4213  12
  -4  -4   7-27.3899 31.2066  37
   4   4  -7 35.3613 37.8832   5
   4   4  -8 970.088 106.139  23
   4   4  -8 944.612 105.621  12
  -4  -4   8 937.319 86.9593  37
   4   4  -8 1107.96 107.303  20
   4   4  -8 1014.45 121.077  28
   4   4  -9 61.1885 41.0791  23
   4   4  -9 68.6865 38.4646  12
  -4  -4   9 97.7280 37.1617  37
   4   4  -9 100.438 35.7806  20
   4   4  -9 134.700 56.0497  28
   4   4 -10 485.917 77.9331  23
   4   4 -10 448.731 66.2841  20
   4   4 -10 456.421 81.0549  19
   4   4 -10 593.107 95.9011  28
   4   4 -11 651.370 84.7434  23
   4   4 -11 627.089 76.3142  20
   4   4 -11 735.458 98.2234  19
   4   4 -11 662.221 105.391  28
   4   4 -12 403.741 66.4289  23
   4   4 -12 482.376 65.3365  20
   4   4 -12 592.343 83.8669  19
   4   4 -13 18.8191 34.4135  23
   4   4 -13-17.6709 26.7831  20
   4   4 -13 28.2153 38.2108  19
   4   4 -13 26.4071 33.4583  25
   4   4 -14 159.175 42.8684  23
   4   4 -14 175.483 35.7587  20
   4   4 -14 112.356 37.9484  19
   4   4 -14 181.758 44.7922  25
   4   4 -15 51.3070 26.9513  23
   4   4 -15 22.8688 21.0899  20
   4   4 -16 97.2400 25.3352  23
   4   4 -16 102.667 23.7367  20
   4   5  10 420.732 46.4554  17
   4   5   9 79.4989 35.1280  17
  -4  -5  -9 53.7276 31.2707  26
   4   5   8 742.809 81.3185  17
  -4  -5  -8 814.109 80.7137  26
  -4  -5  -7 1680.95 127.841  26
   4   5   7 1428.03 123.292  17
   4   5   6 414.318 80.2783  17
   4   5   6 390.533 67.9664  28
  -4  -5  -6 398.120 68.9680  26
   4   5   5 388.983 71.3090  17
   4   5   5 569.576 79.6642  28
  -4  -5  -5 547.911 82.2966  26
   4   5   4 5629.66 270.472  17
   4   5   4 6255.54 270.060  28
  -4  -5  -4 7115.22 279.046  26
   4   5   4 7397.30 317.136  24
   4   5   3 154.009 54.2777  17
   4   5   3 300.141 71.1240  28
  -4  -5  -3 285.413 68.5582  26
   4   5   3 263.474 90.1930  24
   4   5   2 343.279 78.7845  17
   4   5   2 434.617 83.5409  28
   4   5   2 497.457 100.102  24
   4   5   1-19.1816 41.4673  17
   4   5   1 17.3882 45.9720  28
   4   5   1 51.2934 57.7042  24
   4   5   0 1104.39 132.137  28
   4   5   0 1005.87 121.903  17
   4   5   0 1085.13 137.264  24
  -4  -5   1 87.9569 48.6441   4
   4   5  -1 164.414 58.9669  12
   4   5  -1 2.11812 35.6722   5
   4   5  -1 43.6218 56.3546  17
   4   5  -1 140.331 65.7609  28
   4   5  -1 95.4636 52.6544  16
   4   5  -1 11.4226 67.1455  24
  -4  -5   2 11.0539 40.1712   4
   4   5  -2 12.9362 53.3222  12
   4   5  -2-19.7752 34.3477   5
   4   5  -2 26.8501 62.8297  17
   4   5  -2 56.7666 51.8253  28
   4   5  -2 28.0744 46.6479  16
   4   5  -2 24.3316 57.3834  24
   4   5  -3 7930.38 304.484  12
   4   5  -3 7862.25 302.563   5
  -4  -5   3 8201.40 327.388   4
   4   5  -3 7844.62 324.041  28
   4   5  -3 7894.98 264.320  16
   4   5  -3 8017.38 356.308  24
   4   5  -4 450.380 76.9798  12
   4   5  -4 394.190 76.5253   5
   4   5  -4 514.013 95.0837  28
   4   5  -4 589.438 77.1778  16
   4   5  -4 538.700 99.6755  24
   4   5  -5 9937.19 339.814  12
   4   5  -5 9068.45 319.634   5
   4   5  -5 9637.25 292.030  20
   4   5  -5 9791.69 364.353  28
   4   5  -5 9630.85 287.278  16
   4   5  -6 7072.54 267.247  23
   4   5  -6 7522.15 258.373  20
   4   5  -6 7310.25 312.292  28
   4   5  -7 1462.16 123.798  23
   4   5  -7 1532.33 118.255  20
   4   5  -7 1499.55 140.141  28
   4   5  -8 107.765 47.8013  23
   4   5  -8 52.4341 36.9158  20
   4   5  -8 107.474 61.1647  28
   4   5  -9 43.4968 42.8306  23
   4   5  -9 118.681 41.8821  20
   4   5  -9 65.9773 40.1127  28
   4   5 -10 134.514 44.8150  23
   4   5 -10 174.534 44.6771  20
   4   5 -10 135.570 58.8537  28
   4   5 -11 956.531 85.6825  20
   4   5 -11 1040.22 106.722  28
   4   5 -11 786.302 85.9028  23
   4   5 -12 2171.35 121.198  20
   4   5 -12 2201.43 132.909  23
   4   5 -13 47.4822 33.4029  23
   4   5 -13 74.9241 29.3589  20
   4   5 -14-20.0497 22.5846  23
   4   5 -14 22.8299 20.7818  20
   4   5 -15 398.091 39.4561  23
   4   5 -15 432.401 37.2048  20
   4   6   8 112.998 22.4225  16
   4   6   7 215.948 40.2560  17
  -4  -6  -7 248.077 37.4380  26
   4   6   6 2042.99 120.182  17
   4   6   6 2050.95 110.579  28
  -4  -6  -6 2326.76 118.219  26
   4   6   5 492.546 69.5234  17
   4   6   5 553.878 72.1274  28
  -4  -6  -5 520.902 64.4455  26
   4   6   4 134.999 47.4945  17
   4   6   4 146.733 49.6668  28
  -4  -6  -4 183.797 51.0635  26
   4   6   3 2004.72 143.784  17
   4   6   3 2093.75 147.436  28
  -4  -6  -3 2304.24 146.079  26
   4   6   2 3579.93 199.218  28
  -4  -6  -2 4304.25 200.537  26
   4   6   2 4144.00 233.297  24
   4   6   2 3372.59 186.697  17
   4   6   1 219.357 59.9574  17
   4   6   1 326.404 80.3598  28
   4   6   1 251.389 51.2517  16
   4   6   0 163.068 48.6548  17
   4   6   0 160.754 65.6076  28
   4   6   0 188.061 50.2758  16
   4   6   0 209.543 77.8974  24
   4   6  -1 6303.83 277.951  28
   4   6  -1 6096.30 222.828  16
   4   6  -1 6878.52 310.204  24
   4   6  -2 1476.60 140.879  28
   4   6  -2 1462.48 114.328  16
   4   6  -2 1697.36 162.377  24
   4   6  -3 1189.96 98.6788  20
   4   6  -3 1012.62 119.062  28
   4   6  -3 1012.69 97.0258  16
   4   6  -3 1105.10 135.176  24
   4   6  -4 3276.02 161.507  20
   4   6  -4 3740.48 214.996  28
   4   6  -4 3334.11 163.159  16
   4   6  -4 3384.33 215.227  24
   4   6  -5 2151.21 139.314  23
   4   6  -5 2323.29 137.644  20
   4   6  -5 2520.30 176.277  28
   4   6  -5 2375.17 136.423  16
   4   6  -5 2299.04 172.742  24
   4   6  -6 747.780 84.0290  23
   4   6  -6 733.426 77.8471  20
   4   6  -6 871.098 98.9726  28
   4   6  -6 767.323 78.5482  16
   4   6  -7 604.441 76.9653  23
   4   6  -7 680.094 74.6527  20
   4   6  -7 694.856 95.7771  28
   4   6  -7 734.479 74.2126  16
   4   6  -8 271.965 59.1471  23
   4   6  -8 268.965 50.6589  20
   4   6  -8 313.311 73.0305  28
   4   6  -8 347.928 53.5314  16
   4   6  -9 608.164 73.2906  23
   4   6  -9 646.814 70.2966  20
   4   6  -9 643.644 87.0206  28
   4   6 -10 440.684 56.4016  23
   4   6 -10 531.419 60.6439  20
   4   6 -10 455.403 67.1644  28
   4   6 -11 33.2842 26.2378  23
   4   6 -11-14.8805 22.6892  20
   4   6 -11-9.99724 33.1378  28
   4   6 -12 147.860 38.6540  23
   4   6 -12 120.066 30.8448  20
   4   6 -13-1.99964 17.2698  23
   4   6 -13 50.7655 21.1769  20
   4   7   5 52.8651 18.3950  16
   4   7   4 16.9118 23.6376  28
   4   7   4 15.0105 18.7799  16
  -4  -7  -4 38.2892 23.2294  26
   4   7   3 49.6954 31.3020  28
   4   7   3 15.5698 23.6869  16
  -4  -7  -3 30.6712 28.2106  26
   4   7   2 388.004 56.7519  28
   4   7   2 382.954 47.7149  16
  -4  -7  -2 432.875 57.6317  26
   4   7   1 75.2788 43.3125  28
   4   7   1 11.6716 24.0638  16
  -4  -7  -1 41.5160 37.4188  26
   4   7   1 92.9356 50.3251  24
   4   7   0 518.986 53.5041  20
   4   7   0 506.992 74.1385  28
   4   7   0 451.526 54.7517  16
   4   7   0 573.436 84.6362  24
   4   7  -1 3209.92 132.736  20
   4   7  -1 3273.82 174.966  28
   4   7  -1 3437.40 144.802  16
   4   7  -1 3511.45 192.285  24
   4   7  -2 1075.04 79.8627  20
   4   7  -2 1069.90 102.945  28
   4   7  -2 1047.25 83.1848  16
   4   7  -2 1155.40 134.325  24
   4   7  -3 468.122 58.9706  23
   4   7  -3 494.923 58.9284  20
   4   7  -3 484.317 71.3030  28
   4   7  -3 546.211 60.2732  16
   4   7  -3 506.687 83.7616  24
   4   7  -4 63.7475 27.5063  23
   4   7  -4 64.8350 27.6909  20
   4   7  -4 32.1547 37.4001  28
   4   7  -4 25.5665 24.1940  16
   4   7  -4 118.697 53.3908  24
   4   7  -5 666.994 65.9649  23
   4   7  -5 602.468 61.2630  20
   4   7  -5 556.599 75.0007  28
   4   7  -5 677.930 65.9882  16
   4   7  -5 657.207 82.6286  24
   4   7  -6 1221.80 87.7242  23
   4   7  -6 1294.33 85.8580  20
   4   7  -6 1251.96 107.815  28
   4   7  -6 1320.80 86.6697  16
   4   7  -7 1893.82 101.881  20
   4   7  -7 1908.88 99.1727  16
   4   7  -7 1872.42 122.410  28
   4   7  -7 1755.20 102.577  23
   4   7  -8 73.4030 32.2505  23
   4   7  -8 69.1234 28.8004  20
   4   7  -8 113.672 39.3826  28
   4   7  -8 155.868 31.6985  16
   4   7  -9 810.363 62.6947  20
   4   7  -9 899.181 76.5420  28
   4   7  -9 869.440 58.7894  16
   4   7  -9 870.572 66.3422  23
   4   7 -10 800.619 56.1358  20
   4   7 -10 907.402 70.5576  28
   4   7 -10 864.708 60.7053  23
   4   7 -11 78.4468 21.4578  23
   4   7 -11 95.0097 19.8776  20
   4   8   0 45.6478 21.5982  28
   4   8   0 50.2915 17.0339  16
  -4  -8   0 39.1751 20.2219  26
   4   8  -1 258.560 38.8174  28
   4   8  -1 232.713 30.3451  16
  -4  -8   1 250.414 36.2154  26
   4   8  -2 154.258 33.1358  28
   4   8  -2 224.275 30.2541  16
  -4  -8   2 237.699 39.8732  26
   4   8  -3 1381.47 62.6908  20
   4   8  -3 1386.15 85.7880  28
   4   8  -3 1474.20 70.2177  16
   4   8  -4 152.646 23.7852  20
   4   8  -4 157.476 34.4400  28
   4   8  -4 112.964 22.3868  16
   4   8  -5 20.4905 15.4298  20
   4   8  -5 6.87315 22.6775  28
   4   8  -5 32.9892 16.7545  16
   4   8  -6-18.7193 16.6284  20
   4   8  -6 30.6593 22.8015  28
   4   8  -6 0.34317 12.4922  16
   4   8  -7 46.5802 21.9490  28
   5 -12   6 357.005 49.4964  22
   5 -12   5 45.0914 34.9035  22
  -5  12  -5 51.7894 19.3826  33
  -5  12  -5 24.1981 24.8931  24
   5 -12   4 311.436 52.2697  22
  -5  12  -4 407.856 38.8873  33
   5 -12   3 164.422 42.1630  22
  -5  12  -3 163.287 28.6703  33
   5 -12   2 180.477 41.2576  22
  -5  12  -2 178.059 28.5191  33
   5 -12   1 61.4582 35.3516  22
  -5  12  -1-10.8679 17.3484  33
   5 -12   1-26.1987 39.2631  15
   5 -12   0 35.9095 30.6412  22
  -5  12   0 62.6092 22.3241  33
  -5  12   1 24.5460 15.6881  33
   5 -11  10 1.86263 27.9723  22
  -5  11 -10 27.6901 15.2362  21
  -5  11 -10 42.4560 24.1927  24
   5 -11   9 230.928 51.2525  22
  -5  11  -9 263.633 34.4817  21
  -5  11  -9 283.143 51.4031  24
   5 -11   8 79.8470 42.6880  22
  -5  11  -8 91.1651 25.7099  21
  -5  11  -8 121.796 26.9143  33
  -5  11  -8 94.6158 46.0651  24
   5 -11   7-15.0133 41.6627  22
  -5  11  -7 46.9338 21.5907  33
  -5  11  -7 34.4239 20.7221  21
  -5  11  -7-30.7475 41.3106  24
   5 -11   6 51.4692 45.2087  22
  -5  11  -6-4.56999 19.2065  33
  -5  11  -6 46.5811 25.8329  21
  -5  11  -6 11.3464 42.0116  24
   5 -11   5 102.769 53.6449  22
  -5  11  -5 49.2212 22.6606  21
  -5  11  -5 96.3488 30.5615  33
  -5  11  -5 39.8165 40.5322  24
   5 -11   4 139.779 58.7466  22
  -5  11  -4 247.727 46.0899  33
  -5  11  -4 302.450 44.5602  21
  -5  11  -4 150.592 48.2835  24
   5 -11   3 225.539 60.3872  22
  -5  11  -3 188.013 40.6561  33
  -5  11  -3 223.475 59.2538  24
   5 -11   2-12.6156 44.7764  22
  -5  11  -2 10.6732 23.5012  33
   5 -11   1 111.186 50.5288  22
  -5  11  -1 27.5463 28.9612  33
   5 -11   0 492.851 84.2542  22
  -5  11   0 445.067 56.4865  33
   5 -11  -1 21.6823 40.8957  22
  -5  11   1 64.4313 31.1991  33
   5 -11  -2 156.135 51.2290  22
  -5  11   2 198.430 42.7179  33
   5 -11  -2 218.734 65.1556  15
   5 -11  -3 46.5280 40.6514  22
  -5  11   3 83.4926 33.7258  33
   5 -11  -3 41.5378 43.1829  15
   5 -11  -4 60.7454 34.0224  22
   5 -11  -4 83.8837 46.6425  15
  -5  11   4 4.62997 22.2131  33
  -5  11   5 151.333 31.8873  33
   5 -11  -5 168.319 43.3430  27
  -5  11   6 644.930 45.2043  33
   5 -10  12 239.461 46.0307  22
  -5  10 -12 302.521 32.2396  21
  -5  10 -12 276.441 39.7987  24
   5 -10  11 87.6447 44.7690  22
  -5  10 -11-7.77698 17.6687  21
  -5  10 -11 24.9704 34.9754  27
  -5  10 -11-12.4887 28.8685  24
  -5  10 -10-15.4258 24.1171  21
  -5  10 -10-20.0746 40.2797  27
  -5  10 -10 3.81980 37.0549  24
  -5  10  -9 16.9240 26.0080  21
  -5  10  -9-17.9500 44.5512  27
  -5  10  -9-12.3364 39.3937  24
  -5  10  -8 904.198 77.0995  21
  -5  10  -8 829.730 68.0347  33
  -5  10  -8 658.547 100.858  27
  -5  10  -8 704.703 100.547  24
   5 -10   7-80.1496 56.4001  22
  -5  10  -7 1.00492 26.6919  21
  -5  10  -7 3.89016 25.1219  33
  -5  10  -7-6.33029 54.4229  27
  -5  10  -7-67.5028 55.2592  24
   5 -10   6 13.8375 49.6630  22
  -5  10  -6 23.1868 27.8795  21
  -5  10  -6 32.7805 33.4608  33
  -5  10  -6 44.5618 52.7709  27
  -5  10  -6 22.2793 51.7965  24
   5 -10   5 50.3559 52.1438  22
  -5  10  -5 51.6497 27.8069  33
  -5  10  -5 4.48845 23.6659  21
  -5  10  -5 62.6163 59.1979  27
  -5  10  -5 111.461 60.0226  24
   5 -10   4 146.946 65.5359  22
  -5  10  -4 69.5599 39.3299  21
  -5  10  -4 22.3092 24.3511  33
  -5  10  -4 103.571 78.4343  27
  -5  10  -4 25.3651 51.2736  24
   5 -10   3 488.010 99.2837  22
  -5  10  -3 445.049 64.4458  33
  -5  10  -3 396.589 59.5628  21
  -5  10  -3 324.343 89.0730  27
  -5  10  -3 367.004 77.4408  24
   5 -10   2 623.864 105.575  22
  -5  10  -2 748.888 72.8433  21
  -5  10  -2 726.139 83.3404  33
  -5  10  -2 736.146 124.712  27
  -5  10  -2 614.538 92.8486  24
   5 -10   1 64.6560 62.8943  22
  -5  10  -1 125.794 43.3494  21
  -5  10  -1 122.771 43.9649  33
   5 -10   0 223.504 70.0660  22
  -5  10   0 189.670 47.2735  33
   5 -10  -1 423.858 97.1638  22
  -5  10   1 326.943 65.0500  33
   5 -10  -2 1346.46 140.644  22
  -5  10   2 1256.15 105.627  33
   5 -10  -3 62.9380 52.8815  22
  -5  10   3 30.0381 26.4577  33
   5 -10  -4-17.3671 46.8637  22
  -5  10   4-7.66342 29.1780  33
   5 -10  -4 51.6370 62.9248  15
   5 -10  -5 52.2621 49.3980  15
   5 -10  -6 5.73177 49.6255  15
   5 -10  -7 167.955 57.0535  27
   5 -10  -7 286.982 66.1568  15
  -5  10   8 76.9411 24.2388  33
   5 -10  -8 54.0457 39.2435  27
  -5  10   9-7.49075 13.3833  33
  -5   9 -13 85.0942 20.1137  21
  -5   9 -13 89.4004 21.7131  30
  -5   9 -13 82.8773 37.1447  27
  -5   9 -12-0.30451 23.2134  21
  -5   9 -12 20.0320 45.0079  27
  -5   9 -12-45.6497 37.0551  24
  -5   9 -12 56.9401 23.2613  30
  -5   9 -11 312.019 47.5710  21
  -5   9 -11 293.103 44.1602  30
  -5   9 -11 176.624 63.5451  27
  -5   9 -11 235.726 59.8562  24
  -5   9 -10 4.60205 25.9685  21
  -5   9 -10 14.5684 23.2799  30
  -5   9 -10-12.2388 42.3770  24
  -5   9  -9 49.2866 28.4688  21
  -5   9  -9 41.8184 27.8830  30
  -5   9  -9 93.3677 64.8628  27
  -5   9  -9 20.3596 46.5108  24
  -5   9  -8 656.929 76.2198  21
  -5   9  -8 528.609 115.826  27
  -5   9  -8 598.005 102.604  24
  -5   9  -7 58.4059 43.0952  21
  -5   9  -7 103.638 80.4901  27
  -5   9  -7 34.0888 63.1818  24
  -5   9  -6 1.09434 32.8953  21
  -5   9  -6-65.6748 57.9956  27
  -5   9  -6-15.9389 58.4972  24
  -5   9  -5 314.820 59.3082  33
  -5   9  -5 252.686 48.3470  21
  -5   9  -5 195.016 82.7471  27
  -5   9  -5 244.274 87.5898  24
  -5   9  -4 729.317 80.5071  21
  -5   9  -4 661.808 77.1645  33
  -5   9  -4 649.843 124.444  27
  -5   9  -4 509.072 99.6795  24
   5  -9   3 1165.84 144.547  22
  -5   9  -3 1192.77 101.660  21
  -5   9  -3 1231.85 105.503  33
  -5   9  -3 1190.42 159.676  27
  -5   9  -3 1024.19 127.159  24
   5  -9   2 151.534 75.5303  22
  -5   9  -2 49.3801 36.3485  21
  -5   9  -2 86.1969 36.6066  33
  -5   9  -2 75.0183 72.5718  27
  -5   9  -2 120.697 60.4644  24
   5  -9   1 1631.42 166.662  22
  -5   9  -1 1766.49 122.451  21
  -5   9  -1 1837.11 132.571  33
  -5   9  -1 1626.84 185.549  27
   5  -9   0 28.0593 53.3707  22
  -5   9   0 141.402 44.9958  21
  -5   9   0 114.891 42.9825  33
  -5   9   0 135.988 84.8063  27
   5  -9  -1 1501.70 161.115  22
  -5   9   1 1827.78 121.207  21
   5  -9  -2 984.888 126.112  22
   5  -9  -3 1082.74 133.918  22
   5  -9  -4 1372.40 179.001  15
   5  -9  -5 613.958 124.089  15
   5  -9  -6 100.444 79.0936  15
   5  -9  -7 84.8286 54.1619  29
   5  -9  -7 86.9856 67.9846  15
   5  -9  -8 364.886 77.1702  29
   5  -9  -8 329.900 75.1866  27
   5  -9  -8 416.873 96.2302  15
   5  -9  -9 222.276 55.8745  29
   5  -9  -9 334.534 79.7555  27
   5  -9  -9 410.328 74.4703  15
   5  -9 -10 66.8278 43.8549  27
   5  -9 -10 34.4065 35.6653  15
   5  -9 -11-3.04743 29.1494  27
  -5   8 -14 162.348 24.9580  21
  -5   8 -14 126.317 25.6063  30
  -5   8 -14 101.878 44.9023  27
  -5   8 -13 17.2310 21.7426  21
  -5   8 -13-10.0104 21.2122  30
  -5   8 -13 4.11612 44.6428  27
  -5   8 -13 33.8133 35.8287  24
  -5   8 -12 423.488 54.7354  21
  -5   8 -12 486.994 58.1033  30
  -5   8 -12 596.647 95.6403  27
  -5   8 -12 459.297 76.5237  24
  -5   8 -11 153.548 43.5706  21
  -5   8 -11 71.3454 31.3715  30
  -5   8 -11 42.8695 61.4173  27
  -5   8 -11 67.6801 47.2994  24
  -5   8 -10 114.782 41.8705  21
  -5   8 -10 67.5561 26.2824  30
  -5   8 -10 73.5994 60.9799  24
  -5   8  -9 65.8778 34.9123  21
  -5   8  -9 88.4420 33.9230  30
  -5   8  -9 143.235 78.3167  27
  -5   8  -9 59.9165 54.9702  24
  -5   8  -8 62.9851 37.4744  21
  -5   8  -8 37.8995 26.6045  30
  -5   8  -8 64.4708 67.4205  27
  -5   8  -8 79.8444 61.4558  24
  -5   8  -7 1777.81 123.968  30
  -5   8  -7 1832.27 126.298  21
  -5   8  -7 1617.58 184.957  27
  -5   8  -7 1665.45 171.678  24
  -5   8  -6 234.675 49.9294  30
  -5   8  -6 255.347 70.8915   5
  -5   8  -6 96.4602 64.4384  27
  -5   8  -6 281.823 90.8280  24
  -5   8  -5 43.4420 55.3783   5
  -5   8  -4 14.4073 41.8119   5
  -5   8  -3 621.145 95.8163   5
  -5   8  -3 662.448 98.1031   4
  -5   8  -2 1385.44 135.444   5
  -5   8  -2 1178.45 138.008   4
  -5   8  -1 4152.51 217.251   5
  -5   8  -1 4142.68 251.291   4
  -5   8   0 2264.82 194.388   4
  -5   8   1 1418.38 158.388   4
  -5   8   2 609.731 108.479   4
  -5   8   3 4778.55 281.322   4
  -5   8   4-1.20932 48.9272   4
   5  -8  -5 1774.30 211.548  15
   5  -8  -6 1125.52 148.517  32
   5  -8  -6 1118.40 157.602  15
   5  -8  -7 68.3519 53.9269  32
   5  -8  -7 246.055 109.046  15
   5  -8  -8 80.6934 59.8423  32
   5  -8  -8 24.8045 73.7596  29
   5  -8  -8 108.835 63.1262  15
   5  -8  -9 399.941 80.4404  32
   5  -8  -9 409.882 90.9014  29
   5  -8  -9 347.398 88.3285  27
   5  -8  -9 547.270 109.990  15
   5  -8 -10 672.652 100.218  29
   5  -8 -10 535.756 98.2939  27
   5  -8 -10 626.868 104.003  15
   5  -8 -11 294.676 63.5226  29
   5  -8 -11 310.936 72.7549  27
   5  -8 -11 326.336 72.6807  15
   5  -8 -12 137.222 38.0871  29
   5  -8 -12 108.877 41.6440  27
   5  -8 -12 116.117 39.6104  15
  -5   7 -15 233.396 30.7040  30
  -5   7 -15 210.144 50.3419  27
  -5   7 -14 31.2195 24.7193  30
  -5   7 -14 17.2956 56.6314  27
  -5   7 -13 208.542 37.9106  21
  -5   7 -13 209.719 41.1468  30
  -5   7 -13 285.199 84.6721  27
  -5   7 -13 196.742 52.1742  24
  -5   7 -12 381.267 53.4508  21
  -5   7 -12 292.259 48.9829  30
  -5   7 -12 308.352 70.4609  24
  -5   7 -11 690.677 74.7584  21
  -5   7 -11 693.737 82.6984  30
  -5   7 -11 391.276 87.0703  27
  -5   7 -11 683.945 105.450  24
  -5   7 -10 30.3881 30.9276  21
  -5   7 -10-14.9518 31.2338  30
  -5   7 -10-36.2515 59.5501  24
  -5   7  -9 491.220 71.9973  21
  -5   7  -9 492.692 71.6280  30
  -5   7  -9 219.433 88.2549  27
  -5   7  -9 367.417 95.5482  24
  -5   7  -8 737.098 83.0321  21
   5  -7   8 600.845 94.0586   9
  -5   7  -8 684.537 83.0720  30
  -5   7  -8 605.481 91.9949   5
  -5   7  -8 601.248 121.759  27
  -5   7  -8 588.961 108.964  24
  -5   7  -7 1602.27 143.646   5
   5  -7   7 1519.43 136.060   9
  -5   7  -6 557.890 91.1720   5
  -5   7  -5 3949.73 220.956   5
  -5   7  -4 498.049 87.2656   5
  -5   7  -3 659.235 91.8172   5
  -5   7  -3 579.105 91.5446   4
  -5   7  -2 1038.39 112.789   5
  -5   7  -2 1148.30 125.967   4
  -5   7  -1 1817.91 139.330   5
  -5   7  -1 1672.47 159.610   4
  -5   7   0 10471.7 320.708   5
  -5   7   0 9832.39 375.220   4
   5  -7  -1 882.531 123.747  38
  -5   7   1 853.909 122.579   4
   5  -7  -2 2855.12 218.883  38
  -5   7   2 2371.37 194.837   4
  -5   7   3 112.684 78.9202   4
  -5   7   4 4673.35 268.305   4
  -5   7   5 2133.26 179.397   4
   5  -7  -5 2375.48 216.407  14
   5  -7  -6 140.582 75.9566  32
  -5   7   6 112.688 54.3366   4
   5  -7  -6 222.990 107.119  15
   5  -7  -6 114.144 76.8568  14
   5  -7  -7 1207.21 162.578  32
   5  -7  -7 1388.05 188.089  15
   5  -7  -7 1506.14 176.268  14
   5  -7  -8 326.234 93.1113  32
   5  -7  -8 504.766 111.727  15
   5  -7  -9 1045.26 146.913  32
   5  -7  -9 1067.51 156.203  29
   5  -7  -9 1110.08 156.798  15
   5  -7 -10 582.827 115.865  32
   5  -7 -10 459.698 107.331  29
   5  -7 -10 608.674 110.727  27
   5  -7 -10 669.115 125.119  15
   5  -7 -11 517.538 96.5057  29
   5  -7 -11 717.986 117.962  27
   5  -7 -11 811.588 120.649  15
   5  -7 -12 885.499 103.851  29
   5  -7 -12 782.122 99.0493  27
   5  -7 -12 945.147 110.862  15
   5  -7 -13 904.486 93.1949  29
   5  -7 -13 827.233 89.4466  27
   5  -7 -13 1057.27 97.0104  15
  -5   6 -16 198.879 41.0405  27
  -5   6 -15 582.781 47.9001  30
  -5   6 -15 482.191 71.3309  27
  -5   6 -14 127.757 33.2952  30
  -5   6 -14-87.4911 78.3159  27
  -5   6 -13-10.6674 26.8795  30
  -5   6 -13-142.604 93.3524  27
  -5   6 -12 586.452 73.2362  30
  -5   6 -12 643.944 99.4494  24
  -5   6 -11 8153.52 397.533  27
  -5   6 -11 8845.14 354.051  24
  -5   6 -10 559.586 69.5748  21
  -5   6 -10 596.887 80.8182  30
  -5   6 -10 287.711 92.7261  27
  -5   6 -10 543.454 106.912  24
  -5   6  -9 745.829 79.1928  21
   5  -6   9 816.776 124.712  36
  -5   6  -9 713.540 85.9017  30
  -5   6  -9 737.654 94.6956   5
  -5   6  -9 534.899 105.922  27
  -5   6  -9 639.206 104.245  24
   5  -6   8 940.308 129.861  36
  -5   6  -8 989.984 111.253   5
   5  -6   7 2852.87 214.029  36
  -5   6  -7 2760.80 182.681   5
   5  -6   6 393.143 80.5279  36
  -5   6  -6 604.961 88.4459   5
   5  -6   5 31.7632 42.3823  36
  -5   6  -5 25.2835 45.4539   5
  -5   6  -4 6863.92 271.475   5
  -5   6  -4 6931.95 272.343   4
  -5   6  -3 4028.73 205.178   5
  -5   6  -3 4094.52 213.330   4
  -5   6  -2 2577.49 162.409   5
  -5   6  -2 2505.47 169.312   4
   5  -6   1 344.805 86.8182  38
  -5   6  -1 467.165 72.8512   5
  -5   6  -1 396.436 79.7949   4
   5  -6   0 3406.25 217.788  38
  -5   6   0 3216.11 171.025   5
  -5   6   0 3078.93 195.799   4
   5  -6  -1 12424.1 423.895  38
  -5   6   1 11948.3 317.040   5
  -5   6   1 11952.3 389.169   4
   5  -6  -2 7895.93 344.956  38
  -5   6   2 7324.37 311.572   4
   5  -6  -3 4680.94 276.461  38
  -5   6   3 4059.34 235.325   4
   5  -6  -4 424.035 96.8894  38
  -5   6   4 482.515 92.5937   4
  -5   6   5 1664.79 155.350   4
  -5   6   6 1500.72 147.093   4
   5  -6  -6 1733.61 187.856  14
   5  -6  -7 158.019 73.7021  14
   5  -6  -8 1215.56 171.760  32
   5  -6  -8 1326.47 181.261  15
   5  -6  -8 1037.42 155.360  14
   5  -6  -9 508.140 112.274  32
   5  -6  -9 655.671 135.649  29
   5  -6  -9 548.399 132.561  15
   5  -6 -10 318.250 101.290  32
   5  -6 -10 208.035 90.4489  29
   5  -6 -10 104.829 63.4406  27
   5  -6 -10 154.437 77.3238  15
   5  -6 -11 2480.76 214.259  29
   5  -6 -11 2397.05 194.002  27
   5  -6 -11 2631.06 222.201  15
   5  -6 -11 2428.22 206.127  32
   5  -6 -12 564.621 100.320  32
   5  -6 -12 864.776 129.934  29
   5  -6 -12 568.035 107.522  27
   5  -6 -12 551.542 102.991  15
   5  -6 -13 577.887 95.2047  29
   5  -6 -13 425.868 77.8768  27
   5  -6 -13 489.270 87.8226  15
   5  -6 -14 474.018 75.2591  29
   5  -6 -14 514.512 72.6157  27
   5  -6 -14 429.356 73.1478  15
   5  -6 -15 670.839 66.5005  29
  -5   5 -16-28.6770 39.8729  27
  -5   5 -15 149.844 26.3667  30
  -5   5 -15 143.080 49.1665  27
  -5   5 -14 194.143 36.8691  30
  -5   5 -14 58.8240 63.5417  27
  -5   5 -13 104.537 68.0957  27
  -5   5 -13 10.6838 25.9953  30
  -5   5 -12 79.9972 41.8434  30
  -5   5 -12 200.581 113.865  27
  -5   5 -12 234.847 65.1867  24
  -5   5 -11 1555.16 117.481  30
  -5   5 -11 1630.76 197.333  27
  -5   5 -11 1442.69 148.733  24
   5  -5  10 7055.09 352.309  36
  -5   5 -10 7150.58 265.176  10
  -5   5 -10 7455.08 257.300  30
  -5   5 -10 7635.74 403.746  27
  -5   5 -10 7270.61 336.454  24
   5  -5   9 4822.76 285.194  36
  -5   5  -9 5180.08 220.894  10
   5  -5   8 214.284 67.3232  36
  -5   5  -8 326.124 73.9001  10
  -5   5  -8 191.128 52.7883   5
   5  -5   7 475.316 94.7901  36
  -5   5  -7 370.966 60.9014  10
  -5   5  -7 392.253 74.6695   5
   5  -5   6 5609.64 276.890  36
  -5   5  -6 5643.49 204.325  10
  -5   5  -6 5411.99 241.587   5
   5  -5   5 907.919 110.181  36
  -5   5  -5 1029.10 83.8057  10
  -5   5  -5 1041.15 107.794   5
   5  -5   4 1588.95 138.256  36
  -5   5  -4 1801.53 135.169   5
   5  -5   4 1819.09 156.752  38
  -5   5  -4 1928.91 137.067   4
   5  -5   3 7757.91 313.197  38
   5  -5   3 7588.22 283.767  36
  -5   5  -3 7209.05 262.959   5
  -5   5  -3 7426.08 270.040   4
   5  -5   2 3968.49 226.551  38
  -5   5  -2 4188.42 197.022   5
  -5   5  -2 4047.40 204.207   4
   5  -5   1 1435.09 142.087  38
  -5   5  -1 1390.84 113.562   5
  -5   5  -1 1356.75 125.473   4
  -5   5   0 2009.24 131.938   5
   5  -5   0 2067.73 170.799  38
  -5   5   0 2177.98 156.111   4
  -5   5   1 447.602 65.2587   5
   5  -5  -1 589.387 98.3634  38
  -5   5   1 568.364 92.1219   4
   5  -5  -2 7.72662 43.8252  38
  -5   5   2 33.8692 50.8059   4
   5  -5  -3 10416.2 388.126  38
  -5   5   3 9671.65 335.974   4
   5  -5  -4 2308.19 190.651  38
  -5   5   4 2472.12 175.738   4
   5  -5  -5 511.803 101.904  38
  -5   5   5 427.487 82.1033   4
   5  -5  -6 393.772 96.1414  38
  -5   5   6 352.251 73.4858   4
   5  -5  -6 411.354 92.4651  14
   5  -5  -7 9970.51 420.651  14
   5  -5  -8 7234.78 369.434  14
   5  -5  -9 315.479 100.264  14
   5  -5 -10 2179.34 211.479  32
   5  -5 -10 1914.08 179.434  31
   5  -5 -10 1560.61 191.145  29
   5  -5 -10 1740.68 205.882  15
   5  -5 -10 1441.17 175.991  14
   5  -5 -11 533.958 113.642  32
   5  -5 -11 704.021 121.613  29
   5  -5 -11 519.204 103.037  27
   5  -5 -11 578.832 121.001  15
   5  -5 -12 2340.94 201.136  32
   5  -5 -12 2533.61 216.819  29
   5  -5 -12 2408.45 189.454  27
   5  -5 -12 2436.40 219.246  15
   5  -5 -13 2698.09 206.042  29
   5  -5 -13 2603.91 183.712  27
   5  -5 -13 2680.64 207.949  15
   5  -5 -14 107.254 56.7983  29
   5  -5 -14 124.056 54.5479  27
   5  -5 -14 185.741 70.0141  15
   5  -5 -15 412.867 69.8379  29
   5  -5 -15 417.805 59.7802  27
   5  -5 -15 317.656 62.5201  15
   5  -5 -16 85.6808 33.9344  29
  -5   4 -16 99.9768 32.5189  27
  -5   4 -15-4.29429 51.7825  27
  -5   4 -14 1359.90 141.111  27
  -5   4 -14 1204.68 101.830  26
  -5   4 -13 3787.86 249.218  27
  -5   4 -13 2996.41 171.556  26
  -5   4 -12 709.892 77.2124  30
  -5   4 -12 667.523 92.6326  26
  -5   4 -11 1437.72 110.540  30
  -5   4 -11 1327.95 125.307  26
  -5   4 -11 1278.92 144.699  24
   5  -4  10 1389.31 161.834  36
  -5   4 -10 1420.49 120.811  10
  -5   4 -10 1524.24 114.717  30
  -5   4 -10 1882.31 214.328  27
  -5   4 -10 1329.60 146.928  24
   5  -4   9 213.179 74.7417  36
  -5   4  -9 147.851 44.6454  10
   5  -4   8 4138.93 258.905  36
  -5   4  -8 4338.97 196.980  10
   5  -4   7 646.318 117.388  36
  -5   4  -7 530.165 69.9143  10
   5  -4   6 601.755 100.137  36
  -5   4  -6 625.896 70.7466  10
   5  -4   6 605.451 102.532  38
  -5   4  -6 608.429 81.5316   5
   5  -4   5 3758.70 231.415  38
   5  -4   5 3493.76 202.465  36
  -5   4  -5 4134.05 165.618  10
  -5   4  -5 3693.12 190.933   5
   5  -4   4 1016.62 120.824  38
   5  -4   4 1035.32 109.764  36
  -5   4  -4 1093.64 82.2853  10
  -5   4  -4 1090.03 104.581   5
  -5   4  -4 1078.26 103.845   4
   5  -4   3 11164.5 319.496  36
  -5   4  -3 10743.5 310.748   5
  -5   4  -3 11647.2 248.511  10
   5  -4   3 11185.7 376.745  38
  -5   4  -3 11242.1 320.761   4
  -5   4  -2 1336.63 115.627   4
   5  -4   2 1220.77 133.496  38
  -5   4  -2 1282.67 112.300   5
   5  -4   1 13886.6 414.810  38
  -5   4  -1 14021.4 362.321   4
  -5   4  -1 13488.4 329.690   5
  -5   4   0 369.214 60.1237   5
  -5   4   0 490.654 79.7639   4
   5  -4   0 294.930 76.4511  38
   5  -4  -1 422.645 80.9012  38
  -5   4   1 461.170 64.1780   5
  -5   4   1 508.390 78.9283   4
   5  -4  -2 361.036 78.9882  38
  -5   4   2 290.645 65.3850   4
   5  -4  -3 114.798 59.4075  38
  -5   4   3 12.2023 44.5203   4
   5  -4  -4 596.107 95.6711  38
  -5   4   4 367.521 71.5323   4
   5  -4  -5 697.978 113.321  38
  -5   4   5 588.632 87.7547   4
   5  -4  -6 2033.20 179.039  38
   5  -4  -6 1735.01 141.470   7
  -5   4   6 1882.18 143.103   4
   5  -4  -6 2029.40 178.457  14
   5  -4  -7 1780.22 171.154  38
   5  -4  -7 1449.32 133.983   7
   5  -4  -7 1554.54 164.495  14
   5  -4  -8 375.859 77.9254   7
   5  -4  -8 405.782 99.0522  14
   5  -4  -9 13438.4 504.526  14
   5  -4 -10 7910.56 399.004  14
   5  -4 -11 455.580 106.378  32
   5  -4 -11 379.399 96.2766  18
   5  -4 -11 278.552 92.8814  29
   5  -4 -11 433.538 99.5385  31
   5  -4 -11 295.602 85.6009  15
   5  -4 -12-8.57370 53.7324  32
   5  -4 -12 22.6816 51.4091  31
   5  -4 -12 186.921 120.410  18
   5  -4 -12-47.8135 57.6315  29
   5  -4 -12 165.313 86.3295  15
   5  -4 -13 453.976 90.5670  32
   5  -4 -13 362.240 83.7728  18
   5  -4 -13 249.786 86.6331  29
   5  -4 -13 392.838 109.328  15
   5  -4 -14 1942.54 150.166  18
   5  -4 -14 1895.40 165.975  29
   5  -4 -14 2168.82 183.217  15
   5  -4 -15 675.997 80.0449  18
   5  -4 -15 690.791 95.5178  29
   5  -4 -15 744.938 100.492  15
   5  -4 -16 81.1862 44.7825  29
   5  -4 -16-37.9888 39.5649  15
  -5   3 -16 26.0973 31.2777  27
  -5   3 -15 205.603 52.8847  27
  -5   3 -15 235.623 48.6895  26
  -5   3 -14 3069.87 196.498  27
  -5   3 -14 2578.99 146.545  26
  -5   3 -13 632.867 126.010  27
  -5   3 -13 239.636 58.0627  26
  -5   3 -12 876.345 147.379  27
  -5   3 -12 605.612 88.6024  26
  -5   3 -11 6587.03 364.076  27
  -5   3 -11 6395.51 268.810  26
  -5   3 -10 976.022 109.610  11
   5  -3  10 1083.81 142.385  36
  -5   3 -10 904.299 97.4560  10
  -5   3 -10 969.832 173.260  27
  -5   3 -10 687.887 96.1293  26
  -5   3 -10 935.372 133.129  24
  -5   3  -9 19.2674 35.2586  11
   5  -3   9-1.70008 57.3939  36
  -5   3  -9 18.8024 34.9539  10
  -5   3  -8 1638.07 123.096  10
  -5   3  -7 2633.89 148.602  10
   5  -3   7 2730.29 217.438  38
   5  -3   6 1325.01 155.671  38
   5  -3   6 1155.71 129.736  36
  -5   3  -6 1393.71 102.479  10
   5  -3   5 637.020 111.019  38
   5  -3   5 659.110 93.3749  36
  -5   3  -5 635.180 72.4710  10
  -5   3  -5 622.207 78.5974   4
   5  -3   4 390.697 83.2075  36
  -5   3  -4 305.822 48.6165  10
  -5   3  -4 203.658 48.8902   4
   5  -3   3 934.563 118.347  38
  -5   3  -3 851.351 91.0022   4
   5  -3   2 9616.17 344.768  38
  -5   3  -2 9210.02 290.305   4
   5  -3   1 17310.0 459.711  38
  -5   3  -1 16310.9 383.333   4
   5  -3   0 105.736 64.1608  38
  -5   3   0 82.0521 46.5365   4
  -5   3   1 37.6394 33.3752   4
   5  -3  -1 92.3936 58.0997  38
   5  -3  -2 11845.1 383.426  38
  -5   3   2 10832.5 319.041   4
   5  -3  -3 4585.68 240.560  38
  -5   3   3 4187.34 202.145   4
   5  -3  -4 2110.72 168.298  38
  -5   3   4 1924.38 136.814   4
   5  -3  -5 8946.58 344.877  38
  -5   3   5 8741.19 291.462   4
   5  -3  -5 9256.27 336.195  14
   5  -3  -6 2172.19 174.817  38
   5  -3  -6 2120.59 160.681   7
  -5   3   6 2167.39 147.892   4
   5  -3  -6 2230.02 176.469  14
   5  -3  -7 166.832 62.1636  38
   5  -3  -7 103.782 51.9072   7
   5  -3  -7 101.274 62.1564  14
   5  -3  -8 161.961 69.2172  38
   5  -3  -8 271.674 74.1196   7
   5  -3  -8 282.693 89.2431  14
   5  -3  -9 1818.38 161.110   7
   5  -3  -9 2091.45 197.629  14
   5  -3 -10 1605.53 159.871   7
   5  -3 -10 1455.44 174.148  14
   5  -3 -11 10818.9 437.790  32
   5  -3 -11 11057.3 437.558  18
   5  -3 -11 10567.5 422.648  31
   5  -3 -11 10264.4 447.595  29
   5  -3 -11 10284.9 387.265   7
   5  -3 -11 11074.2 474.315  15
   5  -3 -11 9797.32 437.411  14
   5  -3 -12 649.327 107.672  32
   5  -3 -12 545.196 100.220  31
   5  -3 -12 829.780 130.690  18
   5  -3 -12 797.142 140.280  29
   5  -3 -12 952.968 151.805  15
   5  -3 -13 928.841 123.521  32
   5  -3 -13 905.116 128.168  18
   5  -3 -13 891.770 143.004  29
   5  -3 -13 778.571 127.911  15
   5  -3 -14 363.332 84.4050  18
   5  -3 -14 376.364 89.8688  29
   5  -3 -14 391.732 81.3243  15
   5  -3 -15 511.745 79.7433  18
   5  -3 -15 469.082 86.3635  29
   5  -3 -15 415.591 78.3122  15
   5  -3 -16 1243.69 100.408  18
   5  -3 -16 1055.63 105.176  29
   5  -3 -16 1222.55 116.397  15
   5  -3 -17 138.833 43.3805  15
   5  -2  15 140.948 43.4840  32
   5  -2  15 208.516 41.0920  31
  -5   2 -15 183.396 42.9830  27
  -5   2 -15 234.049 44.5375  26
   5  -2  14 122.122 55.1056  31
  -5   2 -14-3.75594 32.1934  26
  -5   2 -13 1839.52 166.994  27
  -5   2 -13 1248.14 113.542  26
  -5   2 -12 2499.06 212.402  27
  -5   2 -12 2035.78 150.308  26
  -5   2 -11 1633.76 191.872  27
  -5   2 -11 1247.85 122.639  26
  -5   2 -11 1475.95 144.580  24
  -5   2 -10 222.733 59.8026  11
  -5   2 -10 305.007 62.5051  10
  -5   2  -9 3987.51 213.285  11
   5  -2   9 3997.67 284.786  38
  -5   2  -9 3983.71 194.841  10
  -5   2  -8 78.4609 49.1486  11
   5  -2   8-24.1817 57.3283  38
  -5   2  -8-23.0971 38.9134  10
   5  -2   7 5290.00 317.162  38
  -5   2  -7 5543.11 215.182  10
  -5   2  -7 5287.38 224.475  11
   5  -2   6 720.387 131.445  38
  -5   2  -6 720.909 83.6167  11
  -5   2  -6 810.155 79.0089  10
  -5   2  -5 5975.97 215.075  11
  -5   2  -5 5954.09 201.298  10
   5  -2   5 5777.63 310.772  38
  -5   2  -5 6065.19 242.814   4
  -5   2  -4 5263.65 190.507  11
   5  -2   4 5083.45 278.721  38
  -5   2  -4 5275.63 224.088   4
   5  -2   3 36.8639 57.3797  38
  -5   2  -3 80.9648 47.4276   4
   5  -2   2 1498.62 145.869  38
  -5   2  -2 1604.71 125.314   4
   5  -2   1 164.900 59.1095  38
  -5   2  -1 167.244 54.5438   4
   5  -2   0 9566.07 344.509  38
  -5   2   0 9854.12 301.100   4
   5  -2  -1 285.968 71.0045  38
  -5   2   1 289.397 65.4712   4
   5  -2  -2 4687.17 239.692  38
  -5   2   2 4719.11 210.061   4
   5  -2  -3 4311.27 227.961  38
  -5   2   3 4136.82 196.835   4
   5  -2  -4 8918.05 325.346  38
  -5   2   4 9067.01 290.510   4
   5  -2  -5 4806.12 242.411  38
  -5   2   5 4550.28 205.671   4
   5  -2  -6 1276.56 130.543  38
   5  -2  -6 1259.84 126.624   7
   5  -2  -6 1236.59 127.663  14
   5  -2  -7 2830.28 191.335  38
   5  -2  -7 2519.26 179.144   7
   5  -2  -7 2765.42 196.377  14
   5  -2  -8 4136.94 236.183   7
   5  -2  -8 4273.39 256.590  14
   5  -2  -9 3234.50 217.104   7
   5  -2  -9 3444.90 240.193  14
   5  -2 -10 6893.42 322.891   7
   5  -2 -10 6758.96 345.308  14
   5  -2 -11 3249.15 241.260  18
   5  -2 -11 3260.49 236.976  31
   5  -2 -11 3300.55 223.497   7
   5  -2 -11 3269.13 261.763  15
   5  -2 -11 3130.33 239.397  14
   5  -2 -12 4317.25 227.310  19
   5  -2 -12 4145.66 269.376  18
   5  -2 -12 4390.77 272.137  31
   5  -2 -12 4082.84 271.779  29
   5  -2 -12 4276.54 293.712  15
   5  -2 -12 4089.85 221.704  25
   5  -2 -13 2278.63 162.390  19
   5  -2 -13 2235.57 199.128  18
   5  -2 -13 2512.05 196.225  31
   5  -2 -13 2185.29 193.329  29
   5  -2 -13 2376.86 217.745  15
   5  -2 -13 2404.39 164.737  25
   5  -2 -14 735.532 88.5869  19
   5  -2 -14 689.207 100.410  18
   5  -2 -14 595.912 99.0293  29
   5  -2 -14 611.693 114.390  15
   5  -2 -14 590.957 77.5788  25
   5  -2 -15 606.728 89.8856  18
   5  -2 -15 540.707 87.8442  29
   5  -2 -15 616.454 103.868  15
   5  -2 -15 607.767 74.7052  25
   5  -2 -16 54.0914 46.7696  18
   5  -2 -16 42.5851 39.3531  29
   5  -2 -16 10.0460 49.1231  15
   5  -2 -16 47.8366 29.5161  25
   5  -2 -17 1071.88 96.4688  15
   5  -1  15 724.470 69.1250  31
  -5   1 -15 712.005 60.1991  26
   5  -1  14 132.748 57.6464  31
  -5   1 -14 27.1299 34.0831  26
  -5   1 -13 29.8469 35.4447  26
  -5   1 -12 1485.66 128.086  26
  -5   1 -11 2643.60 175.204  26
  -5   1 -10 3220.74 199.947  26
   5  -1   9 304.594 101.658  38
  -5   1  -9 243.731 63.3785  11
  -5   1  -9 256.066 52.2681  10
  -5   1  -9 367.814 83.1111  26
   5  -1   8 9017.29 437.820  38
  -5   1  -8 8930.58 313.076  11
  -5   1  -8 8720.10 276.372  10
   5  -1   7 1.17954 66.7520  38
  -5   1  -7-4.98781 39.9915  11
  -5   1  -7 45.9769 32.7875  10
   5  -1   6 471.164 110.833  38
  -5   1  -6 419.029 66.6864  11
  -5   1  -6 497.968 67.0963  10
   5  -1   5 1590.38 178.808  38
  -5   1  -5 1736.44 121.986  11
  -5   1  -5 1690.56 111.573  10
  -5   1  -5 1809.70 139.110   4
   5  -1   4 49.0217 49.6344  38
  -5   1  -4 94.4345 44.7281  11
  -5   1  -4 71.5606 41.5658   4
   5  -1   3 927.018 129.036  38
  -5   1  -3 993.252 104.756   4
   5  -1   2 637.998 113.916  38
  -5   1  -2 562.253 82.2942   4
   5  -1   1 6742.10 303.174  38
  -5   1  -1 7264.16 268.167   4
   5  -1   0 3729.39 222.932  38
  -5   1   0 4034.85 200.249   4
   5  -1  -1 614.828 97.1911  38
  -5   1   1 694.621 87.2899   4
   5  -1  -2 676.001 97.9946  38
  -5   1   2 720.680 88.6052   4
   5  -1  -3 182.483 56.9552  38
  -5   1   3 240.098 55.0729   4
   5  -1  -4 1018.60 115.834  38
  -5   1   4 958.276 96.3997   4
   5  -1  -5 1971.77 150.541  38
  -5   1   5 1723.73 127.554   4
   5  -1  -6 5944.61 266.702   7
   5  -1  -7 5359.94 261.627   7
   5  -1  -8 29.3084 51.6343   7
   5  -1  -9 223.533 69.7929   7
   5  -1 -10 31.7051 48.1043   7
   5  -1 -11 6893.05 328.779   7
   5  -1 -12 18787.4 486.049  19
   5  -1 -12 18569.2 560.986  18
   5  -1 -12 18504.0 537.480  31
   5  -1 -12 18246.9 587.473  15
   5  -1 -12 18815.0 479.496  25
   5  -1 -13 265.839 63.6113  19
   5  -1 -13 360.382 84.5771  31
   5  -1 -13 302.732 92.4124  18
   5  -1 -13 242.337 90.7190  15
   5  -1 -13 185.052 56.2880  25
   5  -1 -14 952.259 126.829  18
   5  -1 -14 812.788 94.7616  19
   5  -1 -14 857.365 131.383  15
   5  -1 -14 904.664 101.633  25
   5  -1 -15 1682.60 125.519  19
   5  -1 -15 1753.63 147.555  18
   5  -1 -15 1534.82 155.998  15
   5  -1 -15 1938.10 130.921  25
   5  -1 -16 1042.18 103.752  18
   5  -1 -16 1017.78 121.260  15
   5  -1 -16 936.174 83.5070  25
   5  -1 -17 71.2620 46.3499  15
   5  -1 -17 74.9068 25.8518  25
   5   0  14 1365.70 102.694  31
  -5   0 -14 1201.69 82.7018  26
  -5   0 -13 324.453 55.9239  26
  -5   0 -12 1267.29 112.925  26
  -5   0 -11 406.818 75.2422  26
  -5   0 -10 254.369 66.8869  26
  -5   0  -9 4593.92 238.333  26
   5   0   8 15503.3 590.594  38
  -5   0  -8 15345.7 364.644  10
  -5   0  -8 15472.5 420.968  11
  -5   0  -8 15541.9 432.586  26
  -5   0  -7 1325.04 128.397  11
   5   0   7 1178.69 175.144  38
  -5   0  -7 1290.48 107.286  10
   5   0   6 10356.8 469.030  38
  -5   0  -6 10854.8 334.671  11
  -5   0  -6 10286.2 285.422  10
  -5   0  -5 2869.15 187.051   4
  -5   0  -5 2818.03 165.591  11
  -5   0  -5 2964.28 147.416  10
   5   0   5 2740.89 238.752  38
   5   0   4 1345.14 164.884  38
  -5   0  -4 1627.33 122.447  11
  -5   0  -4 1482.14 131.548   4
   5   0   3 63.2033 52.0602  38
  -5   0  -3 5.04791 32.2094   4
   5   0   2 651.979 113.981  38
  -5   0  -2 709.834 95.4781   4
   5   0   1 1283.79 144.963  38
  -5   0  -1 1218.00 119.940   4
   5   0   0 308.150 80.8610  38
  -5   0   0 326.986 67.5028   4
   5   0  -1 21375.5 526.845  38
  -5   0   1 22067.8 478.170   4
   5   0  -2 450.570 87.1481  38
  -5   0   2 517.897 77.5875   4
   5   0  -3 2056.47 128.034  12
   5   0  -3 1952.55 155.685  38
  -5   0   3 1997.49 142.012   4
   5   0  -4 3824.91 171.436  12
  -5   0   4 3743.12 195.190   4
   5   0  -5 4209.85 174.797   5
   5   0  -5 4435.99 185.171  12
  -5   0   5 4317.48 205.443   4
   5   0  -6 980.718 94.4360  12
   5   0  -6 742.423 99.5100   7
   5   0  -7 24679.5 451.828  12
   5   0  -7 24244.4 565.144   7
   5   0  -8 42254.7 604.533  12
   5   0  -8 42788.9 769.701   7
   5   0  -9 627.024 103.127   7
   5   0 -10 1763.10 171.414   7
   5   0 -11 1608.92 153.304  19
   5   0 -11 1716.08 177.082  18
   5   0 -11 1596.90 161.530  31
   5   0 -11 1667.68 156.543  17
   5   0 -11 1588.67 165.338   7
   5   0 -11 1364.23 137.939  25
   5   0 -11 1682.69 132.642  23
   5   0 -12 79.6406 32.0434  23
   5   0 -12 92.6603 57.9382  19
   5   0 -12 61.8574 58.3947  31
   5   0 -12-63.1455 59.1527  18
   5   0 -12 16.1204 42.6017  17
   5   0 -12-2.58199 57.7356  15
   5   0 -12 29.4435 45.7545  25
   5   0 -13 925.586 114.594  19
   5   0 -13 873.695 122.222  18
   5   0 -13 783.894 104.456  31
   5   0 -13 837.180 135.439  15
   5   0 -13 827.282 107.484  25
   5   0 -13 745.801 89.2994  23
   5   0 -14 915.418 101.771  19
   5   0 -14 1125.30 130.276  18
   5   0 -14 849.427 122.906  15
   5   0 -14 968.292 101.968  25
   5   0 -14 1029.29 93.9101  23
   5   0 -15 104.944 34.1107  23
   5   0 -15 183.277 49.3080  19
   5   0 -15 147.216 61.7293  18
   5   0 -15 201.568 67.0405  15
   5   0 -15 160.453 44.9981  25
   5   0 -16 134.886 30.1178  23
   5   0 -16 153.084 50.2933  18
   5   0 -16 145.488 55.7853  15
   5   0 -16 151.482 43.7823  25
   5   0 -17 492.457 67.1007  15
   5   0 -17 620.836 57.7591  25
   5   0 -17 536.005 41.4889  23
   5   1  13 1021.95 93.2695  31
  -5  -1 -13 1219.81 86.4580  26
   5   1  12 671.163 70.7303  17
  -5  -1 -12 840.803 84.3163  26
   5   1  11 93.8948 41.0379  17
  -5  -1 -11 168.476 51.5687  26
   5   1  10 62.6991 42.9144  17
  -5  -1 -10 98.5675 54.0785  26
   5   1   9 263.801 75.9418  17
  -5  -1  -9 214.620 67.0112  26
   5   1   8 4591.50 256.137  17
  -5  -1  -8 5115.04 252.285  26
  -5  -1  -7 1714.51 146.970  11
   5   1   7 1544.02 193.172  38
   5   1   7 1744.43 164.851  17
  -5  -1  -7 1955.84 157.703  26
  -5  -1  -6 7820.52 310.982   4
   5   1   6 7041.64 400.073  38
  -5  -1  -6 7540.01 290.098  11
  -5  -1  -6 7553.94 243.042  10
  -5  -1  -5 2025.92 162.993   4
   5   1   5 2023.25 214.015  38
  -5  -1  -5 1932.85 146.330  11
  -5  -1  -5 1934.33 123.628  10
  -5  -1  -4 39.1919 49.3090   4
   5   1   4 37.6235 66.5084  38
  -5  -1  -4 56.4349 28.6683  10
  -5  -1  -3 6901.45 295.444   4
   5   1   3 6144.04 338.072  38
   5   1   2 8246.95 374.943  38
  -5  -1  -2 9567.90 342.227   4
   5   1   1 3058.10 223.163  38
  -5  -1  -1 3420.36 204.643   4
   5   1   0 365.576 89.2866  38
  -5  -1   0 492.984 84.2270   4
   5   1  -1 198.762 67.3345  38
  -5  -1   1 182.414 60.5386   4
   5   1  -2 2702.71 158.596   5
  -5  -1   2 2645.26 176.278   4
   5   1  -3 3218.31 168.875   5
   5   1  -3 3171.68 172.933  12
  -5  -1   3 3342.98 193.428   4
   5   1  -4 425.641 66.1256  12
   5   1  -4 451.904 68.0615   5
  -5  -1   4 433.445 76.0649   4
   5   1  -5 2416.16 145.233   5
   5   1  -5 2605.55 157.397  12
  -5  -1   5 2694.34 133.858  37
   5   1  -5 2685.94 179.892   7
   5   1  -6 3493.61 172.827   5
   5   1  -6 3501.74 182.753  12
  -5  -1   6 3188.04 153.596  37
   5   1  -6 3673.30 215.542   7
   5   1  -7 21731.3 451.809  12
  -5  -1   7 20786.1 401.491  37
   5   1  -8 11767.4 336.514  12
  -5  -1   8 11945.7 314.576  37
   5   1  -9 26764.5 514.987  12
  -5  -1   9 26156.6 468.758  37
   5   1  -9 26260.9 621.564   7
   5   1 -10 28850.8 542.688  12
  -5  -1  10 27696.8 488.018  37
   5   1 -10 28181.4 652.470   7
   5   1 -11 2033.78 166.452  19
   5   1 -11 2408.85 198.928  18
   5   1 -11 2257.86 177.044  17
   5   1 -11 1927.83 174.402   7
   5   1 -11 2181.92 169.174  25
   5   1 -11 2223.19 154.605  23
   5   1 -12 153.615 46.7309  23
   5   1 -12 88.7795 41.7658  19
   5   1 -12 97.2378 49.5686  18
   5   1 -12 122.902 67.9257  17
   5   1 -12 188.739 66.9862  25
   5   1 -13 1980.86 153.607  19
   5   1 -13 2031.38 167.818  18
   5   1 -13 1939.57 176.867  15
   5   1 -13 1831.17 143.550  25
   5   1 -13 1845.46 132.768  23
   5   1 -14 840.599 99.1516  19
   5   1 -14 799.551 99.2261  18
   5   1 -14 816.039 111.563  15
   5   1 -14 659.699 87.8542  25
   5   1 -14 801.113 82.4171  23
   5   1 -15 366.680 52.7161  23
   5   1 -15 395.115 65.4173  19
   5   1 -15 345.249 65.9165  18
   5   1 -15 450.756 87.5086  15
   5   1 -15 350.594 62.6320  25
   5   1 -16-4.52526 26.3182  23
   5   1 -16 2.26718 29.3560  19
   5   1 -16 18.2462 43.3219  15
   5   1 -16 4.14769 30.4860  25
   5   1 -17 31.1886 19.4890  23
   5   1 -17 4.82498 19.7866  25
   5   2  12 92.8440 32.0534  31
   5   2  12 65.6143 26.2114  17
  -5  -2 -12 110.400 35.4493  26
   5   2  11 1858.73 135.095  31
   5   2  11 2100.13 126.590  17
  -5  -2 -11 2166.31 126.984  26
   5   2  10 2126.03 169.764  31
   5   2  10 2314.25 153.790  17
  -5  -2 -10 2479.48 152.399  26
   5   2   9 105.453 52.4069  17
  -5  -2  -9 65.2377 42.0734  26
   5   2   8 1253.77 136.577  17
  -5  -2  -8 1433.28 134.415  26
   5   2   7 167.548 73.7074  17
  -5  -2  -7 159.313 54.6376  26
   5   2   6 143.271 67.0460  17
  -5  -2  -6 164.796 56.0823  26
  -5  -2  -5 2361.34 178.932   4
   5   2   5 1848.75 208.299  38
  -5  -2  -5 2491.74 168.455  11
   5   2   5 2075.58 184.353  17
   5   2   5 2119.24 195.341  31
  -5  -2  -5 2222.00 166.849  26
   5   2   4 3984.93 205.633   5
  -5  -2  -4 4331.68 243.442   4
   5   2   4 3817.82 284.488  38
  -5  -2  -4 4525.36 225.724  11
  -5  -2  -3 903.577 116.537   4
   5   2   3 957.986 106.004   5
   5   2   3 1051.00 154.914  38
  -5  -2  -2 365.913 82.2506   4
   5   2   2 367.889 97.5647  38
   5   2   2 394.389 73.1920   5
  -5  -2  -1 8332.07 336.124   4
   5   2   1 7993.06 291.503   5
   5   2   1 7644.57 360.859  38
  -5  -2   0 7797.25 320.261   4
   5   2   0 7437.19 283.946   5
  -5  -2   1 1539.37 147.151   4
   5   2  -1 1548.02 133.867   5
  -5  -2   2 5683.63 267.810   4
   5   2  -2 5237.86 233.111   5
  -5  -2   3 9980.83 352.030   4
   5   2  -3 9867.53 313.488   5
   5   2  -3 10151.0 330.890  12
   5   2  -4 210.158 60.5922  12
   5   2  -4 261.111 64.6680   5
  -5  -2   4 357.727 72.3387   4
   5   2  -5 19250.5 432.305   5
   5   2  -5 20046.0 458.044  12
   5   2  -6 23672.8 472.700   5
   5   2  -6 24565.7 511.691  12
  -5  -2   6 23620.1 420.042  37
   5   2  -7 389.433 72.8710  12
  -5  -2   7 520.467 68.0923  37
   5   2  -8 4063.16 208.184  12
  -5  -2   8 3626.26 176.002  37
   5   2  -9 2791.90 173.363  12
  -5  -2   9 2779.80 155.538  37
   5   2  -9 2762.89 194.824  19
   5   2  -9 2762.04 194.658  17
   5   2  -9 2863.60 198.534  28
   5   2  -9 2888.22 192.287  25
   5   2  -9 2955.33 177.536  23
   5   2 -10 202.569 60.1440  23
  -5  -2  10 137.115 40.8064  37
   5   2 -10 232.781 73.9809  19
   5   2 -10 158.403 58.8220  17
   5   2 -10 88.7126 58.2866  28
   5   2 -10 137.511 59.5851  25
   5   2 -11 83.1293 43.1569  23
   5   2 -11 62.3481 55.8312  19
   5   2 -11-56.4378 46.7426  17
   5   2 -11 121.835 61.2841  28
   5   2 -11-19.4673 48.1844  25
   5   2 -12 234.582 55.0312  23
   5   2 -12 324.951 80.1367  19
   5   2 -12 285.373 68.0565  17
   5   2 -12 243.007 61.7079  25
   5   2 -13 424.918 65.3565  23
   5   2 -13 390.079 73.8435  19
   5   2 -13 384.609 69.0300  25
   5   2 -14 6.82151 29.7081  23
   5   2 -14 44.1937 37.2332  19
   5   2 -14 11.7625 32.9488  25
   5   2 -15-26.7357 31.6730  23
   5   2 -15-21.2048 31.3404  19
   5   2 -15 70.4292 39.2833  25
   5   2 -16 220.158 35.3045  23
   5   2 -16 211.090 36.6495  25
   5   3  11 1170.96 76.8910  17
  -5  -3 -11 1153.85 72.6062  26
   5   3  10 1400.92 105.595  31
   5   3  10 1433.61 104.096  17
  -5  -3 -10 1604.72 102.882  26
   5   3   9 185.865 44.8035  17
  -5  -3  -9 338.809 60.7786  26
   5   3   9 354.098 65.5422  31
   5   3   8 1708.40 144.845  31
   5   3   8 1970.96 148.653  17
  -5  -3  -8 2243.05 146.504  26
   5   3   7 1450.30 142.325  31
   5   3   7 1555.07 143.995  17
  -5  -3  -7 1691.21 141.231  26
   5   3   6 203.201 73.1791  31
   5   3   6 124.363 49.5794  17
  -5  -3  -6 258.063 65.8135  26
   5   3   5-59.1965 65.1212  17
  -5  -3  -5-17.3829 45.7244  26
   5   3   4 425.507 82.7297  17
  -5  -3  -4 500.008 88.5810  26
  -5  -3  -3 5958.07 292.118   4
  -5  -3  -3 6541.28 279.589  26
   5   3   2 2415.16 169.338   5
  -5  -3  -2 2351.64 185.535   4
   5   3   2 2429.46 191.897  17
   5   3   2 2626.37 208.183  24
  -5  -3  -1 135.433 56.6085   4
   5   3   1 144.602 57.9817   5
  -5  -3   0 115.714 61.7204   4
   5   3   0 132.774 60.2425   5
   5   3  -1 1194.53 121.371   5
  -5  -3   1 1393.18 145.491   4
  -5  -3   2 839.430 113.466   4
   5   3  -2 875.638 108.872  12
   5   3  -2 796.622 97.2909   5
  -5  -3   3 82.4862 53.4703   4
   5   3  -3 25.0855 60.4425  12
   5   3  -3 55.4062 52.1705   5
  -5  -3   4 2302.72 173.042   4
   5   3  -4 2323.84 160.567   5
   5   3  -4 2414.56 169.758  12
   5   3  -5 11024.5 342.335   5
   5   3  -5 11498.7 365.789  12
   5   3  -6 4971.42 240.046  12
   5   3  -6 4786.77 222.617   5
   5   3  -7 3465.95 192.368  23
   5   3  -7 3560.85 201.615  12
   5   3  -7 3701.05 216.060  19
   5   3  -7 3364.86 211.190  17
   5   3  -7 3705.92 226.746  28
   5   3  -7 3388.34 199.716  25
   5   3  -8 9893.50 326.545  23
   5   3  -8 10140.1 333.997  12
  -5  -3   8 9362.88 275.552  37
   5   3  -8 10319.4 358.558  19
   5   3  -8 9946.48 359.490  17
   5   3  -8 10192.1 372.480  28
   5   3  -8 9966.08 340.732  25
   5   3  -9 353.348 67.8338  23
   5   3  -9 365.655 80.1339  19
   5   3  -9 357.002 82.8471  17
   5   3  -9 375.380 81.6490  28
   5   3  -9 337.344 71.0403  25
   5   3 -10 735.802 93.1359  23
   5   3 -10 748.493 104.103  19
   5   3 -10 694.397 104.141  17
   5   3 -10 835.926 110.877  28
   5   3 -10 721.860 94.2730  25
   5   3 -11 678.228 84.8228  23
   5   3 -11 694.450 96.8007  19
   5   3 -11 818.482 101.211  17
   5   3 -11 750.227 101.451  28
   5   3 -11 704.362 90.2450  25
   5   3 -12 95.5995 39.4107  23
   5   3 -12 134.655 48.6275  19
   5   3 -12 89.5498 41.1686  17
   5   3 -12 68.4706 35.3978  25
   5   3 -13 26.4375 30.9894  23
   5   3 -13 12.7700 35.6099  19
   5   3 -13 72.3282 38.7282  25
   5   3 -14 552.727 51.4571  20
   5   3 -14 614.704 69.5036  19
   5   3 -14 544.236 65.2733  25
   5   3 -14 582.399 65.5007  23
   5   3 -15 273.014 39.6991  23
   5   3 -15 237.495 39.2796  19
   5   3 -15 232.840 39.4172  25
   5   3 -16 102.909 22.2622  23
   5   4   9 353.724 49.6894  17
  -5  -4  -9 301.259 44.4493  26
   5   4   8 76.8912 42.8011  17
  -5  -4  -8 116.079 33.0050  26
   5   4   7 511.023 78.5568  17
  -5  -4  -7 608.777 75.2653  26
   5   4   6 920.342 109.084  17
  -5  -4  -6 1075.96 104.685  26
   5   4   5 249.393 70.2960  17
  -5  -4  -5 240.714 57.5162  26
   5   4   4 15.6238 61.4941  17
  -5  -4  -4 32.8278 53.3065  26
   5   4   3 353.884 82.3597  17
  -5  -4  -3 382.563 72.8391  26
   5   4   2 287.635 67.2783  17
   5   4   2 311.390 74.9613  28
   5   4   2 164.174 70.0890  24
   5   4   1 633.303 99.6410  17
   5   4   1 725.113 103.936  28
   5   4   1 871.302 121.627  24
   5   4   0 1435.99 144.557  17
   5   4   0 1420.45 136.507  28
   5   4   0 1531.00 165.531  24
   5   4  -1 170.544 68.7965  17
   5   4  -1 219.167 64.8162  28
   5   4  -1 147.618 75.6662  24
   5   4  -2 169.896 67.8968  17
   5   4  -2 33.2431 54.0979  28
   5   4  -2 121.477 79.5578  24
   5   4  -3 2705.17 194.011  17
   5   4  -3 2766.37 191.244  28
   5   4  -3 2899.81 212.790  24
   5   4  -4 2595.44 186.519  17
   5   4  -4 2769.80 191.301  28
   5   4  -5 2542.28 181.581  17
   5   4  -5 2553.62 185.510  28
   5   4  -6 264.601 60.2307  23
   5   4  -6 248.816 63.3530  17
   5   4  -6 292.842 68.9773  28
   5   4  -7 489.081 79.9135  23
   5   4  -7 588.858 86.2674  19
   5   4  -7 552.838 89.6018  17
   5   4  -7 527.345 90.7161  28
   5   4  -8 1010.37 104.016  23
   5   4  -8 1099.81 115.176  19
   5   4  -8 1028.55 111.026  17
   5   4  -8 1083.69 121.769  28
   5   4  -9 267.929 54.4962  23
   5   4  -9 365.939 73.4873  19
   5   4  -9 303.195 61.6287  17
   5   4  -9 439.224 78.4731  28
   5   4 -10 688.833 83.1618  23
   5   4 -10 810.441 90.5565  19
   5   4 -10 848.792 101.385  28
   5   4 -11 17.6680 30.0437  23
   5   4 -11 37.4476 32.7197  19
   5   4 -11 5.79394 36.6049  28
   5   4 -12 1358.06 100.687  19
   5   4 -12 1343.43 99.3815  23
   5   4 -13 568.533 63.8933  23
   5   4 -13 496.014 46.7051  20
   5   4 -13 520.262 60.4383  19
   5   4 -14 18.4308 19.8354  23
   5   4 -14 57.6847 27.3929  19
   5   4 -15 210.674 28.1472  23
   5   5   7 716.877 64.8649  17
   5   5   7 608.092 45.2885  16
  -5  -5  -7 697.415 60.1696  26
   5   5   6-12.4241 35.7298  17
  -5  -5  -6 55.7650 35.5441  26
   5   5   5 555.653 73.1118  17
  -5  -5  -5 608.871 73.8053  26
   5   5   4 336.512 64.0763  17
   5   5   4 397.986 58.4864  28
  -5  -5  -4 379.204 62.4916  26
   5   5   3 40.1817 35.2569  17
   5   5   3 14.5434 30.6260  28
  -5  -5  -3 79.6028 50.6356  26
   5   5   2 422.470 78.0345  17
   5   5   2 357.051 63.0070  28
   5   5   2 391.326 54.5206  16
  -5  -5  -2 455.556 74.1100  26
   5   5   1 1513.10 135.319  17
   5   5   1 1778.07 138.661  28
   5   5   1 1707.27 110.573  16
   5   5   0 11.9328 37.2297  17
   5   5   0 90.3489 56.2533  28
   5   5   0 76.0931 36.4645  16
   5   5   0 83.7629 47.1255  24
   5   5  -1 205.458 61.9754  17
   5   5  -1 113.722 45.7619  28
   5   5  -1 197.805 77.2132  24
   5   5  -2 132.001 53.6429  17
   5   5  -2 117.406 50.5160  28
   5   5  -2 61.6765 52.9032  24
   5   5  -3 32.0452 40.7052  17
   5   5  -3-16.4952 41.9818  28
   5   5  -3 112.889 71.7413  24
   5   5  -4 677.547 92.4221  17
   5   5  -4 600.517 87.5922  28
   5   5  -4 736.922 107.798  24
   5   5  -5 73.2218 34.6886  23
   5   5  -5 42.5358 37.7399  17
   5   5  -5 86.8787 51.2338  28
   5   5  -6 373.900 68.7781  23
   5   5  -6 353.130 69.8874  28
   5   5  -7 185.119 52.0879  23
   5   5  -7 129.684 57.8542  28
   5   5  -8 479.357 69.7606  23
   5   5  -8 479.350 77.0956  28
   5   5  -9 1018.44 105.705  28
   5   5  -9 1113.43 95.4183  23
   5   5 -10 60.8081 31.9859  23
   5   5 -10 138.881 44.5679  28
   5   5 -11 91.3924 30.0637  23
   5   5 -12 174.070 37.8532  23
   5   5 -13 30.8355 20.5266  23
  -5  -6  -5 1168.27 63.0895  26
   5   6   4 92.9406 27.9690  17
   5   6   4 122.827 22.5120  16
  -5  -6  -4 176.097 37.0091  26
   5   6   3 133.533 33.4502  17
   5   6   3 145.965 35.5977  28
   5   6   3 131.879 26.4289  16
  -5  -6  -3 196.436 51.3414  26
   5   6   2 101.438 34.4906  17
   5   6   2 147.289 41.4176  28
   5   6   2 166.804 30.7625  16
  -5  -6  -2 64.6808 38.1664  26
   5   6   1 34.1160 30.0083  17
   5   6   1 9.26807 28.9278  28
   5   6   1 30.5404 18.2275  16
  -5  -6  -1 45.1412 39.8020  26
   5   6   0 630.342 71.8583  17
   5   6   0 624.237 76.6145  28
   5   6   0 591.909 57.2194  16
  -5  -6   0 660.079 73.3481  26
   5   6  -1 67.7351 38.4475  17
   5   6  -1 130.977 46.7642  28
   5   6  -1 64.6229 23.7145  16
   5   6  -2-5.96204 30.7471  17
   5   6  -2 23.2253 37.3267  28
   5   6  -2 24.6981 23.1639  16
   5   6  -3 464.936 60.9102  23
   5   6  -3 537.251 75.9187  28
   5   6  -3 518.024 75.9754  24
   5   6  -4 407.889 56.7514  23
   5   6  -4 353.515 58.6350  28
   5   6  -4 510.906 74.2685  24
   5   6  -5-6.16191 31.5122  23
   5   6  -5 1.87582 34.6961  28
   5   6  -6 43.9101 35.9055  23
   5   6  -6 49.6809 41.1092  28
   5   6  -7 1571.78 102.101  23
   5   6  -7 1464.69 109.606  28
   5   6  -8 1381.13 102.091  28
   5   6  -8 1405.68 93.2458  23
   5   6  -9 0.48048 23.6652  23
   5   6  -9 12.0574 28.3404  28
   5   6 -10 694.913 65.0386  28
   5   6 -10 594.031 53.2230  23
   5   6 -11 1021.23 59.7792  23
   5   7   0 102.096 27.0947  28
  -5  -7   0 104.212 27.9767  26
   5   7  -1 225.422 31.7581  23
   5   7  -1 194.475 35.2933  28
  -5  -7   1 166.115 33.5694  26
   5   7  -2 34.4612 19.3717  23
   5   7  -2 63.7184 27.3742  28
  -5  -7   2 69.4229 29.8519  26
   5   7  -3 328.790 37.9605  23
   5   7  -3 359.384 47.9018  28
  -5  -7   3 385.179 48.8607  26
   5   7  -4 56.7653 19.1381  23
   5   7  -4 79.3001 28.7209  28
   5   7  -5 85.9118 23.2307  23
   5   7  -5 57.7663 26.6438  28
   5   7  -6 20.0710 18.5392  23
   5   7  -6 5.52771 20.7943  28
   5   7  -7 64.6084 25.2335  28
   6 -12   4 107.421 31.6042  22
   6 -12   3 62.4216 26.8168  22
   6 -12   2 49.3657 36.1905  15
   6 -12   1 62.6045 39.4117  15
   6 -12   0 42.6170 32.5677  15
   6 -11   9 60.5307 29.0521  22
  -6  11  -9 34.6527 16.5093  21
  -6  11  -9 53.3506 29.5308  24
   6 -11   8 52.5827 35.3512  22
  -6  11  -8 10.9165 16.5486  21
  -6  11  -8 30.8978 33.8508  27
  -6  11  -8 7.63362 32.0083  24
  -6  11  -7 24.6103 18.7603  21
  -6  11  -7 63.3007 42.9121  27
  -6  11  -7-3.52878 33.1640  24
   6 -11   6 4.81594 34.1675  22
  -6  11  -6 37.0562 25.9544  21
  -6  11  -6 40.5100 47.3515  27
  -6  11  -6 81.5784 40.7649  24
   6 -11   5-19.3308 35.6780  22
  -6  11  -5 39.6901 24.8561  21
  -6  11  -5 32.1533 38.0675  24
   6 -11   4 111.993 46.4037  22
  -6  11  -4 108.897 27.7442  33
  -6  11  -4 136.957 30.9708  21
  -6  11  -4 158.255 48.7242  24
   6 -11   3 8.14158 40.2496  22
  -6  11  -3 65.2184 23.6349  21
  -6  11  -3 75.0818 26.5049  33
   6 -11   2-3.59062 34.0642  22
  -6  11  -2 47.8130 20.7297  21
  -6  11  -2 38.3129 22.3466  33
   6 -11   1 67.2624 44.0389  22
  -6  11  -1 24.5775 20.3597  33
  -6  11  -1 31.9401 22.2676  21
   6 -11   0 414.924 66.8789  22
  -6  11   0 502.237 52.5881  33
   6 -11  -1 257.712 56.7069  22
  -6  11   1 243.579 38.0863  33
   6 -11  -1 315.408 71.7008  15
  -6  11   2 3.50857 23.2018  33
   6 -11  -2 62.5840 57.4615  15
  -6  11   3 30.3972 25.2250  33
   6 -11  -3 44.5282 48.3594  15
  -6  11   4 1045.49 66.7934  33
   6 -11  -4 1127.22 106.179  15
  -6  11   5 45.5559 18.8628  33
   6 -11  -5 115.891 44.1901  27
   6 -11  -5 54.7532 35.3803  15
   6 -10  11 307.096 51.7780  22
  -6  10 -11 470.407 39.4824  21
  -6  10 -11 386.914 55.9565  27
  -6  10 -11 474.044 53.8594  24
   6 -10  10 21.8040 33.3069  22
  -6  10 -10 22.7974 17.8937  21
  -6  10 -10 31.0912 19.4995  30
  -6  10 -10 60.8877 47.8540  27
  -6  10 -10 46.9937 40.1487  24
   6 -10   9 21.6428 39.0829  22
  -6  10  -9 10.9916 26.2695  21
  -6  10  -9 18.8604 50.1556  27
  -6  10  -9 60.0350 46.0146  24
   6 -10   8 373.658 76.1716  22
  -6  10  -8 558.817 61.4920  21
  -6  10  -8 458.047 83.3495  27
  -6  10  -8 504.063 78.2359  24
   6 -10   7 654.372 99.4441  22
  -6  10  -7 733.254 69.4723  21
  -6  10  -7 594.353 100.271  27
  -6  10  -7 665.162 93.6558  24
   6 -10   6-10.5745 42.7768  22
  -6  10  -6 13.7994 24.2753  21
  -6  10  -6-11.3660 57.1407  27
  -6  10  -6 36.4836 49.9806  24
   6 -10   5 171.204 61.8090  22
  -6  10  -5 129.442 30.3208  21
  -6  10  -5 85.7919 72.9851  27
  -6  10  -5 84.7012 52.3946  24
   6 -10   4 255.327 79.2046  22
  -6  10  -4 192.162 43.2382  21
  -6  10  -4 188.816 74.8135  27
  -6  10  -4 155.873 65.0284  24
   6 -10   3 555.855 94.0128  22
  -6  10  -3 616.172 68.3358  21
  -6  10  -3 518.322 108.192  27
  -6  10  -3 544.509 79.1193  24
   6 -10   2 242.542 68.7153  22
  -6  10  -2 191.191 40.3510  33
  -6  10  -2 200.434 43.3370  21
  -6  10  -2 190.536 77.4504  27
  -6  10  -1 13.5711 22.6654  21
  -6  10  -1 31.0865 28.3577  33
   6 -10   0 52.9731 47.1484  22
  -6  10   0 23.3828 33.9461  21
  -6  10   0-5.05864 29.4973  33
  -6  10   1 653.253 67.6063  21
  -6  10   1 677.998 72.8533  33
  -6  10   2 1610.62 98.9564  21
  -6  10   2 1706.33 111.980  33
  -6  10   3 290.540 56.6528  33
   6 -10  -3 477.893 105.141  15
  -6  10   4-23.6861 32.0927  33
   6 -10  -4 53.3622 64.7217  15
  -6  10   5 632.080 65.8084  33
   6 -10  -5 789.320 102.824  29
   6 -10  -5 797.026 119.575  15
  -6  10   6 1078.00 77.6717  33
   6 -10  -6 1104.54 108.790  29
   6 -10  -6 1140.29 121.711  15
  -6  10   7 51.0566 22.4999  33
   6 -10  -7 8.40169 32.7696  29
   6 -10  -7 98.2279 49.4747  27
   6 -10  -7 27.9926 47.0565  15
  -6  10   8 46.9336 20.8045  33
   6 -10  -8 71.9814 38.2129  27
   6 -10  -8 12.6807 31.9758  15
  -6   9 -12 137.549 24.5737  21
  -6   9 -12 111.158 24.2702  30
  -6   9 -12 64.3093 42.8613  27
  -6   9 -12 78.5777 34.9811  24
  -6   9 -11-12.0420 20.9492  21
  -6   9 -11 56.6027 25.8978  30
  -6   9 -11 97.3489 58.3001  27
  -6   9 -11 50.8518 40.9071  24
  -6   9 -10 207.378 40.1636  21
  -6   9 -10 143.677 34.5559  30
  -6   9 -10 129.861 61.6117  27
  -6   9 -10 210.727 65.1002  24
  -6   9  -9 48.2785 30.3054  21
  -6   9  -9-16.1056 23.7687  30
  -6   9  -9 63.2510 71.4259  27
  -6   9  -9 13.4768 43.0584  24
  -6   9  -8 226.490 50.2875  21
  -6   9  -8 181.004 35.8844  30
  -6   9  -8 111.449 66.1598  27
  -6   9  -8 197.753 72.0250  24
  -6   9  -7 283.530 51.6478  21
  -6   9  -7 252.099 47.8412  30
  -6   9  -7 204.917 74.8662  27
  -6   9  -7 234.024 78.6819  24
  -6   9  -6 394.146 60.6727  21
  -6   9  -6 457.404 110.663  27
  -6   9  -6 453.537 92.5762  24
  -6   9  -5 1896.78 124.459  21
  -6   9  -5 1436.23 167.288  27
  -6   9  -5 1558.50 151.356  24
  -6   9  -4 1529.73 113.438  21
  -6   9  -4 1336.29 164.370  27
  -6   9  -4 1135.95 130.046  24
   6  -9   3 57.6707 57.0328  22
  -6   9  -3 72.6963 35.3060  21
  -6   9  -3 26.0788 60.1992  27
  -6   9  -3 85.0678 51.9823  24
   6  -9   2 960.390 126.729  22
  -6   9  -2 982.068 92.2370  21
  -6   9  -2 898.045 155.072  27
   6  -9   1 4517.60 250.127  22
  -6   9  -1 4811.10 199.046  21
  -6   9  -1 4597.44 298.524  27
  -6   9   0 245.274 62.8772  21
  -6   9   0 235.506 53.2429  33
  -6   9   0 203.928 88.8423  27
  -6   9   1 330.614 61.5906  21
  -6   9   1 309.684 63.0362  33
  -6   9   2 293.417 56.9216  21
  -6   9   3 2022.23 125.294  21
  -6   9   4 1242.61 95.5910  21
   6  -9  -4 1279.03 165.686  15
  -6   9   5 448.770 57.2935  21
   6  -9  -5 587.094 120.041  15
   6  -9  -6 36.4548 55.9931  32
   6  -9  -6 132.939 77.0399  15
   6  -9  -7 1191.86 140.972  29
   6  -9  -7 1050.52 118.611  32
   6  -9  -7 1111.50 140.698  15
   6  -9  -8 952.651 113.660  29
   6  -9  -8 994.955 120.112  15
   6  -9  -9 326.854 63.6150  29
   6  -9  -9 430.543 73.4398  27
   6  -9  -9 379.516 78.2596  15
   6  -9 -10-6.39424 41.4815  29
   6  -9 -10 51.8047 40.8073  27
   6  -9 -10 84.3730 42.9954  15
  -6   8 -13 1399.77 72.3120  30
  -6   8 -13 1388.01 108.741  27
  -6   8 -13 1214.38 79.8056  24
  -6   8 -12 368.213 41.2495  21
  -6   8 -12 321.551 45.1703  30
  -6   8 -12 333.117 78.2252  27
  -6   8 -12 299.199 58.0480  24
  -6   8 -11 66.8546 24.0160  21
  -6   8 -11 14.6925 28.4024  30
  -6   8 -11 58.7600 62.7808  27
  -6   8 -11 73.2523 46.2887  24
  -6   8 -10 27.9698 25.8053  21
  -6   8 -10 62.6288 34.5829  30
  -6   8 -10 61.3795 61.7254  27
  -6   8 -10 81.1507 63.8602  24
  -6   8  -9 3820.49 164.451  21
  -6   8  -9 3540.13 165.173  30
  -6   8  -9 3330.45 245.099  27
  -6   8  -9 3160.68 209.829  24
  -6   8  -8 402.302 59.9817  21
  -6   8  -8 442.269 63.2794  30
  -6   8  -8 309.476 94.4803  27
  -6   8  -8 455.599 98.0018  24
  -6   8  -7 521.224 69.4920  21
  -6   8  -7 506.595 70.7262  30
  -6   8  -7 508.373 113.629  27
  -6   8  -7 647.785 101.779  24
  -6   8  -6 114.234 42.7422  21
  -6   8  -6 161.324 48.6694  30
  -6   8  -6 80.7711 84.8340  27
  -6   8  -6 20.6660 70.7020  24
  -6   8  -5 547.222 74.4300  21
  -6   8  -5 492.375 67.0968  30
  -6   8  -5 405.595 109.480  27
  -6   8  -5 475.249 102.365  24
  -6   8  -4 7.66651 32.5795  21
  -6   8  -4 40.6306 37.8740  30
  -6   8  -4-15.2069 51.9735   5
  -6   8  -4 70.0190 76.9735  27
  -6   8  -4 34.1741 69.7770  24
  -6   8  -3 4250.80 190.886  21
  -6   8  -3 3859.86 225.710   5
  -6   8  -3 4296.77 290.523  27
  -6   8  -3 4077.92 248.520  24
  -6   8  -2 748.524 85.1569  21
  -6   8  -2 696.896 98.4417   5
  -6   8  -2 582.922 132.244  27
  -6   8  -2 601.161 101.341   4
  -6   8  -1 23.1721 40.2574  21
  -6   8  -1-15.8017 44.7758   5
  -6   8  -1 6.31213 61.9356  27
  -6   8  -1 56.8258 54.5255   4
  -6   8   0 4057.89 189.301  21
  -6   8   0 3342.07 269.505  27
  -6   8   0 3914.58 251.142   4
  -6   8   1 4552.59 298.125  27
  -6   8   1 4898.34 284.636   4
  -6   8   2 298.856 101.791  27
  -6   8   2 153.675 62.1865   4
   6  -8  -3 635.368 123.759  32
   6  -8  -4 2882.74 232.707  32
   6  -8  -4 3081.82 263.865  15
   6  -8  -5 439.736 102.089  32
   6  -8  -5 410.659 111.585  15
   6  -8  -6 582.455 117.305  32
   6  -8  -6 618.491 132.200  15
   6  -8  -7 237.009 81.4651  32
   6  -8  -7 246.644 101.604  15
   6  -8  -8 74.0834 62.4705  32
   6  -8  -8 24.5848 61.8626  29
   6  -8  -8 22.5495 74.1241  15
   6  -8  -9 154.193 62.8707  32
   6  -8  -9 250.888 82.3607  29
   6  -8  -9 230.867 80.2825  27
   6  -8  -9 226.792 86.2582  15
   6  -8 -10 747.554 100.726  32
   6  -8 -10 784.332 106.219  29
   6  -8 -10 906.739 108.392  27
   6  -8 -10 868.077 118.519  15
   6  -8 -11 453.656 73.5254  29
   6  -8 -11 622.174 81.3792  27
   6  -8 -11 414.416 67.9619  15
   6  -8 -12 146.521 42.0707  29
   6  -8 -12 86.6676 33.0455  27
   6  -8 -12 32.8435 30.8823  15
  -6   7 -14 6.51982 16.2855  30
  -6   7 -14-30.4782 33.1857  27
  -6   7 -13 290.023 40.9373  30
  -6   7 -13 285.934 64.6395  27
  -6   7 -13 232.154 50.2417  24
  -6   7 -12 5.12635 23.6259  30
  -6   7 -12-2.13342 54.3052  27
  -6   7 -11 892.299 80.3193  30
  -6   7 -11 729.920 120.961  27
  -6   7 -11 884.958 108.066  24
  -6   7 -10 590.786 64.0750  21
  -6   7 -10 514.483 68.6586  30
  -6   7 -10 619.836 127.861  27
  -6   7 -10 473.427 87.0169  24
  -6   7  -9 2258.47 130.564  21
  -6   7  -9 1815.24 127.482  30
  -6   7  -9 1770.84 194.989  27
  -6   7  -9 1774.68 171.249  24
  -6   7  -8 80.5442 31.6956  21
  -6   7  -8-0.16358 33.8630  30
  -6   7  -8 94.8204 64.6972  27
  -6   7  -8 69.9495 69.6876  24
  -6   7  -7 9016.28 270.391  21
  -6   7  -7 9094.58 280.779  30
  -6   7  -7 7385.45 386.269  27
  -6   7  -7 6950.26 342.992  24
  -6   7  -6 985.463 93.2141  21
  -6   7  -6 761.010 101.746   5
  -6   7  -6 615.196 116.824  27
  -6   7  -6 802.412 124.262  24
  -6   7  -5 322.192 80.0050   5
  -6   7  -4 572.301 94.1412   5
  -6   7  -3 63.8919 53.1762   5
  -6   7  -3 65.3513 48.7105   4
  -6   7  -2 1694.40 149.494   5
  -6   7  -2 1678.48 157.896   4
  -6   7  -1 5591.31 254.612   5
  -6   7  -1 6091.45 296.838   4
   6  -7   0 169.239 75.8257  38
  -6   7   0 197.206 58.4994   5
  -6   7   0 229.008 68.5128   4
   6  -7  -1 1430.57 164.843  38
  -6   7   1 1518.21 158.523   4
   6  -7  -2 6616.55 348.055  38
  -6   7   2 6078.43 311.054   4
   6  -7  -3 973.394 147.657  38
  -6   7   3 1236.45 144.288   4
  -6   7   4 5163.52 283.009   4
   6  -7  -5 253.309 93.5655  32
  -6   7   5 83.2584 52.9777   4
   6  -7  -5 177.272 103.231  15
   6  -7  -5 244.791 91.9756  14
   6  -7  -6 3631.48 274.511  32
   6  -7  -6 3359.98 276.356  15
   6  -7  -7 1876.05 198.829  32
   6  -7  -7 1931.00 218.685  15
   6  -7  -8 522.610 118.959  32
   6  -7  -8 581.109 118.599  15
   6  -7  -9 1834.95 179.244  32
   6  -7  -9 2140.99 202.487  29
   6  -7  -9 2073.50 207.118  15
   6  -7 -10-17.9870 54.5420  32
   6  -7 -10 9.45567 55.0641  29
   6  -7 -10 12.7806 54.1782  27
   6  -7 -10-62.3066 75.0789  15
   6  -7 -11 603.605 91.6488  32
   6  -7 -11 607.391 96.2902  29
   6  -7 -11 668.001 94.6558  27
   6  -7 -11 623.207 105.965  15
   6  -7 -12 223.381 59.6857  29
   6  -7 -12 214.244 55.1835  27
   6  -7 -12 224.651 65.1990  15
   6  -7 -13 382.657 60.4648  29
   6  -7 -13 410.721 53.1672  27
   6  -7 -13 465.068 64.0603  15
  -6   6 -14 4.26162 17.5658  30
  -6   6 -14-62.7843 41.3220  27
  -6   6 -13 60.3998 25.8218  30
  -6   6 -13 101.705 42.9123  24
  -6   6 -12 37.9414 33.1477  30
  -6   6 -12-1.07262 43.2546  24
  -6   6 -11 2.24471 26.4337  30
  -6   6 -11-64.1436 97.3306  27
  -6   6 -11 153.766 63.1579  24
  -6   6 -10 292.987 53.8602  30
  -6   6 -10 130.154 76.1621  27
  -6   6 -10 336.552 77.3422  24
  -6   6  -9 19.1852 31.0649  30
  -6   6  -9 55.1980 61.7513  24
  -6   6  -8 666.163 78.2022  30
  -6   6  -8 552.420 100.635  27
  -6   6  -8 552.404 101.609  24
   6  -6   7 4558.65 265.627  36
  -6   6  -7 4055.40 228.182   5
  -6   6  -7 3881.49 275.618  27
  -6   6  -7 3998.21 263.157  24
  -6   6  -6 65.0731 51.5725   5
  -6   6  -5 4889.27 250.549   5
  -6   6  -4 3731.52 214.383   5
  -6   6  -4 3703.82 215.303   4
  -6   6  -3 1843.13 154.018   5
  -6   6  -3 2039.89 161.767   4
   6  -6   2 1029.63 128.495  38
  -6   6  -2 773.685 99.5308   5
  -6   6  -2 700.240 97.5942   4
  -6   6  -1 502.717 86.9301   5
  -6   6  -1 522.563 88.1141   4
   6  -6   0 17964.1 536.856  38
  -6   6   0 17201.0 482.299   4
  -6   6   0 17093.8 423.034   5
   6  -6  -1 3939.36 261.596  38
  -6   6   1 3906.05 201.143   5
  -6   6   1 4014.64 241.846   4
   6  -6  -2 3558.20 248.860  38
  -6   6   2 3179.43 215.869   4
   6  -6  -3 64.9676 54.9977  38
  -6   6   3-18.6979 45.4767   4
   6  -6  -4 3648.86 263.764  38
  -6   6   4 3437.65 225.133   4
   6  -6  -5 199.466 77.6511  38
  -6   6   5 117.943 49.7991   4
   6  -6  -5 188.755 85.1626  14
  -6   6   6 8689.30 343.166   4
   6  -6  -6 9802.67 434.309  14
   6  -6  -7 263.541 83.1560  32
   6  -6  -7 493.414 120.062  15
   6  -6  -7 414.262 112.036  14
   6  -6  -8 3291.32 259.264  32
   6  -6  -8 3540.22 283.602  15
   6  -6  -9 3785.28 277.185  32
   6  -6  -9 4077.74 240.995  31
   6  -6  -9 3880.39 279.979  29
   6  -6  -9 3987.22 289.203  15
   6  -6 -10 267.796 86.4422  32
   6  -6 -10 343.900 81.4637  31
   6  -6 -10 289.353 91.2630  29
   6  -6 -10 448.145 91.6154  27
   6  -6 -10 275.930 93.7378  15
   6  -6 -11 297.541 89.5045  32
   6  -6 -11 276.433 97.3195  29
   6  -6 -11 190.337 55.1584  27
   6  -6 -11 291.776 91.2393  15
   6  -6 -12 176.137 64.1424  32
   6  -6 -12 269.405 78.1722  29
   6  -6 -12 107.645 49.1802  27
   6  -6 -12 118.699 69.2681  15
   6  -6 -13 526.261 86.8317  29
   6  -6 -13 482.539 70.1971  27
   6  -6 -13 522.593 93.2272  15
   6  -6 -14 197.008 48.0190  29
   6  -6 -14 181.491 54.3968  15
  -6   5 -14 205.590 53.1220  27
  -6   5 -13 40.4018 20.7499  30
  -6   5 -13 45.5694 36.8041  24
  -6   5 -12 924.118 76.3542  30
  -6   5 -12 798.079 98.2995  24
  -6   5 -11 259.811 49.4113  30
  -6   5 -11 404.858 84.0770  24
  -6   5 -10 876.677 85.3258  30
  -6   5 -10 738.534 111.160  27
  -6   5 -10 721.856 111.180  24
  -6   5  -9 409.856 60.6218  30
  -6   5  -9 322.774 72.4247  27
  -6   5  -9 483.761 96.5717  24
   6  -5   8 1390.02 152.762  36
  -6   5  -8 1456.40 118.018  10
   6  -5   8 1343.31 163.307  32
  -6   5  -8 1679.01 119.980  30
  -6   5  -8 1295.37 162.777  27
  -6   5  -8 1653.98 179.094  24
   6  -5   7 81.7531 49.7033  36
  -6   5  -7-19.0142 31.2590  10
  -6   5  -6 6671.94 240.120  10
  -6   5  -5 2489.38 141.334  10
   6  -5   4 3787.11 247.947  38
  -6   5  -4 3886.05 166.659  10
  -6   5  -4 3625.55 212.969   5
  -6   5  -4 3632.70 208.000   4
   6  -5   3 11920.0 433.573  38
  -6   5  -3 11522.7 365.603   5
  -6   5  -3 12085.7 379.170   4
   6  -5   2 1012.84 132.263  38
  -6   5  -2 931.520 106.668   5
  -6   5  -2 832.151 103.576   4
   6  -5   1 8396.90 361.381  38
  -6   5  -1 7537.96 283.729   5
  -6   5  -1 7691.80 309.096   4
   6  -5   0 3969.41 250.803  38
  -6   5   0 3632.08 216.696   4
   6  -5  -1 3907.03 253.663  38
  -6   5   1 3573.65 215.053   4
   6  -5  -2 7931.41 365.927  38
  -6   5   2 8131.99 325.612   4
   6  -5  -3 4573.21 279.544  38
  -6   5   3 4227.91 239.444   4
   6  -5  -4 1633.45 172.787  38
  -6   5   4 1575.66 148.435   4
   6  -5  -5 2486.14 217.529  38
   6  -5  -5 2526.35 182.772   7
  -6   5   5 2547.07 185.341   4
   6  -5  -5 2831.00 225.039  14
   6  -5  -6 252.137 91.4943  38
  -6   5   6 185.137 53.7725   4
   6  -5  -6 228.687 83.4545  14
   6  -5  -7 112.955 58.3793  14
   6  -5  -8 3230.12 253.731  32
   6  -5  -8 3150.80 235.681  18
   6  -5  -8 3339.07 242.567  31
   6  -5  -8 3031.54 258.401  15
   6  -5  -8 3152.44 254.887  14
   6  -5  -9 459.549 112.336  32
   6  -5  -9 526.367 102.597  31
   6  -5  -9 446.825 93.2518  18
   6  -5  -9 429.188 117.491  29
   6  -5  -9 517.329 149.405  15
   6  -5 -10 1132.56 151.966  32
   6  -5 -10 1163.02 137.689  31
   6  -5 -10 1159.73 137.658  18
   6  -5 -10 1264.33 172.524  29
   6  -5 -10 1078.43 156.125  15
   6  -5 -11 1176.01 148.088  32
   6  -5 -11 1225.42 136.759  18
   6  -5 -11 1483.46 148.465  31
   6  -5 -11 1258.39 159.051  29
   6  -5 -11 1203.42 159.522  15
   6  -5 -12 326.214 83.0043  32
   6  -5 -12 209.105 64.8061  18
   6  -5 -12 140.985 63.3241  29
   6  -5 -12 232.781 87.0266  15
   6  -5 -13 293.885 61.8382  18
   6  -5 -13 284.866 78.0755  29
   6  -5 -13 207.826 74.3183  15
   6  -5 -14 62.1609 50.4804  29
   6  -5 -14 53.8452 55.3551  15
   6  -5 -15 155.177 40.9709  29
   6  -5 -15 103.207 47.3504  15
  -6   4 -14 973.083 86.8851  27
   6  -4  13-41.6244 31.5582  32
  -6   4 -13 4.41340 50.1371  27
  -6   4 -13-65.8509 32.1405  26
   6  -4  12 353.734 85.3644  32
  -6   4 -12 375.016 67.8220  27
  -6   4 -12 551.477 80.8726  24
   6  -4  11 177.991 77.1631  32
  -6   4 -11 24.0135 43.1294  24
   6  -4  10 1010.53 143.886  32
  -6   4 -10 1120.69 93.1594  30
  -6   4 -10 900.447 128.299  27
  -6   4 -10 1099.28 137.797  24
  -6   4  -9 2077.05 129.824  30
  -6   4  -9 1845.02 190.708  27
  -6   4  -9 1979.38 182.573  24
  -6   4  -8 7330.35 264.385  10
  -6   4  -8 7311.03 349.620  24
  -6   4  -7 2260.38 145.758  10
   6  -4   6 281.849 85.8398  38
  -6   4  -6 124.951 45.6974  10
  -6   4  -5 17741.0 376.373  10
   6  -4   5 18215.7 563.357  38
   6  -4   4 37214.5 785.982  38
  -6   4  -4 39437.4 533.601  10
  -6   4  -4 37602.5 652.887   4
   6  -4   3 1188.78 144.058  38
  -6   4  -3 1355.47 99.3260  10
  -6   4  -3 1168.75 122.415   4
   6  -4   2 32472.8 714.539  38
  -6   4  -2 32875.6 619.329   4
   6  -4   1 26881.2 642.679  38
  -6   4  -1 26282.8 554.672   4
   6  -4   0 3487.33 244.039  38
  -6   4   0 3267.64 202.126   4
   6  -4  -1 5160.51 285.651  38
  -6   4   1 4722.82 241.361   4
   6  -4  -2 4664.92 274.475  38
  -6   4   2 4485.32 238.780   4
   6  -4  -3 211.275 76.6141  38
  -6   4   3 139.774 52.4992   4
   6  -4  -4 2923.47 224.689  38
  -6   4   4 2828.15 191.527   4
   6  -4  -5 304.415 85.4296  38
  -6   4   5 238.396 67.3013   4
   6  -4  -5 342.992 90.9486  14
   6  -4  -6 455.035 97.2195  38
  -6   4   6 407.483 80.8887   4
   6  -4  -6 271.459 66.6508   7
   6  -4  -6 284.864 82.1355  14
   6  -4  -7 763.954 121.564  38
   6  -4  -7 699.320 103.495   7
   6  -4  -7 802.746 124.895  14
   6  -4  -8 735.082 107.490   7
   6  -4  -8 499.531 98.7370  14
   6  -4  -9 2157.81 209.348  32
   6  -4  -9 2068.73 190.828  18
   6  -4  -9 2465.93 206.894  31
   6  -4  -9 2399.59 224.054  29
   6  -4  -9 2177.44 182.911   7
   6  -4  -9 2477.64 229.601  15
   6  -4  -9 2465.16 225.954  14
   6  -4 -10 1069.05 148.818  32
   6  -4 -10 1130.82 152.359  31
   6  -4 -10 1031.41 135.256  18
   6  -4 -10 1105.25 157.625  29
   6  -4 -10 994.820 157.029  15
   6  -4 -11 358.754 84.5337  32
   6  -4 -11 385.528 97.6671  31
   6  -4 -11 372.071 96.7604  18
   6  -4 -11 385.508 90.4805  29
   6  -4 -11 436.726 108.947  15
   6  -4 -12 1675.81 157.480  32
   6  -4 -12 1773.33 161.106  18
   6  -4 -12 1974.18 171.878  31
   6  -4 -12 1716.03 172.035  29
   6  -4 -12 1713.88 177.673  15
   6  -4 -13 857.220 106.010  32
   6  -4 -13 868.799 105.168  18
   6  -4 -13 919.157 122.231  29
   6  -4 -13 918.210 131.695  15
   6  -4 -14 153.970 52.8799  18
   6  -4 -14 92.9020 55.4305  29
   6  -4 -14 170.370 68.4733  15
   6  -4 -15-5.95918 26.4625  18
   6  -4 -15-31.9810 37.0644  29
   6  -4 -15-10.8419 43.4127  15
   6  -4 -16 67.0787 31.7301  15
   6  -3  14 43.4786 33.1075  32
  -6   3 -14 68.6667 25.6293  26
   6  -3  13 528.358 81.2205  32
  -6   3 -13 517.345 61.6977  26
   6  -3  12 1174.92 130.863  32
   6  -3  12 997.000 106.297  31
  -6   3 -12 965.793 92.0222  26
  -6   3 -12 1120.88 110.443  24
   6  -3  11 396.364 85.4814  31
  -6   3 -11 345.738 63.7588  26
  -6   3 -11 467.408 87.0196  24
   6  -3  10 114.777 61.4009  31
  -6   3 -10 159.020 74.4650  24
   6  -3   9 4240.64 270.584  31
   6  -3   8 1164.81 159.583  38
  -6   3  -8 1188.50 111.162  10
   6  -3   8 938.690 142.561  31
   6  -3   7 6176.16 351.584  38
  -6   3  -7 6462.25 246.626  10
   6  -3   6 6430.66 352.602  38
  -6   3  -6 5608.97 221.436  10
   6  -3   5 933.014 138.764  38
  -6   3  -5 948.500 91.8822  10
  -6   3  -5 1004.93 114.622   4
   6  -3   4 5766.93 321.346  38
  -6   3  -4 5489.31 203.922  10
  -6   3  -4 5326.32 250.799   4
   6  -3   3 22524.7 611.962  38
  -6   3  -3 23052.9 516.300   4
   6  -3   2 20461.1 581.073  38
  -6   3  -2 21599.9 498.793   4
   6  -3   1 7600.97 348.692  38
  -6   3  -1 7564.53 296.715   4
   6  -3   0 10802.5 411.939  38
  -6   3   0 11003.7 359.518   4
   6  -3  -1 857.925 147.013  38
  -6   3   1 700.332 101.894   4
   6  -3  -2 10911.2 409.856  38
  -6   3   2 10594.7 355.899   4
   6  -3  -3 1333.99 149.023  38
  -6   3   3 1168.49 123.097   4
   6  -3  -4 696.430 114.184  38
  -6   3   4 737.786 101.569   4
   6  -3  -5 1295.07 146.245  38
  -6   3   5 1002.02 114.111   4
   6  -3  -6 1250.00 148.304  38
  -6   3   6 1166.45 122.348   4
   6  -3  -6 1001.38 123.781   7
   6  -3  -7 909.654 124.775  38
   6  -3  -7 762.890 115.854   7
   6  -3  -8 1709.73 170.472  38
   6  -3  -8 1630.54 161.388   7
   6  -3  -9 295.229 80.7976   7
   6  -3 -10 419.759 93.6584  31
   6  -3 -10 510.009 116.225  18
   6  -3 -10 429.505 94.5614   7
   6  -3 -10 462.180 109.091  15
   6  -3 -11 12088.7 447.833  18
   6  -3 -11 12305.2 449.551  31
   6  -3 -11 11971.3 450.045  29
   6  -3 -11 11749.3 473.165  15
   6  -3 -12 6006.42 303.597  18
   6  -3 -12 5613.53 291.063  31
   6  -3 -12 5513.94 292.863  29
   6  -3 -12 5090.68 301.433  15
   6  -3 -13 50.5012 46.0207  31
   6  -3 -13-2.82725 49.2960  18
   6  -3 -13 115.864 65.8437  29
   6  -3 -13 70.4031 69.8784  15
   6  -3 -14 4267.68 219.911  18
   6  -3 -14 4238.33 215.460  29
   6  -3 -14 3978.51 230.449  15
   6  -3 -15 2673.12 149.233  18
   6  -3 -15 2453.33 141.008  29
   6  -3 -15 2459.78 162.765  15
   6  -3 -16 51.7844 32.7683  18
   6  -3 -16 8.30279 33.3622  15
   6  -2  14 359.186 53.4168  32
   6  -2  14 317.108 42.8806  31
  -6   2 -14 359.297 41.2943  26
   6  -2  13 274.754 65.3191  32
   6  -2  13 192.979 47.5557  31
  -6   2 -13 199.378 44.2132  26
   6  -2  12 58.1580 48.0775  31
  -6   2 -12 30.1906 36.4835  26
  -6   2 -12 43.4072 45.6712  24
   6  -2  11 1682.99 159.997  31
  -6   2 -11 1465.09 116.701  26
  -6   2 -11 1598.28 139.473  24
   6  -2  10 2413.82 204.099  31
  -6   2 -10 2012.11 144.086  26
   6  -2   9 4410.91 283.880  31
  -6   2  -9 4475.70 218.575  26
   6  -2   8 196.394 69.2703  38
  -6   2  -8 142.852 49.8037  10
   6  -2   8 184.674 99.6178  31
   6  -2   7 14507.1 554.163  38
  -6   2  -7 14989.7 369.468  10
   6  -2   6 33554.1 829.228  38
  -6   2  -6 33838.9 543.916  10
   6  -2   5 3399.36 266.977  38
  -6   2  -5 3370.41 168.663  10
  -6   2  -5 3466.29 205.549   4
   6  -2   4 33938.8 793.801  38
  -6   2  -4 34721.2 524.055  10
  -6   2  -4 32406.5 624.469   4
   6  -2   3 716.166 127.381  38
  -6   2  -3 740.546 101.414   4
   6  -2   2 766.996 137.537  38
  -6   2  -2 792.799 107.236   4
   6  -2   1 712.649 122.492  38
  -6   2  -1 547.164 85.3840   4
   6  -2   0 1660.75 172.293  38
  -6   2   0 1698.15 146.537   4
   6  -2  -1 2708.13 210.662  38
  -6   2   1 2850.93 184.764   4
   6  -2  -2 53.4562 55.6621  38
  -6   2   2 94.7202 52.6671   4
   6  -2  -3 1546.36 163.368  38
  -6   2   3 1399.43 131.030   4
   6  -2  -4 7624.08 340.306  38
  -6   2   4 7109.62 289.963   4
   6  -2  -5 872.180 125.416  38
  -6   2   5 686.760 94.5854   4
   6  -2  -6 2177.49 180.961  38
   6  -2  -6 2182.40 178.184   7
   6  -2  -7 3104.23 215.200   7
   6  -2  -8 684.404 114.303   7
   6  -2  -9 158.347 66.0827   7
   6  -2 -10 1330.41 137.414  19
   6  -2 -10 1314.35 155.059  31
   6  -2 -10 1367.28 161.845  18
   6  -2 -10 1597.90 155.695  17
   6  -2 -10 1230.16 144.997   7
   6  -2 -10 1333.49 131.420  25
   6  -2 -11 266.689 70.8854  19
   6  -2 -11 348.001 85.0442  31
   6  -2 -11 312.942 94.9523  18
   6  -2 -11 387.010 101.488  15
   6  -2 -11 269.998 70.6371  25
   6  -2 -12 1658.74 136.033  19
   6  -2 -12 1648.08 165.914  18
   6  -2 -12 1901.06 175.054  31
   6  -2 -12 1671.46 181.114  15
   6  -2 -12 1654.48 134.518  25
   6  -2 -13 884.598 95.0305  19
   6  -2 -13 742.941 99.9338  31
   6  -2 -13 888.798 116.310  18
   6  -2 -13 903.332 129.395  15
   6  -2 -13 862.336 91.9471  25
   6  -2 -14 1533.40 109.020  19
   6  -2 -14 1359.99 130.919  18
   6  -2 -14 1510.10 146.184  15
   6  -2 -14 1549.69 112.060  25
   6  -2 -15-11.1164 40.6657  18
   6  -2 -15-7.96974 52.1197  15
   6  -2 -15 27.7680 24.6735  25
   6  -2 -16 901.291 78.7823  18
   6  -2 -16 743.887 79.9817  15
   6  -2 -16 785.110 53.4449  25
   6  -1  13 143.728 50.0832  32
   6  -1  13 138.415 42.5198  31
  -6   1 -13 112.963 32.4025  26
   6  -1  12 101.507 41.0067  31
  -6   1 -12 113.512 38.8876  26
   6  -1  11 237.876 76.9996  31
  -6   1 -11 194.670 50.3328  26
  -6   1 -11 195.899 55.8544  24
   6  -1  10 595.800 118.669  31
  -6   1 -10 290.397 59.0379  26
   6  -1   9 253.997 96.4602  31
  -6   1  -9 54.2671 46.6510  26
   6  -1   8 303.839 113.369  31
  -6   1  -8 183.538 57.5831  26
   6  -1   7 3029.99 266.894  38
  -6   1  -7 3253.75 191.505  11
  -6   1  -7 3153.78 170.246  10
   6  -1   7 2923.84 239.639  31
  -6   1  -7 3188.92 189.425  26
  -6   1  -6 3831.82 202.145  11
  -6   1  -6 4082.27 191.950  10
   6  -1   5 3091.23 261.244  38
  -6   1  -5 2999.47 178.172  11
  -6   1  -5 3176.38 166.818  10
  -6   1  -5 3129.74 200.133   4
   6  -1   4 18283.1 608.789  38
  -6   1  -4 19245.6 420.826  11
  -6   1  -4 18337.3 487.370   4
   6  -1   3 4179.40 283.527  38
  -6   1  -3 3661.41 223.227   4
   6  -1   2 255.617 121.418  38
  -6   1  -2 143.317 57.4933   4
   6  -1   1 6386.91 329.077  38
  -6   1  -1 6351.64 282.912   4
   6  -1   0 869.488 135.320  38
  -6   1   0 859.389 114.595   4
   6  -1  -1 4084.86 258.627  38
  -6   1   1 4099.91 229.310   4
   6  -1  -2 2743.28 212.925  38
  -6   1   2 2953.62 194.862   4
   6  -1  -3 3044.33 221.317  38
  -6   1   3 3178.74 199.419   4
   6  -1  -4 3510.80 227.537  38
  -6   1   4 3626.19 210.721   4
  -6   1   5 3597.38 204.548   4
   6  -1  -6 14794.5 456.846   7
   6  -1  -7 3558.96 232.334   7
   6  -1  -8 83.7252 60.3969   7
   6  -1  -9 11225.1 382.000  19
   6  -1  -9 10909.8 435.923  18
   6  -1  -9 11017.1 419.428  31
   6  -1  -9 11071.6 403.244  17
   6  -1  -9 10849.8 412.802   7
   6  -1  -9 10845.3 370.507  25
   6  -1 -10 14050.0 427.017  19
   6  -1 -10 14403.6 498.496  18
   6  -1 -10 14292.0 479.974  31
   6  -1 -10 14904.1 463.289  17
   6  -1 -10 13717.0 466.304   7
   6  -1 -10 14491.9 427.107  25
   6  -1 -11 60.0557 43.4551  19
   6  -1 -11 61.8098 54.4857  31
   6  -1 -11 120.996 72.7091  18
   6  -1 -11 169.671 64.4923  17
   6  -1 -11 61.2537 54.0079  25
   6  -1 -12 4447.38 228.051  19
   6  -1 -12 4025.49 248.424  18
   6  -1 -12 4302.00 251.842  31
   6  -1 -12 4128.55 215.865  25
   6  -1 -13 572.705 84.5690  19
   6  -1 -13 370.377 75.0810  31
   6  -1 -13 580.952 101.888  18
   6  -1 -13 376.464 87.6227  15
   6  -1 -13 494.074 74.9512  25
   6  -1 -14 61.8214 37.9321  19
   6  -1 -14 151.879 60.6825  18
   6  -1 -14 229.382 68.7238  15
   6  -1 -14 97.0466 36.8029  25
   6  -1 -15 364.780 53.5030  19
   6  -1 -15 431.398 73.9485  18
   6  -1 -15 506.183 83.0956  15
   6  -1 -15 407.765 57.6906  25
   6  -1 -16 66.2914 31.2859  18
   6  -1 -16-25.9795 35.1358  15
   6  -1 -16-8.87991 25.0542  25
   6   0  13 40.9090 29.0340  32
   6   0  13 23.4351 28.7845  31
  -6   0 -13 33.2782 22.2671  26
   6   0  12 244.981 59.0895  32
   6   0  12 209.796 47.8829  31
  -6   0 -12 221.831 43.4018  26
   6   0  11 490.741 78.6857  31
  -6   0 -11 502.593 65.4389  26
  -6   0 -11 531.031 70.8948  24
   6   0  10 565.512 101.744  31
  -6   0 -10 527.851 73.0213  26
   6   0   9 3823.85 247.963  31
  -6   0  -9 3853.87 197.131  26
   6   0   8 1849.75 185.436  31
  -6   0  -8 2092.16 153.429  26
   6   0   7 62.4421 81.9815  31
  -6   0  -7 21.0968 52.4810  26
   6   0   6 821.036 147.676  38
  -6   0  -6 850.399 101.818  11
  -6   0  -6 802.977 86.6137  10
   6   0   6 729.036 129.170  31
  -6   0  -6 851.814 102.687  26
  -6   0  -5 2935.59 198.528   4
   6   0   5 2804.88 260.087  38
  -6   0  -5 3033.65 181.665  11
  -6   0  -5 2950.32 160.011  10
   6   0   5 2365.94 209.835  31
   6   0   4 832.469 141.627  38
  -6   0  -4 789.876 91.8665  11
  -6   0  -4 789.872 82.3988  10
  -6   0  -4 728.171 107.789   4
   6   0   3 158.560 80.8324  38
  -6   0  -3 199.220 53.6188  11
   6   0   2 814.512 134.823  38
  -6   0  -2 872.392 115.161   4
   6   0   1 2572.81 218.005  38
  -6   0  -1 2954.71 203.637   4
   6   0   0 3416.97 244.591  38
  -6   0   0 3735.59 228.740   4
   6   0  -1 7837.75 362.041  38
  -6   0   1 7932.22 327.082   4
   6   0  -2 1888.51 139.159  12
   6   0  -2 1626.02 174.879  38
  -6   0   2 1611.99 154.653   4
  -6   0   3 3410.21 211.683   4
   6   0  -4 388.078 64.2346   5
  -6   0   4 273.068 65.7060   4
   6   0  -5 28.1356 31.4368   5
   6   0  -5 67.6348 51.2193   7
  -6   0   5 24.0682 35.3907   4
   6   0  -6 640.429 103.635   7
   6   0  -7 1169.13 139.796   7
   6   0  -8 79.4712 53.4027   7
   6   0  -9 396.974 82.3259  19
   6   0  -9 485.618 104.070  31
   6   0  -9 537.026 102.489  18
   6   0  -9 614.390 96.7281  17
   6   0  -9 493.912 99.3822   7
   6   0  -9 502.815 86.9128  25
   6   0 -10 7790.75 319.925  19
   6   0 -10 7927.36 360.065  18
   6   0 -10 8075.71 342.603  31
   6   0 -10 8256.97 339.909  17
   6   0 -10 8012.46 320.818  25
   6   0 -11 537.127 91.0569  19
   6   0 -11 491.041 92.7987  31
   6   0 -11 521.467 104.704  18
   6   0 -11 533.458 96.4022  17
   6   0 -11 522.494 90.1998  25
   6   0 -12 2635.70 175.324  19
   6   0 -12 2639.33 191.627  18
   6   0 -12 3047.32 191.847  31
   6   0 -12 2984.30 194.003  17
   6   0 -12 2539.56 170.570  25
   6   0 -13 99.6860 49.9051  19
   6   0 -13 68.5514 45.3751  18
   6   0 -13 101.701 48.6582  25
   6   0 -14 30.0189 38.6596  19
   6   0 -14 28.1074 42.5385  18
   6   0 -14-21.9456 33.0994  25
   6   0 -15 105.330 35.6897  19
   6   0 -15 91.7305 37.8157  18
   6   0 -15 54.9456 31.1932  25
   6   0 -16 18.6052 24.3918  25
   6   1  12 124.079 35.0249  31
  -6  -1 -12 133.270 27.8876  26
   6   1  11-9.15980 33.1193  32
   6   1  11 60.8138 37.5709  31
  -6  -1 -11 104.464 35.0924  26
   6   1  10 580.070 84.8446  31
   6   1  10 617.652 67.8648  17
  -6  -1 -10 528.131 66.0655  26
   6   1   9 2373.90 173.629  31
   6   1   9 2690.75 157.620  17
  -6  -1  -9 2789.29 156.931  26
   6   1   8 505.997 96.2141  31
   6   1   8 715.481 95.9109  17
  -6  -1  -8 699.408 92.6997  26
   6   1   7 96.1717 61.4394  31
   6   1   7 61.5264 47.4332  17
  -6  -1  -7 197.632 63.2100  26
   6   1   6 112.031 61.6448  31
   6   1   6 67.3797 53.1748  17
  -6  -1  -6 139.375 50.0616  26
   6   1   5 961.325 136.342  31
   6   1   5 1130.12 129.264  17
  -6  -1  -5 1202.88 120.190  26
   6   1   4 3013.85 185.894   5
  -6  -1  -4 3094.56 210.066   4
   6   1   4 3004.98 255.965  38
  -6  -1  -4 3410.79 194.252  11
  -6  -1  -4 3448.17 169.355  10
   6   1   4 2499.64 208.536  31
   6   1   4 2970.73 211.578  17
  -6  -1  -4 3224.79 192.554  26
  -6  -1  -3 11306.7 402.117   4
   6   1   3 11347.1 358.394   5
   6   1   3 11258.1 474.788  38
  -6  -1  -3 12309.0 362.037  11
   6   1   3 10064.4 410.256  31
   6   1   3 10460.4 384.642  17
  -6  -1  -2 347.517 77.2382   4
   6   1   2 431.100 105.144  38
   6   1   2 474.743 81.0234   5
   6   1   1 602.007 115.441  38
   6   1   1 567.565 87.1006   5
  -6  -1  -1 602.506 100.726   4
   6   1   0 551.406 104.698  38
   6   1   0 703.617 93.6385   5
  -6  -1   0 840.317 116.602   4
   6   1  -1 589.976 98.2024   5
  -6  -1   1 690.273 113.926   4
   6   1  -2 5852.68 253.852   5
   6   1  -2 6182.13 266.705  12
  -6  -1   2 6018.29 290.212   4
   6   1  -3 183.526 51.4575  12
   6   1  -3 172.457 49.7941   5
  -6  -1   3 128.400 56.1738   4
   6   1  -4 1675.32 137.028   5
   6   1  -4 1895.51 150.956  12
  -6  -1   4 1660.30 149.878   4
   6   1  -5 946.631 102.684  12
   6   1  -5 780.686 90.3856   5
   6   1  -6 3623.58 196.009  12
   6   1  -7 7.60704 34.1825  12
   6   1  -7 50.1095 64.2023  19
   6   1  -7 46.9039 49.8436  17
   6   1  -7 19.2234 46.6023  28
   6   1  -7-17.0069 46.9353   7
   6   1  -8 1609.54 130.472  23
   6   1  -8 1504.70 144.104  19
   6   1  -8 1638.40 153.793  17
   6   1  -8 1546.67 145.311  28
   6   1  -8 1488.10 154.414   7
   6   1  -8 1465.63 139.330  25
   6   1  -9 512.305 76.7055  23
   6   1  -9 355.215 84.3007  19
   6   1  -9 437.221 93.0200  17
   6   1  -9 506.329 95.9414  28
   6   1  -9 413.030 81.7533  25
   6   1 -10 191.370 47.9437  23
   6   1 -10 288.209 69.1473  19
   6   1 -10 425.561 85.2903  17
   6   1 -10 258.178 63.4405  25
   6   1 -11 845.266 105.474  19
   6   1 -11 965.822 116.981  17
   6   1 -11 785.802 99.2818  25
   6   1 -11 864.278 92.0590  23
   6   1 -12 1006.24 109.076  19
   6   1 -12 980.454 109.427  17
   6   1 -12 768.361 97.1763  25
   6   1 -12 953.765 90.3279  23
   6   1 -13 272.003 49.8679  23
   6   1 -13 283.060 60.6861  19
   6   1 -13 275.500 64.1951  25
   6   1 -14 28.8007 21.9519  23
   6   1 -14 11.2957 32.8507  19
   6   1 -14-36.5582 37.3895  25
   6   1 -15 97.8907 24.1750  23
   6   1 -15 78.9802 32.0430  19
   6   1 -15 148.602 33.7747  25
   6   1 -16 21.7150 17.7217  25
   6   2  10 38.1331 32.0235  31
   6   2  10 43.7750 24.5365  17
  -6  -2 -10 0.31772 23.8520  26
   6   2   9 297.764 57.0459  32
   6   2   9 307.872 59.6741  31
   6   2   9 309.778 53.3918  17
  -6  -2  -9 322.789 52.4680  26
   6   2   8 40.4257 41.0096  31
   6   2   8 11.6388 37.1870  17
  -6  -2  -8-2.53474 32.6912  26
   6   2   7 3347.62 193.530  17
  -6  -2  -7 3660.52 183.626  26
   6   2   6 80.9631 49.0698  31
   6   2   6 10.8860 36.5741  17
  -6  -2  -6 76.5986 45.4802  26
   6   2   5 1241.37 140.242  31
   6   2   5 1440.60 142.192  17
  -6  -2  -5 1473.80 126.117  26
   6   2   4 1831.88 169.417  31
   6   2   4 2059.21 172.347  17
  -6  -2  -4 2168.06 157.102  26
   6   2   3 67.6174 57.5445  31
   6   2   3 191.052 71.2498  17
  -6  -2  -3 172.677 67.1274  26
   6   2   2 3704.54 238.389  31
   6   2   2 3957.17 239.247  17
   6   2   1 7979.90 306.330   5
  -6  -2  -1 7656.41 333.442   4
   6   2   1 7285.10 320.883  17
  -6  -2   0 1628.50 160.266   4
   6   2   0 1461.79 133.215   5
   6   2   0 1450.64 148.074  17
  -6  -2   1 820.712 115.863   4
   6   2  -1 809.733 100.622   5
   6   2  -1 904.840 120.383  17
  -6  -2   2 395.261 85.8388   4
   6   2  -2 335.050 73.8934  12
   6   2  -2 302.343 73.0408  19
   6   2  -2 302.386 70.0502   5
   6   2  -2 172.482 62.7195  17
  -6  -2   3 339.544 80.5056   4
   6   2  -3 426.397 80.3026  12
   6   2  -3 256.442 69.7283  19
   6   2  -3 366.195 74.7421   5
   6   2  -3 278.261 79.7682  17
  -6  -2   4 1196.81 129.680   4
   6   2  -4 1139.18 116.044   5
   6   2  -4 1379.69 132.748  12
   6   2  -4 1287.16 132.156  19
   6   2  -4 1336.63 143.541  17
   6   2  -4 1511.17 136.960  28
   6   2  -5 235.347 64.3586  12
   6   2  -5 132.200 50.0634  19
   6   2  -5 110.327 45.6489   5
   6   2  -5 141.823 61.9301  17
   6   2  -5 154.489 61.9907  28
   6   2  -6 334.949 66.6393  23
   6   2  -6 343.782 71.4702  19
   6   2  -6 343.065 80.8411  17
   6   2  -6 351.223 74.0590  28
[truncated: 96,104 more chars]
