# Supplementary material for: N-[2-(3,4-Di­meth­oxy­phen­yl)-2-(phenyl­sulfan­yl)eth­yl]-2-(2-fluoro­phen­yl)acetamide
Source: IUCrdata. 2021 Jan 5;6(Pt 1):x201663. doi: 10.1107/S2414314620016636 (PMC9462268; doi:10.1107/S2414314620016636)
Supplement: Supplementary file 2 [file x-06-x201663-Isup2.hkl]

data_I                                                                          
_shelx_title ' ov-ns_a.res in P-1'                                              
_shelx_refln_list_code          4                                               
_shelx_F_calc_maximum      193.68                                               
_exptl_crystal_F_000       480.00                                               
_reflns_d_resolution_high  0.7919                                               
                                                                                
loop_                                                                           
 _space_group_symop_operation_xyz                                               
 'x, y, z'                                                                      
 '-x, -y, -z'                                                                   
                                                                                
_cell_length_a     8.3751                                                       
_cell_length_b     9.7640                                                       
_cell_length_c    15.3592                                                       
_cell_angle_alpha  97.676                                                       
_cell_angle_beta   93.885                                                       
_cell_angle_gamma 115.319                                                       
                                                                                
_shelx_F_squared_multiplier     1.000                                           
                                                                                
loop_                                                                           
 _refln_index_h                                                                 
 _refln_index_k                                                                 
 _refln_index_l                                                                 
 _refln_F_squared_calc                                                          
 _refln_F_squared_meas                                                          
 _refln_F_squared_sigma                                                         
 _refln_observed_status                                                         
   1   0   0       2165.87       2331.13        11.64 o                         
   2   0   0       1386.22       1423.26        13.32 o                         
   3   0   0          4.00         13.19         1.39 o                         
   4   0   0          2.83          4.28         1.37 o                         
   5   0   0         20.63         11.73         1.90 o                         
   6   0   0        145.44        131.98         6.13 o                         
   7   0   0         10.87         10.38         1.30 o                         
   8   0   0         14.17          9.52         1.39 o                         
   9   0   0          6.08          5.71         0.82 o                         
  -9   1   0         28.94         26.35         2.18 o                         
  -8   1   0        131.21        136.06         4.61 o                         
  -7   1   0         58.92         72.35         4.83 o                         
  -6   1   0         23.70         31.71         3.21 o                         
  -5   1   0        155.90        143.37         5.61 o                         
  -4   1   0       3080.59       3397.85        22.39 o                         
  -3   1   0       1941.08       1882.01        15.70 o                         
  -2   1   0       3434.54       3414.87        20.23 o                         
  -1   1   0        110.34         98.48         3.04 o                         
   0   1   0       1741.53       1942.18        11.13 o                         
   1   1   0        227.08        504.09         7.79 o                         
   2   1   0        607.40        547.88         7.84 o                         
   3   1   0       4892.60       4917.61        25.47 o                         
   4   1   0         39.10         52.23         3.25 o                         
   5   1   0         13.96         16.24         2.34 o                         
   6   1   0         39.30         25.99         2.54 o                         
   7   1   0         68.10         52.78         3.82 o                         
   8   1   0        110.48        106.75         3.57 o                         
   9   1   0          6.56          9.23         1.35 o                         
 -10   2   0         14.21         15.62         1.27 o                         
  -9   2   0         68.50         71.12         3.05 o                         
  -8   2   0         20.95         14.58         1.86 o                         
  -7   2   0         45.79         64.01         4.54 o                         
  -6   2   0         41.74         61.79         4.10 o                         
  -5   2   0        379.80        357.35         8.33 o                         
  -4   2   0        700.58        702.01        13.71 o                         
  -3   2   0        154.65        201.68         2.75 o                         
  -2   2   0        570.46        523.41         7.87 o                         
  -1   2   0       1271.13       1542.57        16.32 o                         
   0   2   0        487.75        592.21        16.22 o                         
   1   2   0        625.16        686.59         6.34 o                         
   2   2   0          2.85          4.08         0.65 o                         
   3   2   0          3.11         15.46         1.56 o                         
   4   2   0        414.90        381.02         7.80 o                         
   5   2   0        297.81        279.08         7.80 o                         
   6   2   0         51.02         55.38         3.09 o                         
   7   2   0         11.37         12.19         1.90 o                         
   8   2   0         13.80         11.07         1.38 o                         
 -10   3   0          0.35          1.42         0.87 o                         
  -9   3   0         24.26         27.31         1.79 o                         
  -8   3   0         21.83         17.32         2.61 o                         
  -7   3   0        113.16        110.07         5.75 o                         
  -6   3   0        452.45        400.91         9.95 o                         
  -5   3   0          0.89          3.38         1.38 o                         
  -4   3   0        618.44        578.98         7.12 o                         
  -3   3   0        629.90        714.47        11.89 o                         
  -2   3   0         15.12         22.16         1.02 o                         
  -1   3   0         62.44         44.83         1.95 o                         
   0   3   0        215.48        291.46         5.05 o                         
   1   3   0        253.93        277.03         3.39 o                         
   2   3   0        128.95        130.10         4.15 o                         
   3   3   0        149.96        135.84         4.68 o                         
   4   3   0        116.46        117.96         4.95 o                         
   5   3   0          2.83          4.57         1.58 o                         
   6   3   0         39.09         43.00         3.27 o                         
   7   3   0         51.87         54.58         2.37 o                         
   8   3   0         20.56         21.92         1.89 o                         
 -10   4   0         54.78         53.25         2.32 o                         
  -9   4   0          0.16          2.30         1.66 o                         
  -8   4   0         25.26         24.96         3.85 o                         
  -7   4   0         56.54         57.00         4.18 o                         
  -6   4   0        141.50        123.40         5.72 o                         
  -5   4   0         12.56         14.46         1.91 o                         
  -4   4   0        876.92        840.58        10.87 o                         
  -3   4   0       1008.18       1112.64         7.78 o                         
  -2   4   0        304.94        296.09         4.63 o                         
  -1   4   0        570.27        650.23         9.47 o                         
   0   4   0        429.00        460.41        10.64 o                         
   1   4   0          2.38          1.59         0.78 o                         
   2   4   0         47.79         50.98         2.90 o                         
   3   4   0        244.61        235.98         8.58 o                         
   4   4   0        533.92        505.53        10.61 o                         
   5   4   0         54.49         53.49         3.13 o                         
   6   4   0          5.07          6.82         1.11 o                         
   7   4   0         13.45         12.76         0.96 o                         
 -10   5   0         26.83         27.16         1.81 o                         
  -9   5   0        175.71        180.07         6.65 o                         
  -8   5   0         11.83         25.85         3.34 o                         
  -7   5   0        960.41        950.04        34.32 o                         
  -6   5   0        157.03        138.94         6.19 o                         
  -5   5   0         87.25         76.34         3.19 o                         
  -4   5   0         36.88         24.43         1.76 o                         
  -3   5   0         61.48         50.31         1.92 o                         
  -2   5   0         15.62         11.45         1.36 o                         
  -1   5   0        273.57        301.52        13.49 o                         
   0   5   0        970.56       1163.32        12.36 o                         
   1   5   0         16.68         17.01         2.10 o                         
   2   5   0        115.22        111.65         4.66 o                         
   3   5   0        155.80        135.79         8.73 o                         
   4   5   0         43.77         39.04         2.76 o                         
   5   5   0          3.76          2.28         0.78 o                         
   6   5   0         78.66         73.55         2.46 o                         
 -10   6   0         29.51         30.97         2.35 o                         
  -9   6   0         19.32         21.01         2.73 o                         
  -8   6   0        207.85        204.07        14.00 o                         
  -7   6   0         55.80         83.52        16.21 o                         
  -6   6   0        655.95        637.56        10.05 o                         
  -5   6   0        131.31        118.47         4.07 o                         
  -4   6   0        139.95        177.52         4.02 o                         
  -3   6   0        371.90        356.18         6.20 o                         
  -2   6   0        205.42        208.32         5.57 o                         
  -1   6   0        320.00        365.04         7.65 o                         
   0   6   0        640.64        681.59        25.97 o                         
   1   6   0        138.22        129.22         6.12 o                         
   2   6   0         21.71         25.49         2.66 o                         
   3   6   0         64.93         64.44         2.56 o                         
   4   6   0          6.95          6.56         1.05 o                         
   5   6   0         20.10         22.87         1.26 o                         
 -10   7   0         20.56         24.49         2.03 o                         
  -9   7   0         25.48         28.36         2.53 o                         
  -8   7   0        125.33        135.90         5.11 o                         
  -7   7   0         45.83         45.47         2.81 o                         
  -6   7   0          7.41          7.35         1.41 o                         
  -5   7   0        407.09        374.98        11.74 o                         
  -4   7   0        211.07        204.79         5.27 o                         
  -3   7   0       1008.63       1060.43        11.73 o                         
  -2   7   0        183.16        194.46         9.23 o                         
  -1   7   0         26.81         26.79         2.49 o                         
   0   7   0         17.18         13.77         1.85 o                         
   1   7   0         49.78         50.53         3.43 o                         
   2   7   0        173.01        150.91         4.79 o                         
   3   7   0         25.43         29.38         2.13 o                         
   4   7   0         20.41         18.55         1.16 o                         
   5   7   0          2.35          3.79         0.71 o                         
 -10   8   0         13.70         12.32         1.07 o                         
  -9   8   0         10.45          8.14         1.19 o                         
  -8   8   0          4.45          2.51         1.00 o                         
  -7   8   0        362.37        369.32        12.30 o                         
  -6   8   0        153.09        142.07         6.59 o                         
  -5   8   0         89.34         83.17         7.14 o                         
  -4   8   0          0.60          7.23         1.95 o                         
  -3   8   0          1.18          2.49         1.48 o                         
  -2   8   0        221.89        243.73        11.11 o                         
  -1   8   0         46.14         45.48         5.15 o                         
   0   8   0          5.32          5.20         0.89 o                         
   1   8   0         12.77         12.00         1.58 o                         
   2   8   0          1.51          3.44         0.95 o                         
   3   8   0         36.98         38.68         1.71 o                         
   4   8   0          2.83          1.66         0.41 o                         
  -9   9   0         19.20         21.52         1.78 o                         
  -8   9   0          7.65         11.93         1.55 o                         
  -7   9   0          3.30          4.16         1.31 o                         
  -6   9   0          7.48          8.55         1.36 o                         
  -5   9   0          4.66          3.86         0.94 o                         
  -4   9   0         35.07         37.57         2.30 o                         
  -3   9   0         42.88         46.19         3.11 o                         
  -2   9   0         33.58         44.67         2.92 o                         
  -1   9   0          0.07         -0.05         1.44 o                         
   0   9   0         10.93         12.33         1.25 o                         
   1   9   0         24.11         23.78         1.70 o                         
   2   9   0          1.45          2.71         0.72 o                         
  -9  10   0          0.36          2.83         0.83 o                         
  -8  10   0          6.68          5.71         1.17 o                         
  -7  10   0         29.10         34.72         2.92 o                         
  -6  10   0          0.07          0.71         0.74 o                         
  -5  10   0          9.36          7.40         1.44 o                         
  -4  10   0          3.91          6.17         1.48 o                         
  -3  10   0          0.29          1.72         1.58 o                         
  -2  10   0          0.77          2.61         0.89 o                         
  -1  10   0          3.76          5.23         1.57 o                         
   0  10   0          0.08          1.97         0.77 o                         
   1  10   0         37.43         36.04         1.24 o                         
  -8  11   0          0.03          0.27         0.53 o                         
  -7  11   0          2.61          3.24         1.09 o                         
  -6  11   0         15.50         17.36         1.60 o                         
  -5  11   0         15.56         16.93         1.72 o                         
  -4  11   0         16.61         16.75         1.88 o                         
  -3  11   0          0.86          2.71         1.08 o                         
  -2  11   0          3.91          4.21         0.79 o                         
  -1  11   0          1.64          0.85         0.46 o                         
  -6  12   0          1.15          1.56         1.20 o                         
  -5  12   0          0.43          1.89         0.66 o                         
  -4  12   0          3.38          5.23         1.03 o                         
  -3  12   0         31.63         37.68         2.71 o                         
   3 -12   1          7.54          7.09         1.86 o                         
   4 -12   1         12.86         12.46         2.09 o                         
   5 -12   1          0.03          0.15         0.89 o                         
   6 -12   1          0.06          2.30         1.45 o                         
   1 -11   1          5.03          5.65         0.76 o                         
   2 -11   1          3.73          3.76         0.83 o                         
   3 -11   1         92.97        106.89         3.81 o                         
   4 -11   1          0.06          0.74         1.25 o                         
   5 -11   1          0.48          2.13         1.54 o                         
   6 -11   1          1.10          1.31         0.52 o                         
   7 -11   1          2.89          6.31         1.93 o                         
   8 -11   1          0.16          1.11         0.59 o                         
  -1 -10   1         35.71         33.03         1.24 o                         
   0 -10   1          5.36          5.01         1.06 o                         
   1 -10   1          0.54          1.77         1.04 o                         
   2 -10   1          0.47          1.51         0.90 o                         
   3 -10   1         94.55         90.68         4.13 o                         
   4 -10   1          0.10          0.97         1.25 o                         
   5 -10   1          4.42          4.00         1.02 o                         
   6 -10   1          0.04          0.78         0.65 o                         
   7 -10   1         52.72         51.16         3.53 o                         
   8 -10   1         18.36         20.65         1.71 o                         
   9 -10   1         12.44         10.84         1.16 o                         
  -3  -9   1         19.34         15.84         1.40 o                         
  -2  -9   1          0.04          0.79         0.53 o                         
  -1  -9   1         13.62         13.49         1.39 o                         
   0  -9   1         21.89         19.96         1.79 o                         
   1  -9   1          1.29          1.92         0.96 o                         
   2  -9   1         72.41         86.89         6.26 o                         
   3  -9   1         30.37         37.55         2.07 o                         
   4  -9   1         19.05         18.32         1.53 o                         
   5  -9   1         54.97         64.07         2.67 o                         
   6  -9   1        162.52        171.85         5.07 o                         
   7  -9   1         28.83         25.89         2.45 o                         
   8  -9   1         23.31         23.08         2.38 o                         
   9  -9   1          3.48          4.55         0.69 o                         
  -4  -8   1          8.92          9.01         0.73 o                         
  -3  -8   1         51.79         50.69         1.88 o                         
  -2  -8   1         19.20         18.03         1.94 o                         
  -1  -8   1          7.35          9.36         1.51 o                         
   0  -8   1          5.74          6.87         1.13 o                         
   1  -8   1        149.47        165.27         6.14 o                         
   2  -8   1        395.89        400.59        13.75 o                         
   3  -8   1        283.83        274.37         6.45 o                         
   4  -8   1        726.70        657.09        10.04 o                         
   5  -8   1        185.72        152.33         6.04 o                         
   6  -8   1          0.13          0.61         0.89 o                         
   7  -8   1         10.47         24.52        16.31 o                         
   8  -8   1          5.18          5.45         1.01 o                         
   9  -8   1          2.06          0.54         0.71 o                         
  10  -8   1         21.78         20.63         1.29 o                         
  -5  -7   1          9.65          7.33         0.71 o                         
  -4  -7   1        127.84        122.75         2.87 o                         
  -3  -7   1          6.76          4.64         1.14 o                         
  -2  -7   1         11.77         11.59         1.57 o                         
  -1  -7   1        206.35        202.64         6.76 o                         
   0  -7   1          0.56          0.56         0.95 o                         
   1  -7   1        348.77        398.43         8.71 o                         
   2  -7   1        100.32        126.11         4.91 o                         
   3  -7   1         10.58         16.48         1.78 o                         
   4  -7   1         43.59         39.53         2.47 o                         
   5  -7   1         74.88         64.55         3.85 o                         
   6  -7   1        254.31        213.49         9.18 o                         
   7  -7   1         68.40         65.55         2.68 o                         
   8  -7   1          0.89         11.76         7.36 o                         
   9  -7   1         48.33         41.40         3.21 o                         
  10  -7   1         30.14         30.71         2.05 o                         
  -6  -6   1          0.09         -0.18         0.42 o                         
  -5  -6   1          3.80          2.99         0.69 o                         
  -4  -6   1        238.41        233.56         7.26 o                         
  -3  -6   1        252.24        248.42         4.69 o                         
  -2  -6   1         55.79         54.42         2.88 o                         
  -1  -6   1         61.45         54.37         3.34 o                         
   0  -6   1         43.14         49.17         3.10 o                         
   1  -6   1         42.95         43.65         2.71 o                         
   2  -6   1         91.30         86.75         3.65 o                         
   3  -6   1        438.23        461.25         7.00 o                         
   4  -6   1        152.42        180.92         6.23 o                         
   5  -6   1         15.13         15.28         1.68 o                         
   6  -6   1         16.08         18.83         2.27 o                         
   7  -6   1        165.26        173.55         7.28 o                         
   8  -6   1         35.37         47.72         6.38 o                         
   9  -6   1         55.91         58.72         5.71 o                         
  10  -6   1          0.07          1.19         1.82 o                         
  -6  -5   1         29.92         32.89         1.75 o                         
  -5  -5   1          6.33          6.08         1.22 o                         
  -4  -5   1          0.18          2.65         0.77 o                         
  -3  -5   1          3.39          3.71         1.32 o                         
  -2  -5   1          1.22          3.74         1.16 o                         
  -1  -5   1        409.55        460.97         8.48 o                         
   0  -5   1         84.03        120.45         4.14 o                         
   1  -5   1        451.65        543.58        10.81 o                         
   2  -5   1          2.12          3.88         0.93 o                         
   3  -5   1        212.57        262.74         3.60 o                         
   4  -5   1        137.78        149.59         3.95 o                         
   5  -5   1         46.95         51.10         2.66 o                         
   6  -5   1        296.64        287.22         8.56 o                         
   7  -5   1        122.48        155.00         6.96 o                         
   8  -5   1          0.18          4.61         2.01 o                         
   9  -5   1         34.13         38.22         3.25 o                         
  10  -5   1        116.51        137.88         3.62 o                         
  -7  -4   1          1.19          1.92         0.60 o                         
  -6  -4   1          4.81          3.76         1.19 o                         
  -5  -4   1          4.44          6.70         1.47 o                         
  -4  -4   1        109.11        127.14         5.41 o                         
  -3  -4   1         11.36         14.17         1.77 o                         
  -2  -4   1          3.03          4.09         1.14 o                         
  -1  -4   1          2.42         11.98         1.19 o                         
   0  -4   1        203.42        251.65         5.46 o                         
   1  -4   1         87.40        108.92         2.57 o                         
   2  -4   1        728.78        770.95        10.11 o                         
   3  -4   1        316.62        285.95         3.39 o                         
   4  -4   1        609.45        680.62         7.94 o                         
   5  -4   1        515.16        505.81         7.72 o                         
   6  -4   1       1038.80        974.64        15.42 o                         
   7  -4   1          3.07          2.19         1.60 o                         
   8  -4   1         23.00         23.87         2.95 o                         
   9  -4   1          0.35          0.69         1.36 o                         
  10  -4   1         20.82         20.25         1.50 o                         
  -8  -3   1          0.72          1.78         0.95 o                         
  -7  -3   1         24.60         23.23         2.10 o                         
  -6  -3   1        131.24        113.98         5.19 o                         
  -5  -3   1         45.74         47.13         3.65 o                         
  -4  -3   1        247.96        244.77         7.02 o                         
  -3  -3   1        173.05        185.18         5.38 o                         
  -2  -3   1        119.19        102.23         5.17 o                         
  -1  -3   1        891.56        842.95         6.41 o                         
   0  -3   1         94.41        104.65         2.01 o                         
   1  -3   1        287.30        366.92         6.26 o                         
   2  -3   1        827.00        816.86         8.53 o                         
   3  -3   1        263.27        237.71         3.39 o                         
   4  -3   1          0.66          2.39         0.78 o                         
   5  -3   1        668.57        614.53        18.34 o                         
   6  -3   1        288.37        278.34         8.30 o                         
   7  -3   1          2.31          0.85         1.30 o                         
   8  -3   1        233.85        233.42         8.48 o                         
   9  -3   1        192.37        183.47         5.64 o                         
  10  -3   1         10.68          9.46         1.16 o                         
  -8  -2   1         67.52         68.75         3.06 o                         
  -7  -2   1          3.42          3.82         1.46 o                         
  -6  -2   1         32.54         30.93         2.36 o                         
  -5  -2   1         64.63         56.70         3.64 o                         
  -4  -2   1        258.92        268.33         9.29 o                         
  -3  -2   1         54.84         40.25         2.01 o                         
  -2  -2   1        125.32        107.61         2.69 o                         
  -1  -2   1        763.99        734.68         7.30 o                         
   0  -2   1        908.37       1007.21        32.19 o                         
   1  -2   1      13180.58      14009.89       193.12 o                         
   2  -2   1       4760.11       4553.68        20.14 o                         
   3  -2   1         19.20         14.28         0.92 o                         
   4  -2   1         22.33         26.96         2.14 o                         
   5  -2   1          5.00          6.10         1.47 o                         
   6  -2   1         27.40         22.45         3.04 o                         
   7  -2   1         12.47         16.34         2.60 o                         
   8  -2   1         89.93         83.35         5.20 o                         
   9  -2   1         17.97         18.33         1.46 o                         
  10  -2   1         14.65         15.43         1.87 o                         
  -9  -1   1          3.19          2.98         0.55 o                         
  -8  -1   1          0.81          2.41         0.92 o                         
  -7  -1   1        151.36        137.49         4.83 o                         
  -6  -1   1          7.51         23.38         2.73 o                         
  -5  -1   1          1.07          6.98         1.65 o                         
  -4  -1   1        264.54        297.12         7.27 o                         
  -3  -1   1       1483.87       1736.06         9.64 o                         
  -2  -1   1       1087.91       1179.74         9.98 o                         
  -1  -1   1         10.54         51.88         4.48 o                         
   0  -1   1        928.19        833.27         5.26 o                         
   1  -1   1        725.90        804.73        20.42 o                         
   2  -1   1       2961.31       3195.85        22.59 o                         
   3  -1   1        338.70        323.47         4.47 o                         
   4  -1   1       1807.01       1906.09        17.05 o                         
   5  -1   1        276.90        258.68         9.59 o                         
   6  -1   1        213.14        233.79         7.88 o                         
   7  -1   1          1.21          9.10         3.96 o                         
   8  -1   1         36.05         41.56         5.06 o                         
   9  -1   1          8.85          6.34         1.34 o                         
  -9   0   1          3.34          2.06         0.82 o                         
  -8   0   1         10.57         10.28         1.87 o                         
  -7   0   1         93.03         56.45         2.76 o                         
  -6   0   1        261.21        289.73         8.91 o                         
  -5   0   1        758.77        799.08        13.00 o                         
  -4   0   1        698.92        698.67        16.54 o                         
  -3   0   1       1020.42       1051.88         9.02 o                         
  -2   0   1         24.43         20.81         1.73 o                         
  -1   0   1       3657.93       3802.06        90.33 o                         
   0   0   1        341.43        370.52         6.14 o                         
   1   0   1        232.12        272.34         4.25 o                         
   2   0   1        762.50        847.46         9.99 o                         
   3   0   1       3718.56       3970.82        25.89 o                         
   4   0   1          1.95         10.82         1.75 o                         
   5   0   1         36.23         45.74         3.39 o                         
   6   0   1         96.61        102.45         7.01 o                         
   7   0   1         40.16         35.54         2.73 o                         
   8   0   1          0.53          0.79         0.86 o                         
   9   0   1          5.90          2.49         0.69 o                         
  -9   1   1          0.11          2.36         1.69 o                         
  -8   1   1        145.46        142.77         4.75 o                         
  -7   1   1         30.87         26.06         5.09 o                         
  -6   1   1        166.50        150.31         6.30 o                         
  -5   1   1         22.71         24.29         2.38 o                         
  -4   1   1        925.23        914.74        11.55 o                         
  -3   1   1        249.41        241.63         4.40 o                         
  -2   1   1       1104.02       1386.04        12.38 o                         
  -1   1   1       1618.27       1556.17        32.09 o                         
   0   1   1         13.29         18.15         1.17 o                         
   1   1   1        314.47        271.91         5.25 o                         
   2   1   1         11.01         17.02         1.48 o                         
   3   1   1          2.42          3.54         1.64 o                         
   4   1   1        482.75        470.15        20.09 o                         
   5   1   1        123.90        119.89         6.65 o                         
   6   1   1         28.50         21.59         2.10 o                         
   7   1   1         34.51         24.21         2.67 o                         
   8   1   1        108.95        104.60         3.44 o                         
 -10   2   1          4.83          8.60         1.00 o                         
  -9   2   1         36.43         31.02         2.08 o                         
  -8   2   1         25.56         26.11         3.08 o                         
  -7   2   1         53.29         84.91         5.23 o                         
  -6   2   1        106.07        102.48         5.10 o                         
  -5   2   1         10.32         10.57         1.77 o                         
  -4   2   1        362.77        415.53         7.70 o                         
  -3   2   1        123.54        164.09         2.60 o                         
  -2   2   1         20.81         11.58         0.90 o                         
  -1   2   1         19.37         37.92         3.29 o                         
   0   2   1        981.83       1118.39         7.79 o                         
   1   2   1       1164.20       1003.93         9.86 o                         
   2   2   1        180.78        190.84         3.24 o                         
   3   2   1        680.85        657.35         9.46 o                         
   4   2   1        224.41        206.18         5.21 o                         
   5   2   1        298.31        294.25         6.90 o                         
   6   2   1        297.84        281.36         6.78 o                         
   7   2   1          0.14          0.43         1.06 o                         
   8   2   1          4.80          4.05         0.88 o                         
 -10   3   1          8.04          9.11         1.06 o                         
  -9   3   1         16.06         16.01         1.46 o                         
  -8   3   1          1.03          0.98         1.47 o                         
  -7   3   1          0.95          6.26         1.79 o                         
  -6   3   1         25.64         27.86         3.08 o                         
  -5   3   1          4.53          2.12         1.06 o                         
  -4   3   1        571.38        614.10        10.23 o                         
  -3   3   1        551.57        560.66         4.84 o                         
  -2   3   1          1.36         10.04         0.91 o                         
  -1   3   1        933.91        926.56         7.88 o                         
   0   3   1        228.28        192.36         2.37 o                         
   1   3   1        216.01        209.20         3.31 o                         
   2   3   1        323.74        257.41         4.84 o                         
   3   3   1        625.32        640.86         8.73 o                         
   4   3   1         33.15         35.40         2.82 o                         
   5   3   1          4.56          5.14         1.49 o                         
   6   3   1         20.57         23.57         2.46 o                         
   7   3   1         60.10         56.24         2.37 o                         
 -10   4   1         56.61         60.56         2.48 o                         
  -9   4   1         53.22         58.25         3.32 o                         
  -8   4   1         16.74         22.57         3.28 o                         
  -7   4   1         27.63         30.83         3.18 o                         
  -6   4   1        164.61        180.47         8.04 o                         
  -5   4   1         16.00         17.13         1.56 o                         
  -4   4   1         79.28         78.56         2.77 o                         
  -3   4   1        510.88        586.73         5.71 o                         
  -2   4   1        140.89        111.36         3.13 o                         
  -1   4   1        431.02        432.73         5.75 o                         
   0   4   1        526.26        528.86         8.94 o                         
   1   4   1         48.58         59.21         2.36 o                         
   2   4   1         51.73         57.28         3.07 o                         
   3   4   1         33.16         37.69         3.68 o                         
   4   4   1        412.28        415.00         9.65 o                         
   5   4   1         20.16         27.16         2.27 o                         
   6   4   1         29.03         31.84         2.55 o                         
   7   4   1         29.25         32.51         3.20 o                         
 -10   5   1         19.16         27.23         1.90 o                         
  -9   5   1          6.73         10.31         1.69 o                         
  -8   5   1        142.86        165.47         7.17 o                         
  -7   5   1        222.58        255.26         8.77 o                         
  -6   5   1        112.69        136.62         6.12 o                         
  -5   5   1         24.37         19.07         1.72 o                         
  -4   5   1          2.23          3.98         0.80 o                         
  -3   5   1        234.85        236.60         5.44 o                         
  -2   5   1         37.81         39.83         2.22 o                         
  -1   5   1          0.23          0.62         0.72 o                         
   0   5   1         45.68         47.57         2.70 o                         
   1   5   1         51.25         44.89         2.76 o                         
   2   5   1         65.28         68.43         3.87 o                         
   3   5   1        129.68        123.26         5.23 o                         
   4   5   1          0.11          0.47         1.00 o                         
   5   5   1         66.01         61.59         2.68 o                         
   6   5   1          2.70          3.32         0.85 o                         
 -10   6   1         34.57         39.14         2.80 o                         
  -9   6   1         11.23         17.74         2.77 o                         
  -8   6   1         20.07         29.10         5.01 o                         
  -7   6   1        235.76        212.17         8.09 o                         
  -6   6   1        141.30        144.98         4.89 o                         
  -5   6   1        473.06        443.33         7.81 o                         
  -4   6   1          0.31          3.80         0.90 o                         
  -3   6   1          1.73          8.39         1.56 o                         
  -2   6   1        215.37        252.53         6.12 o                         
  -1   6   1        168.91        196.96         5.66 o                         
   0   6   1          6.34          7.06         1.36 o                         
   1   6   1         55.25         53.87         3.33 o                         
   2   6   1         42.79         42.36         3.33 o                         
   3   6   1         22.80         20.88         2.57 o                         
   4   6   1         11.46          9.56         1.29 o                         
   5   6   1          0.69          1.06         0.48 o                         
 -10   7   1         62.90         72.19         4.21 o                         
  -9   7   1        102.71         98.67         3.21 o                         
  -8   7   1         38.49         33.65         3.32 o                         
  -7   7   1         35.16         41.01         3.59 o                         
  -6   7   1         57.07         54.25         4.20 o                         
  -5   7   1         31.90         31.89         3.20 o                         
  -4   7   1         30.59         22.09         2.52 o                         
  -3   7   1        165.88        169.30         6.38 o                         
  -2   7   1        346.70        338.86        12.22 o                         
  -1   7   1        611.92        634.88        16.89 o                         
   0   7   1          2.06          1.41         1.77 o                         
   1   7   1         22.54         24.73         3.89 o                         
   2   7   1          4.32          4.05         1.61 o                         
   3   7   1         31.90         36.53         2.28 o                         
   4   7   1          0.91          1.71         0.63 o                         
 -10   8   1         25.23         21.75         1.30 o                         
  -9   8   1          5.48          7.79         1.48 o                         
  -8   8   1          0.19          3.85         1.29 o                         
  -7   8   1        176.06        169.79         7.93 o                         
  -6   8   1        189.46        174.05         7.56 o                         
  -5   8   1         57.66         52.08         5.82 o                         
  -4   8   1        116.17        118.57         5.77 o                         
  -3   8   1          1.04          1.04         1.22 o                         
  -2   8   1         61.41         73.68         6.25 o                         
  -1   8   1          6.23          5.30         1.97 o                         
   0   8   1         76.24         75.32         3.39 o                         
   1   8   1         15.58         12.62         1.52 o                         
   2   8   1          0.05         -0.41         0.74 o                         
   3   8   1        148.49        145.06         3.52 o                         
  -9   9   1         14.11         13.86         1.31 o                         
  -8   9   1         31.30         37.64         2.23 o                         
  -7   9   1         18.84         19.72         2.53 o                         
  -6   9   1         11.70         11.78         1.62 o                         
  -5   9   1         69.32         63.32         5.99 o                         
  -4   9   1         33.94         39.53         5.28 o                         
  -3   9   1        137.57        147.75         9.99 o                         
  -2   9   1          2.79          3.52         1.63 o                         
  -1   9   1         37.73         36.53         5.95 o                         
   0   9   1          0.26          0.10         0.68 o                         
   1   9   1         34.99         30.88         2.16 o                         
   2   9   1          1.65          2.01         0.69 o                         
  -9  10   1          0.01          1.59         0.68 o                         
  -8  10   1          0.14         -0.07         0.70 o                         
  -7  10   1          0.50          2.24         0.78 o                         
  -6  10   1         23.96         24.42         1.82 o                         
  -5  10   1         12.47         13.31         1.98 o                         
  -4  10   1         22.59         24.78         2.41 o                         
  -3  10   1         25.31         27.20         2.48 o                         
  -2  10   1         69.07         74.95         4.60 o                         
  -1  10   1         75.09         79.61         4.09 o                         
   0  10   1          7.89          8.91         0.82 o                         
   1  10   1          0.00          1.11         0.40 o                         
  -8  11   1          3.04          2.90         0.80 o                         
  -7  11   1          3.57          3.00         0.76 o                         
  -6  11   1          8.38          9.60         1.06 o                         
  -5  11   1          1.34          1.69         0.91 o                         
  -4  11   1          9.42         10.15         1.28 o                         
  -3  11   1         10.38         11.23         1.47 o                         
  -2  11   1          8.17          8.50         1.05 o                         
  -1  11   1          1.00          2.66         0.97 o                         
  -5  12   1          0.09          0.90         0.58 o                         
  -4  12   1          3.86          6.20         0.80 o                         
   3 -12   2          0.58          2.18         0.63 o                         
   4 -12   2          2.15          4.39         1.39 o                         
   5 -12   2          6.08          6.57         0.86 o                         
   6 -12   2          0.06          1.81         1.33 o                         
   0 -11   2          2.72          3.16         0.60 o                         
   1 -11   2          0.08          0.02         0.73 o                         
   2 -11   2          2.05          0.84         0.66 o                         
   3 -11   2          0.64          2.38         0.93 o                         
   4 -11   2         21.25         27.02         1.82 o                         
   5 -11   2          0.25          0.10         0.76 o                         
   6 -11   2          0.47          1.18         0.51 o                         
   7 -11   2         42.15         39.90         2.57 o                         
   8 -11   2          0.45          1.07         0.67 o                         
  -1 -10   2          2.31          1.05         0.57 o                         
   0 -10   2          3.95          2.93         0.77 o                         
   1 -10   2         12.72         15.20         1.59 o                         
   2 -10   2         58.68         64.71         6.35 o                         
   3 -10   2         58.16         55.01         3.42 o                         
   4 -10   2         40.07         39.28         2.49 o                         
   5 -10   2         28.92         25.79         1.50 o                         
   6 -10   2         11.97          7.44         0.94 o                         
   7 -10   2          0.45          3.28         3.19 o                         
   8 -10   2          4.21          5.00         1.06 o                         
   9 -10   2         24.94         29.65         1.73 o                         
  -3  -9   2         50.51         43.25         1.20 o                         
  -2  -9   2         16.32         21.76         1.53 o                         
  -1  -9   2          8.80          7.41         1.13 o                         
   0  -9   2         18.61         15.80         3.24 o                         
   1  -9   2          2.50          2.81         0.89 o                         
   2  -9   2         15.91         11.15         1.22 o                         
   3  -9   2          0.48          4.19         0.97 o                         
   4  -9   2          2.47          2.92         1.11 o                         
   5  -9   2          2.18          3.27         0.79 o                         
   6  -9   2         36.64         35.30         2.47 o                         
   7  -9   2         11.88         11.08         1.68 o                         
   8  -9   2         67.01         67.61         3.99 o                         
   9  -9   2          3.39          4.47         0.76 o                         
  -4  -8   2          8.70          7.70         0.85 o                         
  -3  -8   2          0.36          0.64         0.59 o                         
  -2  -8   2         24.06         24.65         1.92 o                         
  -1  -8   2        132.98        125.83         4.29 o                         
   0  -8   2         68.04         75.37         3.78 o                         
   1  -8   2         12.18         16.31         2.19 o                         
   2  -8   2         14.49         17.28         2.28 o                         
   3  -8   2         16.26         17.48         1.77 o                         
   4  -8   2          3.76          9.01         1.52 o                         
   5  -8   2         49.25         47.45         3.80 o                         
   6  -8   2         25.28         25.03         1.85 o                         
   7  -8   2          2.37          2.53         2.33 o                         
   8  -8   2          0.22          0.92         1.30 o                         
   9  -8   2          0.69          0.01         0.92 o                         
  10  -8   2          0.05          1.87         0.73 o                         
  -5  -7   2          1.00          1.94         0.51 o                         
  -4  -7   2         40.81         39.51         1.73 o                         
  -3  -7   2          8.96         11.24         1.51 o                         
  -2  -7   2          1.09          1.80         0.76 o                         
  -1  -7   2         24.42         19.84         2.24 o                         
   0  -7   2         11.73         14.26         1.93 o                         
   1  -7   2         22.86         35.70         2.68 o                         
   2  -7   2        317.15        356.69         8.07 o                         
   3  -7   2         94.57         94.65         4.21 o                         
   4  -7   2        104.01        113.39         4.70 o                         
   5  -7   2         39.81         40.03         3.09 o                         
   6  -7   2         58.48         61.95         3.99 o                         
   7  -7   2          5.52          4.70         1.05 o                         
   8  -7   2         17.19         21.11         2.14 o                         
   9  -7   2          0.08          3.00         2.48 o                         
  10  -7   2         12.28         14.72         1.21 o                         
  -6  -6   2          9.05          9.75         0.88 o                         
  -5  -6   2          0.11          0.54         0.61 o                         
  -4  -6   2         57.60         56.07         2.86 o                         
  -3  -6   2        159.41        172.48         3.68 o                         
  -2  -6   2         14.88         19.58         1.77 o                         
  -1  -6   2          1.43          2.19         1.21 o                         
   0  -6   2         96.02        135.71         4.84 o                         
   1  -6   2          0.17          2.63         2.88 o                         
   2  -6   2        168.10        171.74         5.06 o                         
   3  -6   2        142.78        139.20         3.24 o                         
   4  -6   2        398.13        357.85         7.84 o                         
   5  -6   2        102.71         93.40         4.30 o                         
   6  -6   2         25.91         30.22         3.28 o                         
   7  -6   2       1328.24       1296.03        29.05 o                         
   8  -6   2          5.62         10.23         3.53 o                         
   9  -6   2         32.85         30.84         4.35 o                         
  10  -6   2         21.97         16.50         1.19 o                         
  -6  -5   2         16.07         17.83         1.57 o                         
  -5  -5   2          2.92          3.81         1.11 o                         
  -4  -5   2          0.26          0.62         0.65 o                         
  -3  -5   2         57.57         53.45         2.80 o                         
  -2  -5   2         81.02         75.92         4.11 o                         
  -1  -5   2        198.19        208.08         4.20 o                         
   0  -5   2        770.17        834.43         7.62 o                         
   1  -5   2        274.18        269.14         5.56 o                         
   2  -5   2          7.39          4.41         0.79 o                         
   3  -5   2       1918.28       2110.30        15.69 o                         
   4  -5   2         20.38         25.88         1.82 o                         
   5  -5   2        147.09        149.81         4.41 o                         
   6  -5   2         43.51         33.70         2.38 o                         
   7  -5   2        519.25        465.91        11.64 o                         
   8  -5   2          6.15          9.51         3.44 o                         
   9  -5   2         23.60         19.36         2.70 o                         
  10  -5   2        146.38        154.78         4.38 o                         
  -7  -4   2         16.35         21.77         1.29 o                         
  -6  -4   2         10.48         11.89         1.70 o                         
  -5  -4   2          1.15          3.72         1.37 o                         
  -4  -4   2        144.24        146.43         5.77 o                         
  -3  -4   2          0.24          0.94         1.13 o                         
  -2  -4   2        415.05        402.58         7.76 o                         
  -1  -4   2        163.81        186.28         3.55 o                         
   0  -4   2        268.52        290.27         5.25 o                         
   1  -4   2        329.36        344.37         4.23 o                         
   2  -4   2         28.27         20.58         1.02 o                         
   3  -4   2        129.04        112.01         2.28 o                         
   4  -4   2         52.18         82.61         2.00 o                         
   5  -4   2         28.32         47.26         2.53 o                         
   6  -4   2       1319.15       1200.93        17.19 o                         
   7  -4   2         83.13         93.20         3.71 o                         
   8  -4   2        327.10        286.28        13.88 o                         
   9  -4   2         69.04         74.22         4.37 o                         
  10  -4   2         33.75         35.14         1.77 o                         
  -8  -3   2         74.16         82.69         3.86 o                         
  -7  -3   2          0.18          5.65         1.47 o                         
  -6  -3   2         96.40         91.97         3.73 o                         
  -5  -3   2         28.45         30.67         2.24 o                         
  -4  -3   2        195.11        150.20         5.47 o                         
  -3  -3   2         29.88         32.73         2.40 o                         
  -2  -3   2          0.38          1.61         1.70 o                         
  -1  -3   2        806.00        821.79         7.51 o                         
   0  -3   2        408.74        450.82         5.14 o                         
   1  -3   2        517.98        544.57         6.00 o                         
   2  -3   2         30.37         32.68         1.59 o                         
   3  -3   2        648.64        689.58         5.90 o                         
   4  -3   2        330.06        283.52         4.31 o                         
   5  -3   2        340.03        344.55         8.15 o                         
   6  -3   2        811.04        775.99        20.91 o                         
   7  -3   2         85.83         76.40         7.75 o                         
   8  -3   2         18.95         22.35         2.83 o                         
   9  -3   2         17.65         17.35         1.73 o                         
  10  -3   2          0.64          0.77         1.07 o                         
  -8  -2   2         13.72         15.14         1.69 o                         
  -7  -2   2         35.47         31.99         2.80 o                         
  -6  -2   2         13.04         11.20         1.18 o                         
  -5  -2   2        224.62        199.73         8.18 o                         
  -4  -2   2        393.72        348.24        11.95 o                         
  -3  -2   2        728.57        750.24        10.17 o                         
  -2  -2   2          4.03          7.90         1.06 o                         
  -1  -2   2        423.46        380.50         7.25 o                         
   0  -2   2         72.10        106.82         2.26 o                         
   1  -2   2       1053.39       1359.63        12.47 o                         
   2  -2   2       1570.17       1638.81        13.05 o                         
   3  -2   2       1222.00       1146.00        11.88 o                         
   4  -2   2         40.93         32.13         1.65 o                         
   5  -2   2         56.78         57.34         3.49 o                         
   6  -2   2         37.74         28.76         3.11 o                         
   7  -2   2         90.64         88.77         5.83 o                         
   8  -2   2          7.30          7.29         2.01 o                         
   9  -2   2          1.76          1.56         0.72 o                         
  -9  -1   2         44.52         44.83         1.58 o                         
  -8  -1   2          0.51          3.63         1.30 o                         
  -7  -1   2         57.72         58.07         3.22 o                         
  -6  -1   2        216.11        220.88         5.70 o                         
  -5  -1   2        112.30         98.31         4.33 o                         
  -4  -1   2          6.76         11.89         1.06 o                         
  -3  -1   2        597.70        632.71         5.84 o                         
  -2  -1   2        965.68       1028.41         8.19 o                         
  -1  -1   2       3027.44       2946.21        28.98 o                         
   0  -1   2      16243.39      16074.60        34.65 o                         
   1  -1   2        489.83        493.26         6.57 o                         
   2  -1   2        263.50        250.53         5.03 o                         
   3  -1   2       2472.74       2557.29        21.04 o                         
   4  -1   2        157.52        140.21         4.82 o                         
   5  -1   2         13.39         21.68         2.45 o                         
   6  -1   2          2.85          6.59         2.06 o                         
   7  -1   2        111.57         94.88         4.70 o                         
   8  -1   2          5.34          7.36         1.77 o                         
   9  -1   2         72.15         72.22         3.33 o                         
  -9   0   2         16.60         21.68         1.49 o                         
  -8   0   2         74.19         70.53         3.28 o                         
  -7   0   2         35.54         29.97         1.83 o                         
  -6   0   2         55.40         63.86         3.37 o                         
  -5   0   2         14.71         18.01         2.13 o                         
  -4   0   2        389.17        491.94        12.06 o                         
  -3   0   2       1385.58       1478.99        13.00 o                         
  -2   0   2       6358.12       6250.39        33.92 o                         
  -1   0   2         86.89         51.64         1.20 o                         
   0   0   2       1181.79       1383.66         7.57 o                         
   1   0   2       1521.92       1717.76        14.38 o                         
   2   0   2       2570.94       2397.67        17.88 o                         
   3   0   2        448.01        446.39         6.05 o                         
   4   0   2        312.09        285.59        10.51 o                         
   5   0   2         39.05         25.23         2.69 o                         
   6   0   2         28.41         31.17         3.22 o                         
   7   0   2        184.27        186.98         7.10 o                         
   8   0   2         75.80         73.36         3.89 o                         
   9   0   2          0.59          3.06         2.00 o                         
  -9   1   2         99.18        110.77         3.40 o                         
  -8   1   2          9.31          8.93         1.57 o                         
  -7   1   2         14.49         48.57        26.45 o                         
  -6   1   2        107.00        105.08         5.28 o                         
  -5   1   2         28.52         25.75         2.41 o                         
  -4   1   2       1347.15       1299.28        13.61 o                         
  -3   1   2       1311.52       1333.48        19.97 o                         
  -2   1   2        355.11        305.99         4.20 o                         
  -1   1   2       5771.72       5920.97        46.47 o                         
   0   1   2       1075.01       1043.16         8.09 o                         
   1   1   2       3345.16       3473.79        13.50 o                         
   2   1   2        274.54        263.30         4.43 o                         
   3   1   2         97.31         78.88         3.49 o                         
   4   1   2       1416.43       1519.53        31.78 o                         
   5   1   2        343.30        331.07        24.25 o                         
   6   1   2         16.00         15.46         1.81 o                         
   7   1   2         36.37         28.16         2.86 o                         
   8   1   2          7.53          7.23         1.50 o                         
 -10   2   2          0.03          0.20         0.60 o                         
  -9   2   2          0.22          0.64         1.37 o                         
  -8   2   2          8.95         11.28         1.87 o                         
  -7   2   2        136.04        139.08         6.48 o                         
  -6   2   2          4.66          2.74         1.40 o                         
  -5   2   2        198.58        172.78         5.80 o                         
  -4   2   2        358.59        295.94         6.54 o                         
  -3   2   2         14.50          8.25         0.78 o                         
  -2   2   2        222.38        246.73         4.82 o                         
  -1   2   2       6104.21       6357.92        24.55 o                         
   0   2   2      37512.16      36008.21        84.61 o                         
   1   2   2       1060.40       1073.74        12.03 o                         
   2   2   2       1052.41       1050.70         8.78 o                         
   3   2   2        290.52        272.36         5.78 o                         
   4   2   2        220.41        222.47         8.01 o                         
   5   2   2         20.57         13.92         1.75 o                         
   6   2   2        176.11        140.81         6.20 o                         
   7   2   2          7.41          6.39         1.10 o                         
   8   2   2         23.06         20.62         1.58 o                         
 -10   3   2         13.86         13.62         1.54 o                         
  -9   3   2          1.16          2.99         1.81 o                         
  -8   3   2         20.88         23.10         3.16 o                         
  -7   3   2         56.96         74.35         5.57 o                         
  -6   3   2        385.66        394.13         9.87 o                         
  -5   3   2        384.31        413.80        18.59 o                         
  -4   3   2        105.27        113.30         5.39 o                         
  -3   3   2       1259.39       1181.15         8.13 o                         
  -2   3   2       1104.45       1037.83         6.68 o                         
  -1   3   2       3281.39       3221.56        19.15 o                         
   0   3   2         98.17        133.36         2.26 o                         
   1   3   2        370.79        369.70         7.73 o                         
   2   3   2          0.15          3.60         0.96 o                         
   3   3   2       1418.70       1429.85        13.23 o                         
   4   3   2        314.03        271.79         6.48 o                         
   5   3   2         86.27         89.92         3.44 o                         
   6   3   2         48.97         56.12         3.50 o                         
   7   3   2          2.17          1.49         0.70 o                         
 -10   4   2         12.96         19.24         1.50 o                         
  -9   4   2         49.23         61.10         3.63 o                         
  -8   4   2         51.96         57.28         4.79 o                         
  -7   4   2         15.41         13.15         2.24 o                         
  -6   4   2        196.89        167.61         6.62 o                         
  -5   4   2         10.71         11.86         1.85 o                         
  -4   4   2         15.01         15.45         1.37 o                         
  -3   4   2        323.56        287.89         4.01 o                         
  -2   4   2         63.41         67.73         2.11 o                         
  -1   4   2       2045.20       2256.08        53.98 o                         
   0   4   2       1077.72       1093.00        10.42 o                         
   1   4   2        667.67        662.19         8.53 o                         
   2   4   2        128.20        126.50         3.87 o                         
   3   4   2        229.52        225.74         6.60 o                         
   4   4   2         21.38         21.58         2.34 o                         
   5   4   2         14.93          9.66         1.50 o                         
   6   4   2         41.61         42.83         5.97 o                         
   7   4   2         41.20         40.78         2.55 o                         
 -10   5   2         78.83         89.83         3.09 o                         
  -9   5   2          1.38          5.49         1.57 o                         
  -8   5   2        123.42        124.35         6.24 o                         
  -7   5   2         14.04         15.66         2.54 o                         
  -6   5   2        348.81        295.41         8.93 o                         
  -5   5   2          0.26          0.73         1.22 o                         
  -4   5   2        156.68        131.48         4.07 o                         
  -3   5   2         85.94         95.24         3.28 o                         
  -2   5   2        421.37        415.66        10.91 o                         
  -1   5   2        887.81        980.87        10.77 o                         
   0   5   2       1081.63       1114.00        12.20 o                         
   1   5   2         14.18         12.65         1.63 o                         
   2   5   2        119.52        125.14         5.38 o                         
   3   5   2        117.50        108.09         4.84 o                         
   4   5   2         16.83         15.54         1.83 o                         
   5   5   2         16.47         14.80         1.20 o                         
   6   5   2          0.08          0.36         0.67 o                         
 -10   6   2         68.02         66.14         3.31 o                         
  -9   6   2         88.04         80.22         4.67 o                         
  -8   6   2         50.38         47.80         4.12 o                         
  -7   6   2         12.21         11.36         2.18 o                         
  -6   6   2        145.46        123.11         6.95 o                         
  -5   6   2        295.51        278.78        10.49 o                         
  -4   6   2        568.33        475.27        12.56 o                         
  -3   6   2       1601.08       1580.95        29.66 o                         
  -2   6   2        202.27        205.39         8.78 o                         
  -1   6   2          0.35          1.70         1.74 o                         
   0   6   2         95.40        103.34         6.78 o                         
   1   6   2         95.45         96.61         6.84 o                         
   2   6   2         89.49         77.43         6.32 o                         
   3   6   2         20.17         17.54         1.91 o                         
   4   6   2        138.18        141.42         7.93 o                         
   5   6   2          4.12          4.80         0.78 o                         
 -10   7   2         10.45         15.20         1.83 o                         
  -9   7   2         12.51         12.96         1.34 o                         
  -8   7   2         34.87         32.45         3.26 o                         
  -7   7   2        992.45        939.67        24.67 o                         
  -6   7   2        244.43        232.40         9.88 o                         
  -5   7   2         93.10         95.75         8.88 o                         
  -4   7   2          1.61          2.25         1.80 o                         
  -3   7   2         22.90         30.36         2.91 o                         
  -2   7   2         26.07         28.99         4.03 o                         
  -1   7   2        157.08        156.66         8.85 o                         
   0   7   2         47.50         60.00         5.59 o                         
   1   7   2         22.76         19.31         1.97 o                         
   2   7   2          0.21          3.30         2.03 o                         
   3   7   2         46.92         44.04         2.06 o                         
   4   7   2         13.88         14.69         1.13 o                         
 -10   8   2          9.95          7.04         1.46 o                         
  -9   8   2         33.18         30.53         2.05 o                         
  -8   8   2         50.01         47.89         2.98 o                         
  -7   8   2         97.46        113.28         8.68 o                         
  -6   8   2          5.74          7.66         2.67 o                         
  -5   8   2         24.59         22.39         3.98 o                         
  -4   8   2        435.27        443.48        11.07 o                         
  -3   8   2         39.63         34.97         3.98 o                         
  -2   8   2          0.68          1.77         1.72 o                         
  -1   8   2          6.27         11.40         2.89 o                         
   0   8   2        111.04        101.68         4.27 o                         
   1   8   2         77.93         66.58         3.68 o                         
   2   8   2          3.77          3.57         0.78 o                         
   3   8   2          6.39          7.17         0.93 o                         
  -9   9   2          0.22          2.32         0.80 o                         
  -8   9   2        144.55        155.19         4.20 o                         
  -7   9   2          1.21          0.92         1.02 o                         
  -6   9   2          8.61         10.77         2.09 o                         
  -5   9   2         34.04         36.17         4.63 o                         
  -4   9   2          2.35          2.37         2.33 o                         
  -3   9   2         47.88         58.85         6.18 o                         
  -2   9   2         85.96         87.34         5.90 o                         
  -1   9   2          0.37          0.87         1.16 o                         
   0   9   2          2.91          2.11         0.76 o                         
   1   9   2          6.10          7.52         1.06 o                         
   2   9   2         54.35         51.62         2.50 o                         
  -9  10   2          0.20          1.82         0.62 o                         
  -8  10   2          8.57          7.66         1.22 o                         
  -7  10   2         18.83         21.04         1.90 o                         
  -6  10   2         63.57         60.74         2.72 o                         
  -5  10   2         55.79         47.38         3.10 o                         
  -4  10   2          0.12          0.09         1.13 o                         
  -3  10   2         16.36         22.05         2.24 o                         
  -2  10   2         36.43         44.30         3.10 o                         
  -1  10   2         22.09         25.88         3.65 o                         
   0  10   2         14.96         16.90         1.02 o                         
   1  10   2         16.47         15.91         1.46 o                         
  -7  11   2         13.30         10.98         1.08 o                         
  -6  11   2          0.16          0.75         1.08 o                         
  -5  11   2          5.92          7.04         1.08 o                         
  -4  11   2         12.61         16.69         2.75 o                         
  -3  11   2         70.71         82.03         8.77 o                         
  -2  11   2          0.05         -0.70         1.27 o                         
  -1  11   2          1.34          0.24         0.87 o                         
   3 -12   3         44.40         46.79         3.27 o                         
   4 -12   3          9.35          8.24         1.49 o                         
   5 -12   3          6.90          6.01         0.87 o                         
   6 -12   3          2.61          2.29         0.98 o                         
   0 -11   3          0.05         -0.03         0.68 o                         
   1 -11   3          0.20          0.87         0.60 o                         
   2 -11   3          2.39          2.51         0.79 o                         
   3 -11   3         16.36         22.86         1.66 o                         
   4 -11   3          0.84          1.35         0.99 o                         
   5 -11   3          9.44          7.61         1.08 o                         
   6 -11   3          2.15          2.03         0.67 o                         
   7 -11   3         68.85         60.72         9.19 o                         
   8 -11   3         13.91         17.63         1.47 o                         
  -1 -10   3          1.73          2.21         0.63 o                         
   0 -10   3          3.73          4.72         0.82 o                         
   1 -10   3         29.76         34.80         3.27 o                         
   2 -10   3         47.93         60.21         4.69 o                         
   3 -10   3         56.52         61.10         3.49 o                         
   4 -10   3          2.57          2.17         1.05 o                         
   5 -10   3         12.67         15.05         1.21 o                         
   6 -10   3         24.59         21.01         1.53 o                         
   7 -10   3         29.32         28.52         2.25 o                         
   8 -10   3          2.58          1.41         0.87 o                         
  -3  -9   3          8.67          8.74         0.55 o                         
  -2  -9   3          7.26          6.83         0.75 o                         
  -1  -9   3         17.35         19.32         1.61 o                         
   0  -9   3          2.58          4.71         1.33 o                         
   1  -9   3          6.46          7.85         1.08 o                         
   2  -9   3         26.54         28.73         2.00 o                         
   3  -9   3        514.29        550.85         9.05 o                         
   4  -9   3        197.04        187.20         3.76 o                         
   5  -9   3         49.22         43.05         2.00 o                         
   6  -9   3          0.91          2.31         0.88 o                         
   7  -9   3         14.77         11.51         1.81 o                         
   8  -9   3          0.59          1.93         1.25 o                         
   9  -9   3          1.54          2.28         0.54 o                         
  -4  -8   3         54.39         51.98         1.51 o                         
  -3  -8   3          3.88          6.48         0.83 o                         
  -2  -8   3         14.36         14.96         1.63 o                         
  -1  -8   3         50.22         43.07         2.57 o                         
   0  -8   3         75.13         68.70         3.22 o                         
   1  -8   3         94.96        113.46         6.97 o                         
   2  -8   3        222.71        226.17         5.75 o                         
   3  -8   3         26.64         26.69         2.08 o                         
   4  -8   3          1.81         -0.39         1.14 o                         
   5  -8   3         21.22         23.57         2.52 o                         
   6  -8   3        158.23        151.50         4.24 o                         
   7  -8   3          0.03          1.31         1.05 o                         
   8  -8   3         26.78         29.96         1.63 o                         
   9  -8   3         47.87         48.23         2.08 o                         
  -5  -7   3         12.72         13.01         0.93 o                         
  -4  -7   3         19.44         18.42         1.06 o                         
  -3  -7   3         60.09         54.30         2.83 o                         
  -2  -7   3         48.93         38.80         2.18 o                         
  -1  -7   3         12.41         15.67         1.92 o                         
   0  -7   3         56.51         57.22         3.40 o                         
   1  -7   3          6.17          7.52         1.52 o                         
   2  -7   3        105.44         98.16         7.24 o                         
   3  -7   3         59.77         59.14         2.78 o                         
   4  -7   3          8.92          3.86         1.39 o                         
   5  -7   3         33.96         22.83         2.38 o                         
   6  -7   3          3.07          2.37         1.32 o                         
   7  -7   3         43.17         36.49         2.23 o                         
   8  -7   3         89.24         80.05         7.39 o                         
   9  -7   3         41.35         39.77         4.59 o                         
  10  -7   3          2.91          3.51         0.61 o                         
  -6  -6   3          0.06          0.79         0.45 o                         
  -5  -6   3         22.04         18.44         1.48 o                         
  -4  -6   3         34.30         39.95         2.01 o                         
  -3  -6   3        213.90        216.39         4.36 o                         
  -2  -6   3          1.10          3.39         1.14 o                         
  -1  -6   3          1.04          2.33         0.81 o                         
   0  -6   3        354.73        373.39         5.86 o                         
   1  -6   3         11.90         18.35         1.77 o                         
   2  -6   3        194.68        183.93         4.25 o                         
   3  -6   3         21.07         22.07         1.39 o                         
   4  -6   3        213.71        202.57         5.93 o                         
   5  -6   3        159.18        149.11         5.43 o                         
   6  -6   3         82.88         71.30         4.10 o                         
   7  -6   3         30.60         34.24         2.91 o                         
   8  -6   3          3.51          5.81         2.19 o                         
   9  -6   3          2.34          4.59         2.49 o                         
  10  -6   3         81.01         89.58         3.05 o                         
  -6  -5   3          8.92          9.39         1.06 o                         
  -5  -5   3          0.32          1.16         1.12 o                         
  -4  -5   3        311.94        291.95         4.64 o                         
  -3  -5   3         26.05         25.84         2.06 o                         
  -2  -5   3          0.86          5.27         1.17 o                         
  -1  -5   3        237.19        244.92         4.00 o                         
   0  -5   3        682.83        796.75         7.64 o                         
   1  -5   3         92.90        110.35         2.94 o                         
   2  -5   3        327.20        372.45         5.28 o                         
   3  -5   3         76.19         77.60         2.07 o                         
   4  -5   3          4.97         13.67         1.40 o                         
   5  -5   3        284.58        274.52         5.15 o                         
   6  -5   3        458.08        434.52         8.26 o                         
   7  -5   3        133.88        131.95         6.20 o                         
   8  -5   3         96.74         95.73         5.92 o                         
   9  -5   3          0.16          1.26         1.55 o                         
  10  -5   3          2.44          4.45         0.70 o                         
  -7  -4   3         44.18         44.85         1.81 o                         
  -6  -4   3         20.22         19.50         2.14 o                         
  -5  -4   3        109.05        102.30         4.21 o                         
  -4  -4   3        825.16        837.59        12.56 o                         
  -3  -4   3         22.07         25.50         2.08 o                         
  -2  -4   3          2.56          2.59         0.78 o                         
  -1  -4   3         16.59         13.50         0.98 o                         
   0  -4   3        231.91        278.94         6.69 o                         
   1  -4   3        140.75        150.72         2.94 o                         
   2  -4   3          0.06          0.70         0.51 o                         
   3  -4   3       3348.25       3401.67        11.54 o                         
   4  -4   3        346.78        263.66         3.60 o                         
   5  -4   3        369.71        413.32         5.04 o                         
   6  -4   3         38.64         46.53         2.50 o                         
   7  -4   3         53.11         59.13         2.98 o                         
   8  -4   3         81.03         86.61         4.24 o                         
   9  -4   3        103.91        105.53         3.93 o                         
  10  -4   3          5.02          5.78         0.93 o                         
  -8  -3   3         97.53        109.54         4.44 o                         
  -7  -3   3        111.37        111.63         3.69 o                         
  -6  -3   3          4.63          6.91         1.39 o                         
  -5  -3   3          0.23          2.04         1.17 o                         
  -4  -3   3         90.40         79.26         3.22 o                         
  -3  -3   3         14.91         30.59         1.88 o                         
  -2  -3   3        126.41        160.45         3.34 o                         
  -1  -3   3        695.71        830.65         8.26 o                         
   0  -3   3       1153.77       1140.00        13.14 o                         
   1  -3   3         24.23          9.10         1.15 o                         
   2  -3   3        517.47        422.28         3.47 o                         
   3  -3   3        355.66        316.48         4.46 o                         
   4  -3   3         33.93         32.89         1.65 o                         
   5  -3   3         27.77         32.47         2.65 o                         
   6  -3   3        803.11        838.58        14.49 o                         
   7  -3   3          6.31          9.09         1.38 o                         
   8  -3   3         71.58         69.75         4.84 o                         
   9  -3   3          2.11          3.05         0.77 o                         
  10  -3   3         85.55        101.93         4.26 o                         
  -8  -2   3          0.22          0.22         0.69 o                         
  -7  -2   3          0.28          0.72         1.11 o                         
  -6  -2   3         15.00         12.52         1.26 o                         
  -5  -2   3        393.24        367.10         7.02 o                         
  -4  -2   3        314.67        302.73         7.02 o                         
  -3  -2   3         44.87         41.65         1.73 o                         
  -2  -2   3        345.18        321.09         4.82 o                         
  -1  -2   3       3367.96       3153.66        21.19 o                         
   0  -2   3       3851.64       3621.21        27.49 o                         
   1  -2   3       1072.84       1117.59        13.92 o                         
   2  -2   3        392.15        349.88         3.69 o                         
   3  -2   3        223.47        196.99         3.90 o                         
   4  -2   3        824.29        894.55        13.96 o                         
   5  -2   3          4.71          2.24         1.34 o                         
   6  -2   3         19.76         26.85         2.91 o                         
   7  -2   3          4.82          4.40         1.10 o                         
   8  -2   3          5.73          4.62         1.71 o                         
   9  -2   3         46.36         43.11         1.95 o                         
  -9  -1   3         55.03         51.62         1.71 o                         
  -8  -1   3        100.82        107.28         3.68 o                         
  -7  -1   3         75.78         81.49         3.86 o                         
  -6  -1   3          3.34          6.03         1.11 o                         
  -5  -1   3         99.33        118.92         3.76 o                         
  -4  -1   3        170.19        152.14         4.08 o                         
  -3  -1   3       1882.70       1754.50        15.40 o                         
  -2  -1   3       1185.29       1052.56         7.77 o                         
  -1  -1   3        199.23        173.09         4.21 o                         
   0  -1   3         13.14         28.31         0.95 o                         
   1  -1   3        134.70        107.73         3.67 o                         
   2  -1   3         44.19         49.44         1.87 o                         
   3  -1   3          5.13         12.48         1.31 o                         
   4  -1   3         81.73         84.09         3.86 o                         
   5  -1   3         35.99         35.55         2.99 o                         
   6  -1   3        153.68        142.33         9.51 o                         
   7  -1   3         69.87         64.66         3.19 o                         
   8  -1   3          2.23          2.95         1.66 o                         
   9  -1   3         20.26         16.05         1.65 o                         
  -9   0   3         25.00         23.54         1.29 o                         
  -8   0   3         41.19         42.62         2.56 o                         
  -7   0   3         60.99         33.93         1.91 o                         
  -6   0   3        119.26        125.23         7.77 o                         
  -5   0   3         84.09         73.81         2.98 o                         
  -4   0   3        144.31        174.86         5.31 o                         
  -3   0   3          4.06         21.18         1.19 o                         
  -2   0   3        426.29        403.77         5.37 o                         
  -1   0   3          6.30         10.58         0.77 o                         
   0   0   3       3001.76       3032.70        14.03 o                         
   1   0   3        668.72        688.04         6.76 o                         
   2   0   3       1023.17       1068.19         7.49 o                         
   3   0   3        242.44        269.33         4.48 o                         
   4   0   3        236.69        224.73         6.59 o                         
   5   0   3          1.48          1.00         1.07 o                         
   6   0   3         10.90          6.79         1.64 o                         
   7   0   3          0.54          0.51         1.54 o                         
   8   0   3         27.71         22.61         2.23 o                         
   9   0   3         21.19         20.86         1.44 o                         
  -9   1   3          2.41          3.41         1.01 o                         
  -8   1   3         47.16         40.50         2.67 o                         
  -7   1   3         34.94         32.97         3.19 o                         
  -6   1   3        110.06        114.57         5.44 o                         
  -5   1   3          1.71          7.94         1.45 o                         
  -4   1   3       2529.38       2747.36        46.23 o                         
  -3   1   3        988.48       1054.63         9.95 o                         
  -2   1   3       4216.14       4490.30        26.49 o                         
  -1   1   3        208.28        224.77         2.38 o                         
   0   1   3        344.25        343.37         4.17 o                         
   1   1   3       3368.90       3489.40        32.18 o                         
   2   1   3       1021.14       1006.74         8.92 o                         
   3   1   3        320.47        367.45         7.66 o                         
   4   1   3        276.40        317.56        13.09 o                         
   5   1   3        246.85        242.17        13.91 o                         
   6   1   3        408.45        411.90         8.93 o                         
   7   1   3         10.49         15.45         2.21 o                         
   8   1   3          9.83          8.97         1.26 o                         
 -10   2   3          0.27          2.31         0.91 o                         
  -9   2   3         19.43         19.26         1.70 o                         
  -8   2   3         83.42         67.03         3.52 o                         
  -7   2   3         61.25         35.93         3.43 o                         
  -6   2   3         40.80         53.63         3.75 o                         
  -5   2   3        124.76        154.71         5.47 o                         
  -4   2   3         58.39         56.50         2.96 o                         
  -3   2   3        761.18        747.47         7.98 o                         
  -2   2   3        354.17        335.24         3.92 o                         
  -1   2   3      11294.89      11393.68        23.30 o                         
   0   2   3        504.89        508.63         5.09 o                         
   1   2   3        605.89        531.12         6.10 o                         
   2   2   3        222.40        212.03         4.14 o                         
   3   2   3       1136.28       1079.35        10.86 o                         
   4   2   3         22.71         22.47         2.76 o                         
   5   2   3         32.12         35.26         2.57 o                         
   6   2   3          4.26          5.10         1.37 o                         
   7   2   3         55.72         55.59         3.42 o                         
   8   2   3         64.01         64.52         3.66 o                         
 -10   3   3         53.86         62.89         2.10 o                         
  -9   3   3         88.94         86.72         3.75 o                         
  -8   3   3         32.57         22.58         2.41 o                         
  -7   3   3         15.17         16.19         2.52 o                         
  -6   3   3         49.53         45.57         3.49 o                         
  -5   3   3        150.85        160.14         7.31 o                         
  -4   3   3        263.89        236.88         7.91 o                         
  -3   3   3        119.88        120.24         2.70 o                         
  -2   3   3        259.55        283.77         3.68 o                         
  -1   3   3       2169.46       2186.09        16.77 o                         
   0   3   3       2585.31       2604.27        97.00 o                         
   1   3   3        461.05        432.19         5.71 o                         
   2   3   3          2.15          0.43         0.75 o                         
   3   3   3         59.12         57.81         2.84 o                         
   4   3   3        404.06        388.42         8.85 o                         
   5   3   3        217.24        230.46        10.71 o                         
   6   3   3         32.98         34.18         3.34 o                         
   7   3   3        134.08        127.90         3.15 o                         
 -10   4   3         42.11         41.53         2.00 o                         
  -9   4   3          3.11          4.70         1.24 o                         
  -8   4   3        204.43        204.74         6.52 o                         
  -7   4   3          4.59          6.50         3.36 o                         
  -6   4   3          3.46          6.20         1.59 o                         
  -5   4   3          0.13          2.06         1.88 o                         
  -4   4   3        174.06        172.79         8.96 o                         
  -3   4   3         11.12          4.45         0.89 o                         
  -2   4   3        346.40        350.86         8.96 o                         
  -1   4   3        129.22        156.76         6.23 o                         
   0   4   3        142.38        120.98         5.68 o                         
   1   4   3        323.47        303.52        10.62 o                         
   2   4   3        724.03        719.46        11.37 o                         
   3   4   3        127.58        117.30         4.19 o                         
   4   4   3         83.71         87.23         6.69 o                         
   5   4   3          9.26         13.61         2.00 o                         
   6   4   3         41.65         39.68         2.99 o                         
   7   4   3          2.02          2.85         0.87 o                         
 -10   5   3         65.40         72.47         2.71 o                         
  -9   5   3         26.90         27.13         2.32 o                         
  -8   5   3         66.36         72.14         3.94 o                         
  -7   5   3        329.00        322.73        11.31 o                         
  -6   5   3        163.86        160.86         6.68 o                         
  -5   5   3        377.23        367.37        13.67 o                         
  -4   5   3          2.31          6.76         1.30 o                         
  -3   5   3         58.07         53.06         2.59 o                         
  -2   5   3        159.23        140.93         6.51 o                         
  -1   5   3         10.69         12.86         2.37 o                         
   0   5   3         58.09         58.48         4.57 o                         
   1   5   3          4.32          1.48         1.07 o                         
   2   5   3        156.22        173.47         8.85 o                         
   3   5   3         35.58         35.32         4.49 o                         
   4   5   3          7.71          9.23         1.24 o                         
   5   5   3          1.77          1.45         0.77 o                         
   6   5   3         34.49         34.66         1.84 o                         
 -10   6   3          8.16          9.67         1.55 o                         
  -9   6   3         31.94         36.36         2.51 o                         
  -8   6   3         15.85         15.95         2.63 o                         
  -7   6   3        122.50        115.77         6.08 o                         
  -6   6   3          0.66          0.70         1.54 o                         
  -5   6   3        164.36        159.45        11.41 o                         
  -4   6   3         67.14         69.32         3.92 o                         
  -3   6   3        427.29        456.91        22.72 o                         
  -2   6   3        128.86        134.59         7.12 o                         
  -1   6   3         79.30         79.13         5.64 o                         
   0   6   3         49.95         57.65         5.17 o                         
   1   6   3         29.90         31.20         4.06 o                         
   2   6   3          1.76          1.83         1.61 o                         
   3   6   3         24.06         20.52         2.05 o                         
   4   6   3         79.52         78.60         3.09 o                         
   5   6   3          3.84          5.33         0.62 o                         
 -10   7   3         46.34         42.18         2.39 o                         
  -9   7   3         15.95         17.93         1.55 o                         
  -8   7   3          1.63          0.46         1.32 o                         
  -7   7   3         92.16         99.28         6.05 o                         
  -6   7   3         44.90         41.26         4.83 o                         
  -5   7   3          0.39          4.14         2.90 o                         
  -4   7   3         18.13         17.19         2.29 o                         
  -3   7   3          1.44          3.08         1.34 o                         
  -2   7   3          4.15          7.39         2.39 o                         
  -1   7   3         45.11         54.21         5.29 o                         
   0   7   3          3.47          6.79         2.28 o                         
   1   7   3          1.35          1.36         1.04 o                         
   2   7   3          4.87          6.25         1.28 o                         
   3   7   3        102.75        112.00         4.72 o                         
   4   7   3          0.21          1.12         0.58 o                         
 -10   8   3         11.20         11.11         1.80 o                         
  -9   8   3         28.00         22.91         1.82 o                         
  -8   8   3          6.75         12.14         2.97 o                         
  -7   8   3         74.22         78.35         5.35 o                         
  -6   8   3         22.43         23.33         4.54 o                         
  -5   8   3        205.40        175.47        10.33 o                         
  -4   8   3         58.15         47.11         3.69 o                         
  -3   8   3         30.94         31.28         3.09 o                         
  -2   8   3         24.41         24.75         3.72 o                         
  -1   8   3          0.83          0.94         1.16 o                         
   0   8   3          0.12          1.16         1.34 o                         
   1   8   3         31.28         40.62         2.60 o                         
   2   8   3         20.12         17.86         1.51 o                         
   3   8   3         17.51         15.59         1.02 o                         
  -9   9   3          6.32          3.68         1.93 o                         
  -8   9   3         56.36         57.11         2.58 o                         
  -7   9   3         52.36         39.62         2.80 o                         
  -6   9   3         83.38         74.26         4.60 o                         
  -5   9   3         37.99         39.76         4.92 o                         
  -4   9   3          0.02          2.43         2.30 o                         
  -3   9   3          5.20          6.68         2.68 o                         
  -2   9   3         82.14         88.11         4.42 o                         
  -1   9   3        130.74        117.35         5.27 o                         
   0   9   3         17.22         16.18         1.49 o                         
   1   9   3         14.19         14.14         1.06 o                         
   2   9   3         10.43         11.00         1.01 o                         
  -8  10   3         50.76         43.98         2.21 o                         
  -7  10   3          7.20          9.00         0.98 o                         
  -6  10   3          8.54         12.89         3.44 o                         
  -5  10   3          2.30          1.51         0.87 o                         
  -4  10   3         16.36         19.21         1.85 o                         
  -3  10   3         61.07         67.95         5.32 o                         
  -2  10   3         16.45         17.24         2.56 o                         
  -1  10   3          0.40          2.92         1.99 o                         
   0  10   3         21.05         18.55         1.53 o                         
  -7  11   3          2.45          1.84         1.04 o                         
  -6  11   3          0.16          1.29         0.82 o                         
  -5  11   3          2.60          2.17         0.82 o                         
  -4  11   3          1.65          1.49         0.84 o                         
  -3  11   3         70.22         73.85         7.02 o                         
  -2  11   3         31.27         31.55         3.09 o                         
   3 -12   4          9.13          8.63         0.76 o                         
   4 -12   4         10.62          8.35         1.02 o                         
   5 -12   4         13.33         13.93         1.77 o                         
   6 -12   4          6.25          3.94         1.16 o                         
   0 -11   4          0.16          0.77         0.53 o                         
   1 -11   4          2.99          3.84         0.60 o                         
   2 -11   4          2.12          3.09         0.99 o                         
   3 -11   4          0.05          1.81         0.82 o                         
   4 -11   4         80.76         87.22         3.71 o                         
   5 -11   4          8.92          8.77         1.38 o                         
   6 -11   4          4.33          4.66         0.65 o                         
   7 -11   4          0.00          0.53         1.04 o                         
   8 -11   4          1.41          3.08         0.74 o                         
  -1 -10   4         28.05         32.55         1.51 o                         
   0 -10   4          0.17          0.92         0.60 o                         
   1 -10   4          0.05          1.36         0.52 o                         
   2 -10   4         13.42         13.44         1.73 o                         
   3 -10   4          5.21          8.37         1.35 o                         
   4 -10   4         16.65         13.84         1.31 o                         
   5 -10   4          0.05          2.17         0.78 o                         
   6 -10   4          6.01          7.18         1.10 o                         
   7 -10   4          7.52          8.83         1.01 o                         
   8 -10   4          1.84          2.88         1.60 o                         
  -3  -9   4          0.60          0.27         0.34 o                         
  -2  -9   4          1.46          0.59         0.62 o                         
  -1  -9   4         80.81         69.08         3.67 o                         
   0  -9   4         42.17         44.79         4.04 o                         
   1  -9   4          3.35          3.88         0.91 o                         
   2  -9   4         97.22         98.90         4.05 o                         
   3  -9   4          0.66          2.55         1.01 o                         
   4  -9   4         80.48         87.30         2.79 o                         
   5  -9   4         27.35         24.22         1.66 o                         
   6  -9   4         60.30         50.56         3.76 o                         
   7  -9   4          3.67          4.18         1.02 o                         
   8  -9   4          0.46          0.20         0.50 o                         
   9  -9   4          0.13          0.23         0.39 o                         
  -4  -8   4          8.26          5.12         0.54 o                         
  -3  -8   4          0.21          0.08         0.58 o                         
  -2  -8   4         21.64         22.57         1.52 o                         
  -1  -8   4          6.18          8.03         1.27 o                         
   0  -8   4          0.48         -0.43         0.89 o                         
   1  -8   4          1.18          1.64         1.69 o                         
   2  -8   4        390.97        423.35        13.60 o                         
   3  -8   4          2.43          0.44         1.54 o                         
   4  -8   4         14.09          9.70         2.52 o                         
   5  -8   4          0.07          0.53         1.54 o                         
   6  -8   4          0.28          0.86         0.75 o                         
   7  -8   4          1.73          1.79         1.01 o                         
   8  -8   4          4.58          5.97         0.87 o                         
   9  -8   4         19.54         26.69         1.55 o                         
  -5  -7   4          3.29          2.42         0.58 o                         
  -4  -7   4          1.36          2.03         0.50 o                         
  -3  -7   4         84.65         75.88         2.73 o                         
  -2  -7   4        153.98        145.95         4.72 o                         
  -1  -7   4          1.07          0.76         1.38 o                         
   0  -7   4          2.38          0.76         1.37 o                         
   1  -7   4          3.57          3.84         1.52 o                         
   2  -7   4         24.63         25.82         3.26 o                         
   3  -7   4          6.16          6.81         1.43 o                         
   4  -7   4          9.52          9.84         1.64 o                         
   5  -7   4         18.75         18.29         3.20 o                         
   6  -7   4         29.23         21.02         3.46 o                         
   7  -7   4         17.00         15.99         2.62 o                         
   8  -7   4         36.09         36.65         2.67 o                         
   9  -7   4          8.22          8.14         1.27 o                         
  10  -7   4         30.95         31.64         1.29 o                         
  -6  -6   4          1.82          1.78         0.47 o                         
  -5  -6   4         13.74         15.43         1.47 o                         
  -4  -6   4        142.04        125.09         3.36 o                         
  -3  -6   4          6.98          4.96         0.85 o                         
  -2  -6   4          1.06          1.17         1.23 o                         
  -1  -6   4         51.10         52.81         2.36 o                         
   0  -6   4        165.12        185.35         5.08 o                         
   1  -6   4        399.66        441.46        11.49 o                         
   2  -6   4         61.60         62.18         4.74 o                         
   3  -6   4          8.71          3.72         0.87 o                         
   4  -6   4         28.66         35.87         2.07 o                         
   5  -6   4        248.31        253.30         7.06 o                         
   6  -6   4        143.74        136.52         5.58 o                         
   7  -6   4         17.15         21.90         2.88 o                         
   8  -6   4          0.39          0.79         2.57 o                         
   9  -6   4         22.40         23.43         1.63 o                         
  10  -6   4         14.41         12.17         1.00 o                         
  -6  -5   4         13.54         14.21         1.21 o                         
  -5  -5   4         32.72         24.50         2.01 o                         
  -4  -5   4         20.20         18.45         1.37 o                         
  -3  -5   4          7.50          4.35         1.93 o                         
  -2  -5   4         81.76         76.85         3.70 o                         
  -1  -5   4          9.75         13.27         1.21 o                         
   0  -5   4         12.17         16.79         1.17 o                         
   1  -5   4          0.69          3.83         0.95 o                         
   2  -5   4         59.17         64.18         2.33 o                         
   3  -5   4        477.95        486.76         5.82 o                         
   4  -5   4          2.85          7.92         1.49 o                         
   5  -5   4         69.07         65.82         2.59 o                         
   6  -5   4        130.20        137.86         3.72 o                         
   7  -5   4         30.87         25.90         2.92 o                         
   8  -5   4        215.34        199.86         7.79 o                         
   9  -5   4        143.50        133.57         5.72 o                         
  10  -5   4         24.72         20.72         1.68 o                         
  -7  -4   4          3.81          5.12         1.09 o                         
  -6  -4   4          9.10          9.24         1.38 o                         
  -5  -4   4        107.41         98.53         4.90 o                         
  -4  -4   4        824.16        803.94        12.81 o                         
  -3  -4   4          0.33          1.45         0.72 o                         
  -2  -4   4        113.03         93.14         2.51 o                         
  -1  -4   4         40.61         46.82         1.61 o                         
   0  -4   4        942.10        964.70        12.00 o                         
   1  -4   4         72.59         56.84         1.69 o                         
   2  -4   4        139.16        164.20         2.22 o                         
   3  -4   4        272.27        287.66         3.85 o                         
   4  -4   4        266.22        236.79         3.54 o                         
   5  -4   4         46.71         39.29         1.67 o                         
   6  -4   4       1533.09       1410.34        26.20 o                         
   7  -4   4        227.40        259.95         6.22 o                         
   8  -4   4         83.97         84.46         4.13 o                         
   9  -4   4          0.10          1.24         0.70 o                         
  10  -4   4          3.08          2.24         1.11 o                         
  -8  -3   4         24.95         28.89         2.41 o                         
  -7  -3   4         66.81         64.91         2.01 o                         
  -6  -3   4        145.53        142.70         4.65 o                         
  -5  -3   4         95.49         86.21         3.55 o                         
  -4  -3   4         70.42         52.70         2.61 o                         
  -3  -3   4         88.48         93.79         2.49 o                         
  -2  -3   4         51.30         63.97         1.89 o                         
  -1  -3   4          5.15          5.03         0.58 o                         
   0  -3   4        945.06       1005.94         8.64 o                         
   1  -3   4         69.71         57.89         1.43 o                         
   2  -3   4       1393.61       1489.73        10.48 o                         
   3  -3   4       1138.99       1244.87         7.36 o                         
   4  -3   4         67.14         79.12         2.04 o                         
   5  -3   4          6.80         10.70         1.74 o                         
   6  -3   4        179.49        201.80         5.21 o                         
   7  -3   4         58.79         50.44         2.87 o                         
   8  -3   4          5.76          5.68         2.10 o                         
   9  -3   4         14.47         17.42         1.35 o                         
  -8  -2   4         10.33         13.68         1.30 o                         
  -7  -2   4          3.37          7.69         1.20 o                         
  -6  -2   4         39.75         48.04         1.96 o                         
  -5  -2   4          6.74         10.31         1.45 o                         
  -4  -2   4         25.85         22.94         1.35 o                         
  -3  -2   4         75.73         70.87         1.79 o                         
  -2  -2   4          1.90          4.38         0.61 o                         
  -1  -2   4        221.78        198.96         2.37 o                         
   0  -2   4        997.56        943.04         7.29 o                         
   1  -2   4          1.00         20.30         2.50 o                         
   2  -2   4       1111.69       1110.95         7.26 o                         
   3  -2   4        264.66        247.09         2.96 o                         
   4  -2   4        167.01        158.92         3.90 o                         
   5  -2   4        220.31        192.06         4.73 o                         
   6  -2   4       1275.81       1242.31        20.97 o                         
   7  -2   4          9.69          7.99         1.21 o                         
   8  -2   4        121.96        111.51         5.72 o                         
   9  -2   4         32.12         32.74         1.65 o                         
  -9  -1   4          3.17          3.81         0.68 o                         
  -8  -1   4        153.15        160.50         5.37 o                         
  -7  -1   4        145.81        129.48         5.63 o                         
  -6  -1   4         70.81         64.08         3.09 o                         
  -5  -1   4         11.80         16.06         1.48 o                         
  -4  -1   4        148.05        141.48         3.49 o                         
  -3  -1   4         42.19         41.79         1.41 o                         
  -2  -1   4        342.63        344.53         3.07 o                         
  -1  -1   4         67.59        173.54        14.96 o                         
   0  -1   4        371.20        336.14         3.71 o                         
   1  -1   4        398.19        366.12         4.62 o                         
   2  -1   4         74.55         71.48         1.23 o                         
   3  -1   4        196.70        210.46         3.27 o                         
   4  -1   4         38.12         42.89         2.13 o                         
   5  -1   4          1.99          2.66         0.95 o                         
   6  -1   4        667.97        688.36        11.86 o                         
   7  -1   4         85.28         94.25         5.59 o                         
   8  -1   4         56.83         62.75         4.05 o                         
   9  -1   4          7.30          9.46         1.00 o                         
  -9   0   4          0.59          0.09         0.66 o                         
  -8   0   4          0.74          0.22         0.84 o                         
  -7   0   4          2.76          4.07         1.02 o                         
  -6   0   4         10.13         12.55         2.11 o                         
  -5   0   4        132.57        139.16         4.73 o                         
  -4   0   4         65.61         78.96         2.15 o                         
  -3   0   4        894.72        840.82         5.43 o                         
  -2   0   4       1251.59       1167.77         7.48 o                         
  -1   0   4        469.22        433.58         4.51 o                         
   0   0   4      10799.63      11529.64        39.87 o                         
   1   0   4          1.84          3.68         0.53 o                         
   2   0   4        193.80        193.08         2.18 o                         
   3   0   4        512.99        511.16         6.54 o                         
   4   0   4        160.39        165.40         5.83 o                         
   5   0   4         52.72         55.78         2.89 o                         
   6   0   4         26.01         28.76         1.83 o                         
   7   0   4         11.07         10.08         1.50 o                         
   8   0   4         23.94         25.95         3.37 o                         
  -9   1   4         34.84         35.66         1.74 o                         
  -8   1   4         16.93         19.95         1.75 o                         
  -7   1   4          0.28          1.26         1.00 o                         
  -6   1   4        144.52        131.24         5.68 o                         
  -5   1   4         41.30         36.13         2.72 o                         
  -4   1   4        230.63        215.37         4.12 o                         
  -3   1   4        148.83        123.55         2.04 o                         
  -2   1   4        690.43        585.82         6.48 o                         
  -1   1   4       1542.32       1510.08        14.75 o                         
   0   1   4      17144.13      17497.53        55.84 o                         
   1   1   4       1162.70       1176.88         8.54 o                         
   2   1   4        185.24        192.79         3.84 o                         
   3   1   4        700.03        729.47        12.02 o                         
   4   1   4        122.78        112.46         5.74 o                         
   5   1   4          2.35          1.74         0.85 o                         
   6   1   4        130.30        115.33         3.09 o                         
   7   1   4          0.21          1.18         0.83 o                         
   8   1   4         73.34         73.56         2.74 o                         
 -10   2   4         18.42         19.74         1.35 o                         
  -9   2   4          1.67          3.50         0.89 o                         
  -8   2   4         12.60         13.25         1.41 o                         
  -7   2   4        131.38        136.08         6.32 o                         
  -6   2   4        292.79        269.34         9.45 o                         
  -5   2   4        309.62        330.55         7.96 o                         
  -4   2   4          1.18          2.23         0.98 o                         
  -3   2   4         14.08         21.98         1.85 o                         
  -2   2   4        854.59        768.29         4.36 o                         
  -1   2   4       1902.83       2186.39        27.57 o                         
   0   2   4        213.53        184.10         4.05 o                         
   1   2   4         74.15         43.83         4.44 o                         
   2   2   4        263.93        285.60         5.42 o                         
   3   2   4       1711.55       1770.97        17.78 o                         
   4   2   4        249.24        240.69         5.91 o                         
   5   2   4        151.30        154.26         5.59 o                         
   6   2   4         67.89         74.79         3.52 o                         
   7   2   4          1.72          0.99         0.89 o                         
 -10   3   4          1.44          1.65         0.60 o                         
  -9   3   4        127.04        140.93         4.34 o                         
  -8   3   4         28.18         32.80         3.09 o                         
  -7   3   4        107.71        105.45         5.56 o                         
  -6   3   4         28.61         26.44         2.79 o                         
  -5   3   4         60.15         73.54         3.90 o                         
  -4   3   4        642.57        557.77         9.57 o                         
  -3   3   4        233.05        240.05         4.49 o                         
  -2   3   4        226.49        203.02         2.93 o                         
  -1   3   4       5513.56       5399.44        34.03 o                         
   0   3   4        580.35        673.41        11.91 o                         
   1   3   4        977.74       1051.52        12.67 o                         
   2   3   4         90.62         96.59         4.40 o                         
   3   3   4        679.67        673.18        12.80 o                         
   4   3   4          7.23          9.16         2.02 o                         
   5   3   4         19.94         17.01         2.22 o                         
   6   3   4          0.30          0.76         1.09 o                         
   7   3   4         35.67         32.11         1.50 o                         
 -10   4   4         21.11         20.83         1.84 o                         
  -9   4   4          2.06          1.18         1.08 o                         
  -8   4   4         13.32         10.32         1.87 o                         
  -7   4   4         13.22         20.29         2.86 o                         
  -6   4   4        114.32        105.35         5.35 o                         
  -5   4   4         17.74         17.49         4.20 o                         
  -4   4   4        154.06        144.09         5.21 o                         
  -3   4   4         40.47         36.43         1.99 o                         
  -2   4   4         17.41         10.85         1.69 o                         
  -1   4   4       2811.90       3001.06        27.16 o                         
   0   4   4        910.63        897.10        15.66 o                         
   1   4   4        130.73        124.22         5.00 o                         
   2   4   4        195.29        189.53         6.72 o                         
   3   4   4          1.05          0.22         1.17 o                         
   4   4   4        102.38        108.05         3.44 o                         
   5   4   4          0.21          0.91         1.48 o                         
   6   4   4         32.13         29.17         2.15 o                         
 -10   5   4         46.27         51.45         2.23 o                         
  -9   5   4         75.10         83.34         3.73 o                         
  -8   5   4          3.56          3.00         1.31 o                         
  -7   5   4         14.04         11.87         2.03 o                         
  -6   5   4         65.07         58.78         4.13 o                         
  -5   5   4         85.09         88.12         4.74 o                         
  -4   5   4        139.52        126.24         5.78 o                         
  -3   5   4         63.85         76.88         3.66 o                         
  -2   5   4        140.24        142.28         6.64 o                         
  -1   5   4        481.85        445.87        12.03 o                         
   0   5   4        151.09        140.15         7.21 o                         
   1   5   4          0.46          2.01         2.63 o                         
   2   5   4         29.23         28.37         2.91 o                         
   3   5   4        159.52        183.73         4.89 o                         
   4   5   4        251.53        242.53        13.93 o                         
   5   5   4         14.21         13.76         1.30 o                         
   6   5   4         46.48         42.30         1.79 o                         
 -10   6   4         31.51         34.72         1.84 o                         
  -9   6   4          2.20          1.54         1.12 o                         
  -8   6   4         10.47         12.73         2.48 o                         
  -7   6   4         84.04         78.23         3.25 o                         
  -6   6   4        138.71        129.62         6.29 o                         
  -5   6   4         15.30         16.76         2.46 o                         
  -4   6   4         22.19         24.20         2.48 o                         
  -3   6   4         35.64         33.61         2.78 o                         
  -2   6   4         78.79         86.13         5.79 o                         
  -1   6   4         10.96         12.61         2.74 o                         
   0   6   4         30.21         38.29         3.32 o                         
   1   6   4         37.09         44.50         4.80 o                         
   2   6   4         62.15         69.79         2.79 o                         
   3   6   4        241.28        234.56         6.11 o                         
   4   6   4          5.78          5.74         1.05 o                         
   5   6   4          4.34          4.76         0.78 o                         
 -10   7   4         27.41         25.74         3.18 o                         
  -9   7   4         71.43         70.89         3.91 o                         
  -8   7   4          6.61          3.03         2.34 o                         
  -7   7   4          7.51         10.85         2.89 o                         
  -6   7   4        205.97        189.61        10.39 o                         
  -5   7   4        196.20        171.61         9.85 o                         
  -4   7   4         95.02        102.08         5.13 o                         
  -3   7   4        123.04        142.37         5.90 o                         
  -2   7   4          1.63          4.34         2.06 o                         
  -1   7   4         26.04         22.78         3.51 o                         
   0   7   4        210.28        203.67         7.30 o                         
   1   7   4         83.37         79.33         4.80 o                         
   2   7   4          7.85          8.25         1.25 o                         
   3   7   4         15.04         17.75         1.86 o                         
   4   7   4          0.28          0.84         0.46 o                         
  -9   8   4         11.70         10.21         1.29 o                         
  -8   8   4         48.34         61.17         4.23 o                         
  -7   8   4        126.67        127.40         6.65 o                         
  -6   8   4         95.78        109.18         6.41 o                         
  -5   8   4          0.16         -0.04         1.80 o                         
  -4   8   4          7.97          8.69         1.62 o                         
  -3   8   4        261.32        240.93         8.08 o                         
  -2   8   4        154.39        156.48        10.33 o                         
  -1   8   4          0.13          1.07         1.61 o                         
   0   8   4          1.48          1.48         1.29 o                         
   1   8   4          5.40          7.79         2.97 o                         
   2   8   4         35.84         36.00         2.17 o                         
   3   8   4         69.58         64.35         2.23 o                         
  -9   9   4          0.51          0.30         0.60 o                         
  -8   9   4         80.85         80.08         2.93 o                         
  -7   9   4         62.16         57.00         2.82 o                         
  -6   9   4         46.51         45.97         3.04 o                         
  -5   9   4         54.84         50.40         6.57 o                         
  -4   9   4          3.77          1.94         1.76 o                         
  -3   9   4         17.27         16.49         3.72 o                         
  -2   9   4          5.11         15.16         3.40 o                         
  -1   9   4         66.32         68.15         4.23 o                         
   0   9   4          3.49          4.77         0.92 o                         
   1   9   4         22.82         20.40         1.32 o                         
   2   9   4          2.61          1.27         0.88 o                         
  -8  10   4          4.70          5.91         1.16 o                         
  -7  10   4         15.61         16.27         1.18 o                         
  -6  10   4          0.29          0.07         1.41 o                         
  -5  10   4          0.05          0.10         0.85 o                         
  -4  10   4         66.38         74.95         3.19 o                         
  -3  10   4         61.86         65.85         4.49 o                         
  -2  10   4         16.69         18.22         3.10 o                         
  -1  10   4         26.04         25.16         1.91 o                         
   0  10   4          0.53          0.01         0.60 o                         
  -7  11   4         14.79         11.78         2.01 o                         
  -6  11   4         40.13         39.29         2.08 o                         
  -5  11   4          1.27          1.45         0.87 o                         
  -4  11   4         18.06         18.87         1.51 o                         
  -3  11   4          0.13          1.80         1.53 o                         
  -2  11   4         10.34          7.73         1.53 o                         
   3 -12   5          1.39          2.30         0.63 o                         
   4 -12   5         10.56         10.22         0.88 o                         
   5 -12   5          0.15          1.51         0.51 o                         
   0 -11   5          5.12          4.95         1.27 o                         
   1 -11   5          7.38          8.67         1.06 o                         
   2 -11   5         10.45         13.34         1.22 o                         
   3 -11   5         19.54         17.32         1.48 o                         
   4 -11   5          0.61          1.53         0.89 o                         
   5 -11   5          3.29          2.53         0.58 o                         
   6 -11   5          1.26          0.74         0.66 o                         
   7 -11   5         27.00         17.93         1.18 o                         
  -1 -10   5          2.05          1.89         0.60 o                         
   0 -10   5          1.53          1.09         0.60 o                         
   1 -10   5          0.00          0.95         0.59 o                         
   2 -10   5         18.66         24.55         1.93 o                         
   3 -10   5        256.97        264.84         8.62 o                         
   4 -10   5          1.26          2.44         0.70 o                         
   5 -10   5          0.18          1.66         0.58 o                         
   6 -10   5          4.64          4.46         0.84 o                         
   7 -10   5         12.39         10.53         1.10 o                         
   8 -10   5          0.15          0.75         0.56 o                         
  -3  -9   5          6.90          9.09         0.80 o                         
  -2  -9   5          9.15          9.34         0.85 o                         
  -1  -9   5         26.27         22.91         1.61 o                         
   0  -9   5         27.52         28.69         1.74 o                         
   1  -9   5          0.98          2.43         0.64 o                         
   2  -9   5          1.52          4.77         1.23 o                         
   3  -9   5          0.01          1.42         0.93 o                         
   4  -9   5          0.74          0.44         0.76 o                         
   5  -9   5         12.26          9.71         1.17 o                         
   6  -9   5         64.74         62.57         5.24 o                         
   7  -9   5         64.31         56.11         2.71 o                         
   8  -9   5          2.65          4.66         0.68 o                         
   9  -9   5          8.64          6.54         1.03 o                         
  -4  -8   5          0.90          0.78         0.37 o                         
  -3  -8   5          0.25          0.45         0.60 o                         
  -2  -8   5          2.94          2.38         0.67 o                         
  -1  -8   5         14.37         15.76         1.58 o                         
   0  -8   5         42.74         45.38         2.21 o                         
   1  -8   5          2.27          5.21         1.98 o                         
   2  -8   5        476.78        495.04        14.73 o                         
   3  -8   5         31.70         27.80         3.58 o                         
   4  -8   5        170.20        159.12         8.52 o                         
   5  -8   5          3.43          1.60         2.03 o                         
   6  -8   5         12.85         18.30         1.52 o                         
   7  -8   5         37.57         36.73         1.96 o                         
   8  -8   5         19.76         20.57         1.34 o                         
   9  -8   5          7.15         10.58         1.18 o                         
  -5  -7   5          3.78          2.73         0.64 o                         
  -4  -7   5         25.25         23.36         1.13 o                         
  -3  -7   5          9.05         11.85         1.02 o                         
  -2  -7   5         25.56         20.04         2.25 o                         
  -1  -7   5        194.08        179.55         8.71 o                         
   0  -7   5         38.67         40.39         2.65 o                         
   1  -7   5         63.93         59.31         3.92 o                         
   2  -7   5         58.68         52.96         4.72 o                         
   3  -7   5         48.25         58.67         6.54 o                         
   4  -7   5        148.94        143.72         5.35 o                         
   5  -7   5        163.09        145.04         8.11 o                         
   6  -7   5         16.80         11.83         2.94 o                         
   7  -7   5         14.82          7.25         1.25 o                         
   8  -7   5          4.22          5.13         1.00 o                         
   9  -7   5         18.74         16.29         1.77 o                         
  -6  -6   5          0.60          1.00         0.62 o                         
  -5  -6   5          0.04         -0.09         0.86 o                         
  -4  -6   5         92.59         85.43         2.46 o                         
  -3  -6   5        117.20        125.08         2.95 o                         
  -2  -6   5        278.90        253.24         8.31 o                         
  -1  -6   5         31.11         30.82         1.90 o                         
   0  -6   5          2.83          6.02         1.16 o                         
   1  -6   5         55.42         46.80         2.86 o                         
   2  -6   5        154.37        148.76         6.47 o                         
   3  -6   5        116.11        124.29         4.70 o                         
   4  -6   5          1.63         -0.10         0.80 o                         
   5  -6   5          2.94          1.05         1.14 o                         
   6  -6   5        193.02        179.54         9.20 o                         
   7  -6   5        202.38        182.69         6.38 o                         
   8  -6   5         85.93         83.01         9.75 o                         
   9  -6   5          3.72          3.31         0.83 o                         
  -6  -5   5         25.90         27.52         1.59 o                         
  -5  -5   5          4.95          2.42         0.84 o                         
  -4  -5   5        385.97        352.81         5.20 o                         
  -3  -5   5          7.58          8.36         1.53 o                         
  -2  -5   5          0.22          0.38         0.82 o                         
  -1  -5   5         45.03         42.45         1.98 o                         
   0  -5   5         75.51         79.65         2.63 o                         
   1  -5   5         78.62         88.99         3.50 o                         
   2  -5   5         66.29         59.96         2.49 o                         
   3  -5   5       1289.57       1344.14        14.54 o                         
   4  -5   5        113.92         89.37         2.95 o                         
   5  -5   5         37.16         36.85         2.08 o                         
   6  -5   5         84.37         91.41         5.19 o                         
   7  -5   5         22.76         20.41         1.84 o                         
   8  -5   5         26.36         27.96         3.06 o                         
   9  -5   5         23.68         28.27         1.73 o                         
  -7  -4   5         40.50         43.09         1.77 o                         
  -6  -4   5          3.42          2.40         0.75 o                         
  -5  -4   5         98.86         93.56         4.77 o                         
  -4  -4   5         30.62         36.99         2.92 o                         
  -3  -4   5         66.34         73.90         2.74 o                         
  -2  -4   5         44.34         36.54         1.88 o                         
  -1  -4   5        716.61        858.56         8.81 o                         
   0  -4   5        176.33        185.82         3.53 o                         
   1  -4   5          0.90          3.06         0.58 o                         
   2  -4   5        218.77        235.91         3.54 o                         
   3  -4   5        525.50        561.64         7.20 o                         
   4  -4   5         13.88         19.05         1.43 o                         
   5  -4   5        155.62        140.49         4.45 o                         
   6  -4   5        674.91        656.95        11.49 o                         
   7  -4   5        110.47         98.82         4.15 o                         
   8  -4   5          2.88          2.46         1.47 o                         
   9  -4   5          0.15          1.27         0.92 o                         
  -8  -3   5          7.41          7.64         1.32 o                         
  -7  -3   5          6.33          6.23         0.75 o                         
  -6  -3   5        172.18        166.41         4.22 o                         
  -5  -3   5        397.29        413.15         9.18 o                         
  -4  -3   5         42.33         41.74         2.10 o                         
  -3  -3   5         45.74         51.03         2.23 o                         
  -2  -3   5        122.22        121.81         2.99 o                         
  -1  -3   5        611.79        728.71         7.31 o                         
   0  -3   5       1285.30       1327.93        13.20 o                         
   1  -3   5        187.44        164.10         2.13 o                         
   2  -3   5        315.92        331.20         3.75 o                         
   3  -3   5         78.04        118.54         2.49 o                         
   4  -3   5        315.53        357.63         6.20 o                         
   5  -3   5         22.70         23.39         1.57 o                         
   6  -3   5         35.25         35.38         2.34 o                         
   7  -3   5        125.15        148.27         4.52 o                         
   8  -3   5        235.50        232.92         8.36 o                         
   9  -3   5         36.68         36.05         1.77 o                         
  -8  -2   5        134.73        131.16         3.35 o                         
  -7  -2   5         11.37         11.75         1.19 o                         
  -6  -2   5          5.89          5.64         0.91 o                         
  -5  -2   5        801.24        720.96        14.61 o                         
  -4  -2   5        512.15        474.25         6.49 o                         
  -3  -2   5        709.95        726.76        10.26 o                         
  -2  -2   5        945.51        971.80         6.67 o                         
  -1  -2   5        165.71        164.27         2.30 o                         
   0  -2   5         30.84         22.18         1.02 o                         
   1  -2   5         11.48         26.74         1.05 o                         
   2  -2   5        209.39        182.17         2.22 o                         
   3  -2   5       1311.63       1434.74        13.42 o                         
   4  -2   5          7.25          1.89         0.53 o                         
   5  -2   5        201.00        218.95         4.28 o                         
   6  -2   5        117.12        125.13         4.30 o                         
   7  -2   5        125.36        113.00         6.19 o                         
   8  -2   5          3.66          2.51         1.29 o                         
   9  -2   5         47.93         53.29         1.94 o                         
  -9  -1   5         71.86         84.52         2.07 o                         
  -8  -1   5          0.09          1.65         0.86 o                         
  -7  -1   5         94.99         92.96         4.85 o                         
  -6  -1   5         26.25         31.62         3.05 o                         
  -5  -1   5        109.66         95.54         2.78 o                         
  -4  -1   5         12.29          6.22         0.68 o                         
  -3  -1   5        136.21        128.02         2.50 o                         
  -2  -1   5         92.45        123.90         2.01 o                         
  -1  -1   5       3176.69       3158.15        19.44 o                         
   0  -1   5        383.60        354.07         2.64 o                         
   1  -1   5        238.43        217.85         2.20 o                         
   2  -1   5        244.09        200.47         2.26 o                         
   3  -1   5        318.18        314.81         3.65 o                         
   4  -1   5          4.77          6.45         0.82 o                         
   5  -1   5         59.07         63.15         2.42 o                         
   6  -1   5        100.48        113.96         3.55 o                         
   7  -1   5          4.80          7.98         2.24 o                         
   8  -1   5         34.45         30.01         2.86 o                         
   9  -1   5         71.92         74.66         2.19 o                         
  -9   0   5          0.39          0.96         0.75 o                         
  -8   0   5          2.32          1.40         1.47 o                         
  -7   0   5          8.23          8.14         1.36 o                         
  -6   0   5          2.06          1.34         0.78 o                         
  -5   0   5        187.95        158.59         3.97 o                         
  -4   0   5       1369.07       1290.60         8.29 o                         
  -3   0   5        413.28        417.11         3.35 o                         
  -2   0   5        115.29        134.58         1.69 o                         
  -1   0   5        331.14        368.18         2.90 o                         
   0   0   5        227.38        201.28         2.00 o                         
   1   0   5         58.49         40.16         0.96 o                         
   2   0   5        431.29        393.18         4.18 o                         
   3   0   5         97.05        110.97         2.31 o                         
   4   0   5        571.42        609.08         6.86 o                         
   5   0   5        111.49        105.51         3.24 o                         
   6   0   5         99.37        105.33         3.23 o                         
   7   0   5          0.58         -0.67         1.35 o                         
   8   0   5          7.00          8.09         2.20 o                         
  -9   1   5          9.57          8.04         1.08 o                         
  -8   1   5         40.73         43.56         2.38 o                         
  -7   1   5        251.64        255.43         5.28 o                         
  -6   1   5        136.73        132.10         7.51 o                         
  -5   1   5         54.56         67.40         4.55 o                         
  -4   1   5         78.28         73.13         1.88 o                         
  -3   1   5        678.01        610.57         4.82 o                         
  -2   1   5        179.84        176.23         1.97 o                         
  -1   1   5        303.57        323.97         2.85 o                         
   0   1   5        259.07        329.17         4.11 o                         
   1   1   5         23.77         28.09         0.81 o                         
   2   1   5        115.38        105.78         2.00 o                         
   3   1   5         93.10         88.09         2.46 o                         
   4   1   5        196.82        199.72         4.33 o                         
   5   1   5         67.51         72.20         2.80 o                         
   6   1   5         43.14         41.02         2.72 o                         
   7   1   5         41.95         39.89         2.46 o                         
   8   1   5         45.86         42.70         1.71 o                         
 -10   2   5         25.30         35.20         2.54 o                         
  -9   2   5         77.48         74.47         2.24 o                         
  -8   2   5         48.03         49.65         2.57 o                         
  -7   2   5        164.63        122.01         4.80 o                         
  -6   2   5         23.11         28.07         3.40 o                         
  -5   2   5        164.44        171.15         5.76 o                         
  -4   2   5          1.59          1.22         0.76 o                         
  -3   2   5          5.09          3.13         0.64 o                         
  -2   2   5        199.28        214.75         2.92 o                         
  -1   2   5         27.73         22.02         0.94 o                         
   0   2   5       2122.65       2159.92        17.69 o                         
   1   2   5         86.66         80.52         2.09 o                         
   2   2   5         37.54         51.81         2.41 o                         
   3   2   5         68.47         65.76         3.00 o                         
   4   2   5        126.96        126.00         5.21 o                         
   5   2   5         81.64         81.91         2.87 o                         
   6   2   5         46.23         51.36         2.87 o                         
   7   2   5         36.56         40.83         2.03 o                         
 -10   3   5          8.39          8.00         1.12 o                         
  -9   3   5          1.94          3.34         1.00 o                         
  -8   3   5        177.79        169.62         5.86 o                         
  -7   3   5          4.14          1.99         1.51 o                         
  -6   3   5         37.46         41.53         5.38 o                         
  -5   3   5        327.30        329.13         6.82 o                         
  -4   3   5        993.05       1062.65        13.35 o                         
  -3   3   5        159.71        143.54         2.76 o                         
  -2   3   5         93.04         84.14         2.46 o                         
  -1   3   5        490.78        534.04         6.18 o                         
   0   3   5        226.75        227.02         4.04 o                         
   1   3   5         11.86         20.55         1.33 o                         
   2   3   5        513.56        503.57        10.64 o                         
   3   3   5        312.76        323.11         7.12 o                         
   4   3   5          8.40          9.88         1.61 o                         
   5   3   5          1.27         -1.27         1.37 o                         
   6   3   5         50.82         50.26         3.07 o                         
   7   3   5          9.22         11.81         1.13 o                         
 -10   4   5         52.29         54.20         2.72 o                         
  -9   4   5          4.42          7.53         1.51 o                         
  -8   4   5        258.59        255.11         7.21 o                         
  -7   4   5          9.66         11.38         2.86 o                         
  -6   4   5          9.25         10.67         1.68 o                         
  -5   4   5         16.93         23.28         2.55 o                         
  -4   4   5         53.52         49.91         2.15 o                         
  -3   4   5         64.68         69.03         6.14 o                         
  -2   4   5        289.98        319.39         7.64 o                         
  -1   4   5       2769.40       2880.86        71.26 o                         
   0   4   5        505.03        493.91        11.89 o                         
   1   4   5         29.63         28.75         1.68 o                         
   2   4   5         49.16         52.32         2.78 o                         
   3   4   5         63.69         64.71         2.90 o                         
   4   4   5         84.12         87.05         8.16 o                         
   5   4   5         10.14          8.97         1.63 o                         
   6   4   5         17.65         17.90         1.68 o                         
 -10   5   5         16.90         15.97         1.31 o                         
  -9   5   5         28.91         26.81         2.15 o                         
  -8   5   5         17.25         23.54         2.42 o                         
  -7   5   5        201.66        222.59         4.79 o                         
  -6   5   5         82.70         95.11         3.67 o                         
  -5   5   5         16.88         17.05         2.35 o                         
  -4   5   5         60.64         62.55         2.61 o                         
  -3   5   5         30.94         30.03         2.40 o                         
  -2   5   5         66.14         65.52         2.72 o                         
  -1   5   5         16.02         15.56         2.50 o                         
   0   5   5        120.55        130.42         5.21 o                         
   1   5   5         15.05         12.86         2.30 o                         
   2   5   5         43.95         51.04         2.50 o                         
   3   5   5         65.44         74.90         4.36 o                         
   4   5   5         20.70         18.60         1.92 o                         
   5   5   5         22.01         21.42         1.91 o                         
 -10   6   5         37.45         34.66         1.65 o                         
  -9   6   5         58.73         56.58         2.93 o                         
  -8   6   5          0.74          2.28         1.48 o                         
  -7   6   5         78.97         88.41         3.59 o                         
  -6   6   5          1.93          5.88         1.38 o                         
  -5   6   5         44.32         61.13         5.70 o                         
  -4   6   5          0.79          2.04         1.33 o                         
  -3   6   5          9.98          6.78         1.27 o                         
  -2   6   5        124.60        118.80         6.85 o                         
  -1   6   5          7.87          6.49         2.12 o                         
   0   6   5         29.06         27.49         2.43 o                         
   1   6   5          0.09          2.41         5.03 o                         
   2   6   5         20.53         20.29         1.53 o                         
   3   6   5         19.27         20.52         1.75 o                         
   4   6   5         17.97         19.20         1.45 o                         
   5   6   5         41.89         42.90         2.32 o                         
 -10   7   5         23.88         28.17         2.64 o                         
  -9   7   5         14.42         14.60         1.95 o                         
  -8   7   5          4.02          7.42         3.15 o                         
  -7   7   5        243.46        279.76        10.09 o                         
  -6   7   5          2.91          6.34         1.41 o                         
  -5   7   5         89.09         82.19         5.07 o                         
  -4   7   5          6.74          6.97         1.39 o                         
  -3   7   5         42.78         45.39         2.87 o                         
  -2   7   5          3.27          0.11         1.50 o                         
  -1   7   5          6.32          4.65         0.94 o                         
   0   7   5         14.83         15.36         1.42 o                         
   1   7   5          0.62         -1.01         1.18 o                         
   2   7   5         25.00         23.90         1.93 o                         
   3   7   5         12.31         11.81         1.13 o                         
   4   7   5          1.83          1.94         0.68 o                         
  -9   8   5         16.42         16.74         1.36 o                         
  -8   8   5         57.25         63.28         4.21 o                         
  -7   8   5        128.61        118.63         6.31 o                         
  -6   8   5         23.10         15.68         2.77 o                         
  -5   8   5         65.56         65.15         7.77 o                         
  -4   8   5        180.48        177.08         4.22 o                         
  -3   8   5          0.04          0.83         1.21 o                         
  -2   8   5         42.08         38.65         3.38 o                         
  -1   8   5        126.93        120.58        10.26 o                         
   0   8   5         11.67         14.96         2.27 o                         
   1   8   5          4.98          2.64         2.91 o                         
   2   8   5          4.63          5.02         1.01 o                         
   3   8   5         34.49         29.32         1.72 o                         
  -9   9   5         43.81         39.65         1.55 o                         
  -8   9   5        186.03        170.47         4.01 o                         
  -7   9   5          5.45          5.11         1.22 o                         
  -6   9   5         14.27         17.65         2.54 o                         
  -5   9   5         19.23         22.55         4.56 o                         
  -4   9   5         22.49         24.03         3.07 o                         
  -3   9   5          7.71          8.96         2.79 o                         
  -2   9   5          0.67          0.82         1.20 o                         
  -1   9   5          8.50          4.96         1.48 o                         
   0   9   5          4.49          4.09         0.77 o                         
   1   9   5         34.22         32.59         1.47 o                         
  -8  10   5         13.61         15.05         1.04 o                         
  -7  10   5         16.50         14.02         0.94 o                         
  -6  10   5         25.31         25.99         2.13 o                         
  -5  10   5          1.18          1.92         1.81 o                         
  -4  10   5          6.15          3.25         1.09 o                         
  -3  10   5         21.19         20.60         1.85 o                         
  -2  10   5         55.98         62.21         5.13 o                         
  -1  10   5         20.43         18.36         1.55 o                         
  -6  11   5          2.47          2.33         0.68 o                         
  -5  11   5          6.24          5.79         0.94 o                         
  -4  11   5          4.11          3.68         0.74 o                         
  -3  11   5         14.98         15.01         2.05 o                         
   3 -12   6          0.31          0.88         0.95 o                         
   4 -12   6         10.29          8.22         1.07 o                         
   5 -12   6         15.34         13.11         1.82 o                         
   0 -11   6          1.59          1.00         0.78 o                         
   1 -11   6          0.11          0.27         0.53 o                         
   2 -11   6         18.39         21.15         1.44 o                         
   3 -11   6          5.29          4.14         0.82 o                         
   4 -11   6          4.86          4.16         0.85 o                         
   5 -11   6          0.16          0.80         0.51 o                         
   6 -11   6          0.44          1.43         0.63 o                         
   7 -11   6          9.11          9.47         0.96 o                         
  -1 -10   6          0.05          0.15         0.44 o                         
   0 -10   6         28.62         30.48         1.36 o                         
   1 -10   6         15.46         16.80         1.14 o                         
   2 -10   6         54.29         54.99         2.72 o                         
   3 -10   6         81.23         75.32         4.73 o                         
   4 -10   6          0.10          0.49         0.69 o                         
   5 -10   6          1.45          1.00         0.64 o                         
   6 -10   6          0.87          0.31         0.68 o                         
   7 -10   6          9.88          8.91         1.67 o                         
   8 -10   6          7.39          6.33         0.85 o                         
  -3  -9   6         14.85         14.37         0.90 o                         
  -2  -9   6         19.38         21.85         1.40 o                         
  -1  -9   6          9.88          7.20         1.05 o                         
   0  -9   6          0.04          0.26         0.67 o                         
   1  -9   6          8.97          7.66         1.02 o                         
   2  -9   6          0.66          1.52         1.05 o                         
   3  -9   6         62.02         60.41         2.82 o                         
   4  -9   6         14.36         14.16         1.59 o                         
   5  -9   6          0.13         -0.78         0.94 o                         
   6  -9   6         19.93         15.50         1.69 o                         
   7  -9   6          1.37          3.84         0.80 o                         
   8  -9   6          7.58          7.00         0.78 o                         
   9  -9   6         19.66         23.35         1.56 o                         
  -4  -8   6          1.15          0.05         0.44 o                         
  -3  -8   6         15.00         13.20         1.09 o                         
  -2  -8   6         20.09         20.14         1.37 o                         
  -1  -8   6        100.76         95.32         3.56 o                         
   0  -8   6         23.54         22.07         1.41 o                         
   1  -8   6         38.96         43.33         4.45 o                         
   2  -8   6          4.95          9.07         2.71 o                         
   3  -8   6         72.69         87.74         6.28 o                         
   4  -8   6          2.12          0.93         1.08 o                         
   5  -8   6          8.44          8.00         1.27 o                         
   6  -8   6          5.04          3.86         1.02 o                         
   7  -8   6          0.63          2.35         1.13 o                         
   8  -8   6         10.34          9.39         1.02 o                         
   9  -8   6         24.60         28.67         2.66 o                         
  -5  -7   6          0.14          0.49         0.51 o                         
  -4  -7   6         41.97         46.85         1.67 o                         
  -3  -7   6          1.28          1.36         0.62 o                         
  -2  -7   6         24.57         26.93         1.76 o                         
  -1  -7   6         73.84         65.34         3.48 o                         
   0  -7   6        111.90        112.19         4.50 o                         
   1  -7   6         30.73         30.82         2.45 o                         
   2  -7   6        282.06        292.28         7.70 o                         
   3  -7   6          0.04          0.56         1.25 o                         
   4  -7   6         49.99         42.58         3.13 o                         
   5  -7   6         17.87         20.49         3.35 o                         
   6  -7   6         35.30         30.67         2.53 o                         
   7  -7   6          0.59         -0.57         0.73 o                         
   8  -7   6          7.65          8.48         1.15 o                         
   9  -7   6          6.37          6.64         0.94 o                         
  -6  -6   6          6.71          9.75         0.87 o                         
  -5  -6   6          2.15          1.71         0.99 o                         
  -4  -6   6         34.51         28.43         1.54 o                         
  -3  -6   6          9.10          8.62         1.03 o                         
  -2  -6   6          6.46          4.94         1.20 o                         
  -1  -6   6         67.17         73.36         2.86 o                         
   0  -6   6        108.17        114.30         4.22 o                         
   1  -6   6        243.99        221.48         6.16 o                         
   2  -6   6        574.12        552.92         9.65 o                         
   3  -6   6        396.11        408.84         7.22 o                         
   4  -6   6         66.89         71.79         3.18 o                         
   5  -6   6         16.97         18.80         3.89 o                         
   6  -6   6          3.53          2.39         1.89 o                         
   7  -6   6         81.68         87.68         4.71 o                         
   8  -6   6         38.82         46.05         2.54 o                         
   9  -6   6          1.58          1.62         0.63 o                         
  -6  -5   6          2.34          1.98         0.89 o                         
  -5  -5   6         11.89         13.37         1.80 o                         
  -4  -5   6        267.29        268.48         5.86 o                         
  -3  -5   6          3.43          1.33         0.89 o                         
  -2  -5   6        176.62        167.86         4.27 o                         
  -1  -5   6          2.33          1.80         0.59 o                         
   0  -5   6         63.29         68.81         2.50 o                         
   1  -5   6         32.64         37.36         2.43 o                         
   2  -5   6        191.15        193.44         4.51 o                         
   3  -5   6         45.55         33.41         1.90 o                         
   4  -5   6          4.46          3.19         0.76 o                         
   5  -5   6        240.22        204.32         4.99 o                         
   6  -5   6        254.09        245.00         8.82 o                         
   7  -5   6          7.98          9.26         2.34 o                         
   8  -5   6          3.90          4.37         1.19 o                         
   9  -5   6          0.06         -0.12         0.60 o                         
  -7  -4   6         28.81         25.94         1.37 o                         
  -6  -4   6         89.28         89.56         2.80 o                         
  -5  -4   6          6.93          9.86         1.35 o                         
  -4  -4   6        904.63        836.92        29.81 o                         
  -3  -4   6          3.65          4.52         0.90 o                         
  -2  -4   6        293.26        292.95         5.60 o                         
  -1  -4   6        268.11        254.97         4.42 o                         
   0  -4   6         16.70         16.37         1.11 o                         
   1  -4   6        435.84        436.98         5.07 o                         
   2  -4   6         28.29         35.15         1.52 o                         
   3  -4   6          5.62         13.40         0.93 o                         
   4  -4   6         36.29         26.12         1.75 o                         
   5  -4   6         37.18         22.52         1.57 o                         
   6  -4   6          3.60          6.71         2.88 o                         
   7  -4   6          2.59          2.02         2.83 o                         
   8  -4   6         62.91         63.78         4.26 o                         
   9  -4   6          2.11          1.03         0.87 o                         
  -8  -3   6        142.75        160.40         4.84 o                         
  -7  -3   6          0.51          0.38         0.49 o                         
  -6  -3   6          1.29          0.71         0.71 o                         
  -5  -3   6        199.02        178.98         5.99 o                         
  -4  -3   6         95.35         75.39         2.85 o                         
  -3  -3   6        228.70        200.73         4.23 o                         
  -2  -3   6          4.69          3.37         0.69 o                         
  -1  -3   6        511.87        596.85         5.88 o                         
   0  -3   6          0.99          6.64         0.73 o                         
   1  -3   6         14.01          5.33         0.58 o                         
   2  -3   6         29.65         38.85         1.44 o                         
   3  -3   6        205.31        225.25         3.59 o                         
   4  -3   6          8.06         14.85         1.13 o                         
   5  -3   6         51.78         48.30         2.62 o                         
   6  -3   6        185.33        215.36        15.09 o                         
   7  -3   6          6.32         10.10         2.18 o                         
   8  -3   6          9.33         12.55         2.77 o                         
   9  -3   6         43.65         42.31         1.73 o                         
  -8  -2   6         20.30         20.42         1.41 o                         
  -7  -2   6         45.52         44.93         1.87 o                         
  -6  -2   6         11.93         12.59         1.34 o                         
  -5  -2   6        965.89        877.74        10.17 o                         
  -4  -2   6        341.07        322.25         5.51 o                         
  -3  -2   6        207.04        161.29         2.81 o                         
  -2  -2   6         13.30          9.60         0.79 o                         
  -1  -2   6         58.35         59.54         1.66 o                         
   0  -2   6        137.28        117.99         2.35 o                         
   1  -2   6         16.72         14.45         0.72 o                         
   2  -2   6         21.51         18.79         0.85 o                         
   3  -2   6          0.56          4.09         0.63 o                         
   4  -2   6         94.99        104.98         3.23 o                         
   5  -2   6         25.70         28.02         1.93 o                         
   6  -2   6       1234.47       1239.48        16.70 o                         
   7  -2   6         42.86         47.89         4.28 o                         
   8  -2   6         15.58         12.22         3.47 o                         
   9  -2   6          0.80          0.96         0.51 o                         
  -9  -1   6         18.57         19.15         1.23 o                         
  -8  -1   6          6.54          5.01         1.04 o                         
  -7  -1   6         17.49         21.86         2.52 o                         
  -6  -1   6        119.67        133.06         7.20 o                         
  -5  -1   6        139.90        126.08         3.25 o                         
  -4  -1   6         22.60         20.94         1.29 o                         
  -3  -1   6       1043.42       1038.51         9.57 o                         
  -2  -1   6         52.84         34.61         1.39 o                         
  -1  -1   6         19.04         13.43         0.86 o                         
   0  -1   6        310.62        301.42         2.99 o                         
   1  -1   6        117.64        117.97         1.92 o                         
   2  -1   6         72.52        107.88         2.51 o                         
   3  -1   6        397.07        409.56         5.07 o                         
   4  -1   6         10.68         14.28         1.38 o                         
   5  -1   6         18.53         17.01         1.60 o                         
   6  -1   6        122.76        145.69         5.11 o                         
   7  -1   6         75.85         63.09         4.55 o                         
   8  -1   6         27.29         24.16         2.54 o                         
  -9   0   6         62.69         72.51         2.31 o                         
  -8   0   6         19.91         22.34         1.68 o                         
  -7   0   6          0.54          1.56         1.03 o                         
  -6   0   6         13.37         23.52         3.81 o                         
  -5   0   6         36.26         32.47         4.38 o                         
  -4   0   6         95.49         84.53         2.70 o                         
  -3   0   6        859.12        778.39         6.57 o                         
  -2   0   6       1276.12       1198.42         5.84 o                         
  -1   0   6        507.37        503.33         3.53 o                         
   0   0   6        120.62        144.46         2.15 o                         
   1   0   6        156.02        163.05         3.23 o                         
   2   0   6         77.15         79.16         1.80 o                         
   3   0   6        351.86        356.71         4.88 o                         
   4   0   6         39.08         43.32         2.27 o                         
   5   0   6        377.51        385.66         7.24 o                         
   6   0   6         29.12         30.04         1.77 o                         
   7   0   6         34.98         36.62         3.42 o                         
   8   0   6         14.65         15.44         2.41 o                         
  -9   1   6         50.19         44.18         1.81 o                         
  -8   1   6         51.65         55.86         2.32 o                         
  -7   1   6        145.03        136.59         3.95 o                         
  -6   1   6        638.69        543.27        16.78 o                         
  -5   1   6        228.81        218.29         9.79 o                         
  -4   1   6        844.57        773.34         8.85 o                         
  -3   1   6         65.10         61.71         1.57 o                         
  -2   1   6         11.81          5.50         0.48 o                         
  -1   1   6        153.55        131.29         2.00 o                         
   0   1   6        294.79        235.41         2.91 o                         
   1   1   6          9.28         22.74         0.93 o                         
   2   1   6        357.57        368.87         3.93 o                         
   3   1   6         26.66         32.47         1.45 o                         
   4   1   6        113.19        122.36         3.40 o                         
   5   1   6        266.42        277.15         5.45 o                         
   6   1   6          6.98          3.92         1.15 o                         
   7   1   6          2.38          3.03         0.90 o                         
   8   1   6          8.69         12.07         1.50 o                         
  -9   2   6         68.90         71.32         2.16 o                         
  -8   2   6         11.23         15.32         1.38 o                         
  -7   2   6         97.44         97.38         3.33 o                         
  -6   2   6         85.93         80.05         4.66 o                         
  -5   2   6         41.67         46.18         2.72 o                         
  -4   2   6        103.74         84.77         3.32 o                         
  -3   2   6         90.15        112.64         2.96 o                         
  -2   2   6         13.71         13.62         1.05 o                         
  -1   2   6        599.56        501.95         4.57 o                         
   0   2   6       3456.89       3683.12        17.79 o                         
   1   2   6       1089.26       1183.76         7.86 o                         
   2   2   6        542.85        555.97         6.65 o                         
   3   2   6        126.48        133.17         3.67 o                         
   4   2   6          0.20          0.65         1.09 o                         
   5   2   6          2.53          5.69         1.58 o                         
   6   2   6          1.23          1.91         0.91 o                         
   7   2   6          0.51          0.12         0.65 o                         
 -10   3   6         46.99         42.01         2.99 o                         
  -9   3   6         26.26         26.20         1.99 o                         
  -8   3   6          0.71          2.74         1.31 o                         
  -7   3   6         62.82         64.62         4.56 o                         
  -6   3   6         38.60         41.73         2.76 o                         
  -5   3   6         85.50         79.70         3.01 o                         
  -4   3   6         72.60         54.43         2.29 o                         
  -3   3   6         35.29         34.10         1.55 o                         
  -2   3   6        169.03        194.38         3.13 o                         
  -1   3   6        494.12        533.43         5.89 o                         
   0   3   6       2222.96       2463.12        12.46 o                         
   1   3   6          8.90         10.78         1.19 o                         
   2   3   6         39.41         41.42         2.07 o                         
   3   3   6         93.18        104.43         3.48 o                         
   4   3   6          3.74          4.05         0.99 o                         
   5   3   6          6.59          7.12         1.28 o                         
   6   3   6         51.88         49.57         2.90 o                         
 -10   4   6          3.13          3.06         0.88 o                         
  -9   4   6          6.19          9.93         1.48 o                         
  -8   4   6         48.88         48.43         3.33 o                         
  -7   4   6         11.16          7.37         1.34 o                         
  -6   4   6         14.83         13.04         1.62 o                         
  -5   4   6         68.81         69.86         2.89 o                         
  -4   4   6         20.64         12.78         1.32 o                         
  -3   4   6         15.94         14.86         1.25 o                         
  -2   4   6        686.20        670.43         7.22 o                         
  -1   4   6        253.61        264.89         4.67 o                         
   0   4   6          0.74          2.58         0.94 o                         
   1   4   6          1.86          3.23         0.77 o                         
   2   4   6          7.39          9.59         1.22 o                         
   3   4   6        208.78        233.49         6.90 o                         
   4   4   6         88.16         93.46         7.62 o                         
   5   4   6         35.70         36.99         2.86 o                         
   6   4   6         72.42         77.81         2.82 o                         
 -10   5   6         44.38         47.69         2.38 o                         
  -9   5   6          1.35          3.07         1.10 o                         
  -8   5   6          3.79          4.04         2.67 o                         
  -7   5   6          1.44          3.74         1.09 o                         
  -6   5   6          9.77          7.84         1.49 o                         
  -5   5   6         12.51         14.02         1.81 o                         
  -4   5   6         68.48         62.95         3.22 o                         
  -3   5   6         15.90         17.41         1.41 o                         
  -2   5   6        607.44        627.32         7.67 o                         
  -1   5   6        240.97        243.65         5.55 o                         
   0   5   6        111.99        121.15         4.15 o                         
   1   5   6        339.93        343.62         7.52 o                         
   2   5   6         30.14         34.42         3.13 o                         
   3   5   6        205.54        193.90         5.91 o                         
   4   5   6         16.28         14.68         1.52 o                         
   5   5   6          0.42          0.80         1.25 o                         
 -10   6   6         27.61         24.04         1.65 o                         
  -9   6   6         18.53         22.09         1.84 o                         
  -8   6   6         10.55         14.55         1.89 o                         
  -7   6   6         17.54         24.98         2.70 o                         
  -6   6   6        351.50        335.98        20.44 o                         
  -5   6   6         59.06         58.65         4.28 o                         
  -4   6   6          3.34          1.94         1.16 o                         
  -3   6   6        143.81        157.57         4.40 o                         
  -2   6   6        226.37        222.02         7.18 o                         
  -1   6   6        191.45        196.57         5.47 o                         
   0   6   6         70.19         80.80         3.30 o                         
   1   6   6         38.78         41.91         2.42 o                         
   2   6   6         31.24         36.27         2.23 o                         
   3   6   6          8.65          8.24         1.16 o                         
   4   6   6         78.03         78.77         3.27 o                         
  -9   7   6         47.61         50.26         3.16 o                         
  -8   7   6         39.32         44.82         3.75 o                         
  -7   7   6        358.03        379.55        11.98 o                         
  -6   7   6        130.10        128.59         7.15 o                         
  -5   7   6          4.45          5.10         1.32 o                         
  -4   7   6         22.52         18.92         2.01 o                         
  -3   7   6        118.99        109.27         4.37 o                         
  -2   7   6         32.46         29.92         3.01 o                         
  -1   7   6         67.24         56.67         2.34 o                         
   0   7   6         10.45         10.86         1.79 o                         
   1   7   6          0.27          0.82         1.33 o                         
   2   7   6         60.26         56.90         3.41 o                         
   3   7   6         45.23         45.87         1.83 o                         
  -9   8   6         44.75         47.34         1.90 o                         
  -8   8   6         83.85         85.96         4.66 o                         
  -7   8   6          1.59          2.69         1.97 o                         
  -6   8   6         17.21         21.99         3.22 o                         
  -5   8   6         38.92         41.21         3.97 o                         
  -4   8   6         88.26         92.09         8.44 o                         
  -3   8   6         12.59         11.59         3.28 o                         
  -2   8   6         12.94         11.80         1.91 o                         
  -1   8   6         46.32         47.75         3.65 o                         
   0   8   6          2.42          2.73         1.37 o                         
   1   8   6         12.71         12.10         1.79 o                         
   2   8   6         14.82         14.86         1.30 o                         
  -9   9   6         19.50         15.06         1.21 o                         
  -8   9   6          0.20          1.18         1.01 o                         
  -7   9   6         15.81         13.79         1.34 o                         
  -6   9   6          0.31          2.83         1.77 o                         
  -5   9   6          0.31          3.69         2.90 o                         
  -4   9   6         34.59         32.32         3.39 o                         
  -3   9   6         72.51         70.35         6.22 o                         
  -2   9   6         60.04         59.71         3.60 o                         
  -1   9   6         15.18         19.13         2.12 o                         
   0   9   6          3.69          3.88         1.12 o                         
   1   9   6          8.90          5.94         0.94 o                         
  -8  10   6          3.48          6.54         1.50 o                         
  -7  10   6         16.59         12.76         1.47 o                         
  -6  10   6         42.23         40.35         2.06 o                         
  -5  10   6          0.85          0.21         1.82 o                         
  -4  10   6          6.27          5.35         0.93 o                         
  -3  10   6          0.03          1.73         0.80 o                         
  -2  10   6         21.95         25.81         3.20 o                         
  -1  10   6          0.07         -0.15         0.73 o                         
  -5  11   6         30.05         23.68         1.66 o                         
   1 -11   7          1.92          2.50         0.66 o                         
   2 -11   7          0.08          0.53         0.74 o                         
   3 -11   7          0.23          0.31         0.92 o                         
   4 -11   7          1.03          0.94         0.48 o                         
   5 -11   7          0.47          0.70         0.67 o                         
   6 -11   7          0.20          0.92         0.58 o                         
   7 -11   7          1.81          0.84         0.99 o                         
  -1 -10   7          0.23          0.58         0.44 o                         
   0 -10   7          2.18          2.16         0.54 o                         
   1 -10   7          3.61          2.53         0.67 o                         
   2 -10   7          7.97          8.98         1.38 o                         
   3 -10   7          1.56          4.36         1.09 o                         
   4 -10   7          5.96          7.46         1.04 o                         
   5 -10   7          0.10         -0.61         0.61 o                         
   6 -10   7         28.09         24.99         1.61 o                         
   7 -10   7          2.91          2.61         0.82 o                         
   8 -10   7          9.10         12.40         1.37 o                         
  -2  -9   7          0.38          1.05         0.62 o                         
  -1  -9   7          2.45          2.84         0.74 o                         
   0  -9   7          5.74          6.20         0.90 o                         
   1  -9   7         30.72         32.10         1.70 o                         
   2  -9   7        204.22        205.14         4.54 o                         
   3  -9   7          2.22          3.90         1.15 o                         
   4  -9   7         20.39         16.47         1.42 o                         
   5  -9   7          0.90          2.27         1.20 o                         
   6  -9   7          9.36          9.35         1.08 o                         
   7  -9   7         10.27          8.64         0.93 o                         
   8  -9   7          4.46          3.54         0.63 o                         
  -4  -8   7          1.44          1.71         0.81 o                         
  -3  -8   7          2.00          2.19         0.63 o                         
  -2  -8   7          7.42          6.97         0.90 o                         
  -1  -8   7         56.97         56.08         2.76 o                         
   0  -8   7         15.37         15.71         1.34 o                         
   1  -8   7         39.92         41.26         1.65 o                         
   2  -8   7        500.34        507.13         9.60 o                         
   3  -8   7        247.34        245.21         7.46 o                         
   4  -8   7         58.09         62.17         2.17 o                         
   5  -8   7         55.04         64.44         2.66 o                         
   6  -8   7         22.20         19.84         1.52 o                         
   7  -8   7          0.57          0.91         0.60 o                         
   8  -8   7          6.56          9.96         1.23 o                         
   9  -8   7         30.34         33.37         2.55 o                         
  -5  -7   7          2.47          2.37         0.93 o                         
  -4  -7   7         68.01         68.29         1.94 o                         
  -3  -7   7         77.25         79.20         2.49 o                         
  -2  -7   7        261.24        232.80         4.78 o                         
  -1  -7   7         54.35         53.55         2.09 o                         
   0  -7   7         23.21         21.89         2.08 o                         
   1  -7   7          0.87          1.28         1.49 o                         
   2  -7   7          0.21          0.43         1.04 o                         
   3  -7   7          0.16         -0.33         3.12 o                         
   4  -7   7         86.42         74.95         4.10 o                         
   5  -7   7         81.46         57.27         3.63 o                         
   6  -7   7        302.95        310.60        20.01 o                         
   7  -7   7         14.68         18.46         1.85 o                         
   8  -7   7         37.34         32.83         2.04 o                         
   9  -7   7         17.53         17.12         1.13 o                         
  -5  -6   7         55.87         55.96         2.74 o                         
  -4  -6   7         27.64         25.03         1.45 o                         
  -3  -6   7         57.62         58.60         2.36 o                         
  -2  -6   7          1.09          1.14         0.91 o                         
  -1  -6   7         12.38         12.59         1.33 o                         
   0  -6   7        252.78        248.49         6.20 o                         
   1  -6   7        162.44        141.43         5.08 o                         
   2  -6   7        182.39        168.48         5.53 o                         
   3  -6   7         67.02         66.73         3.08 o                         
   4  -6   7        140.33        134.38         4.44 o                         
   5  -6   7        109.06        102.83         5.10 o                         
   6  -6   7        201.23        151.89         4.75 o                         
   7  -6   7         39.59         36.15         2.42 o                         
   8  -6   7          0.11          0.80         1.68 o                         
   9  -6   7         10.90         11.94         1.06 o                         
  -6  -5   7          2.02          2.11         0.83 o                         
  -5  -5   7          8.32          5.92         1.42 o                         
  -4  -5   7         65.47         55.07         2.68 o                         
  -3  -5   7        358.40        352.71         6.32 o                         
  -2  -5   7         45.51         53.84         2.51 o                         
  -1  -5   7         74.93         79.45         2.82 o                         
   0  -5   7          6.37          4.07         0.79 o                         
   1  -5   7         64.28         65.19         2.70 o                         
   2  -5   7         45.53         37.98         1.58 o                         
   3  -5   7          5.86         10.51         1.24 o                         
   4  -5   7          4.50          4.73         0.82 o                         
   5  -5   7         16.31         14.78         1.55 o                         
   6  -5   7          0.22          0.73         1.85 o                         
   7  -5   7          6.06          9.12         1.42 o                         
   8  -5   7          1.96          0.56         1.36 o                         
   9  -5   7          0.57         -0.03         0.68 o                         
  -7  -4   7         17.81         17.96         1.10 o                         
  -6  -4   7         21.89         22.06         1.44 o                         
  -5  -4   7         14.87         19.83         1.58 o                         
  -4  -4   7          0.67          0.54         0.83 o                         
  -3  -4   7          8.74          8.18         1.07 o                         
  -2  -4   7         49.36         49.41         2.24 o                         
  -1  -4   7         12.38         15.57         1.10 o                         
   0  -4   7        247.81        263.47         3.67 o                         
   1  -4   7          5.35          9.68         0.94 o                         
   2  -4   7        188.91        187.90         3.56 o                         
   3  -4   7          5.06          3.81         0.68 o                         
   4  -4   7         37.33         34.12         2.01 o                         
   5  -4   7         16.56         20.76         2.21 o                         
   6  -4   7         77.33         83.00         5.35 o                         
   7  -4   7        155.78        170.43        11.42 o                         
   8  -4   7         90.87         97.10         4.11 o                         
   9  -4   7         10.09          9.75         1.09 o                         
  -7  -3   7         14.19         15.41         1.01 o                         
  -6  -3   7         10.27         13.84         1.18 o                         
  -5  -3   7        144.68        129.51         3.10 o                         
  -4  -3   7        578.60        524.37         7.53 o                         
  -3  -3   7         23.63         31.98         1.54 o                         
  -2  -3   7         10.18         14.35         1.05 o                         
  -1  -3   7        281.91        299.38         5.21 o                         
   0  -3   7          9.71         16.48         1.01 o                         
   1  -3   7         79.61         82.53         2.38 o                         
   2  -3   7        634.23        629.14         8.11 o                         
   3  -3   7        330.52        362.80         4.87 o                         
   4  -3   7         56.65         37.08         1.75 o                         
   5  -3   7         95.20         97.87         4.51 o                         
   6  -3   7        197.89        233.94         7.41 o                         
   7  -3   7         28.04         31.89         3.45 o                         
   8  -3   7         36.17         33.37         2.45 o                         
   9  -3   7         18.79         18.73         1.33 o                         
  -8  -2   7          1.93          3.09         0.74 o                         
  -7  -2   7         57.45         64.15         2.16 o                         
  -6  -2   7         26.97         26.56         1.94 o                         
  -5  -2   7         20.92         17.21         2.41 o                         
  -4  -2   7          2.82          8.63         1.19 o                         
  -3  -2   7        124.94        122.78         2.89 o                         
  -2  -2   7          0.50          3.90         0.83 o                         
  -1  -2   7       4515.02       4830.72        28.77 o                         
   0  -2   7        155.80        140.68         3.89 o                         
   1  -2   7        128.90        138.56         2.79 o                         
   2  -2   7          1.13          4.68         0.68 o                         
   3  -2   7        240.13        255.45         3.45 o                         
   4  -2   7        242.49        251.75         5.28 o                         
   5  -2   7        193.47        198.23         5.12 o                         
   6  -2   7        502.33        545.11        11.29 o                         
   7  -2   7          0.30          2.51         2.39 o                         
   8  -2   7         31.47         30.43         2.79 o                         
   9  -2   7         59.47         57.54         4.07 o                         
  -8  -1   7         18.54         17.21         1.48 o                         
  -7  -1   7         49.87         54.57         2.51 o                         
  -6  -1   7          0.69          0.68         0.75 o                         
  -5  -1   7        782.44        778.99        17.35 o                         
  -4  -1   7        744.16        721.97         9.49 o                         
  -3  -1   7       1344.43       1256.67        11.52 o                         
  -2  -1   7        213.83        175.52         3.17 o                         
  -1  -1   7        567.28        651.77         8.47 o                         
   0  -1   7       1260.96       1135.65         8.81 o                         
   1  -1   7        881.20        804.56         6.85 o                         
   2  -1   7        524.95        568.74         5.85 o                         
   3  -1   7          2.14          1.61         0.61 o                         
   4  -1   7         56.98         59.47         2.88 o                         
   5  -1   7          0.52          0.67         0.87 o                         
   6  -1   7        114.30        115.33         3.34 o                         
   7  -1   7         37.44         26.52         3.12 o                         
   8  -1   7          0.23          0.72         1.13 o                         
  -9   0   7         15.50         17.94         1.18 o                         
  -8   0   7        248.07        269.06         5.07 o                         
  -7   0   7        100.99        115.70         3.84 o                         
  -6   0   7         48.64         42.93         5.13 o                         
  -5   0   7        963.37        900.10        12.96 o                         
  -4   0   7        273.72        257.65         4.88 o                         
  -3   0   7         12.57         14.63         1.05 o                         
  -2   0   7        701.74        692.80         5.97 o                         
  -1   0   7         63.02         46.41         1.36 o                         
   0   0   7        640.08        583.03         8.65 o                         
   1   0   7        215.19        205.85         2.71 o                         
   2   0   7        238.49        246.41         3.40 o                         
   3   0   7          1.79          1.76         0.59 o                         
   4   0   7         68.15         72.72         3.07 o                         
   5   0   7         39.65         47.15         2.74 o                         
   6   0   7          0.16          1.37         1.62 o                         
   7   0   7         12.32         10.50         1.41 o                         
   8   0   7          8.56          6.92         1.56 o                         
  -9   1   7        154.73        170.02         3.24 o                         
  -8   1   7         99.90         99.77         2.98 o                         
  -7   1   7          8.66          6.16         1.08 o                         
  -6   1   7        114.98        130.69         8.53 o                         
  -5   1   7        211.79        196.82         9.61 o                         
  -4   1   7        106.29         95.62         3.24 o                         
  -3   1   7          5.72          4.22         0.55 o                         
  -2   1   7        304.82        339.06         4.33 o                         
  -1   1   7          0.73          2.03         0.70 o                         
   0   1   7        210.74        213.18         2.81 o                         
   1   1   7         26.40         31.29         1.14 o                         
   2   1   7        119.83        124.21         2.73 o                         
   3   1   7          7.27          8.64         1.01 o                         
   4   1   7         11.91         15.55         1.61 o                         
   5   1   7         59.98         64.89         3.00 o                         
   6   1   7          4.72          4.17         1.33 o                         
   7   1   7          1.30          1.85         1.06 o                         
  -9   2   7          0.68          1.06         0.58 o                         
  -8   2   7         18.34         20.61         1.46 o                         
  -7   2   7         82.67         80.79         2.74 o                         
  -6   2   7        122.13        113.99         7.90 o                         
  -5   2   7        103.35         99.24         4.00 o                         
  -4   2   7       1079.32       1074.09        12.20 o                         
  -3   2   7        583.82        531.82         7.83 o                         
  -2   2   7          1.93          6.79         0.89 o                         
  -1   2   7        537.44        524.40         6.62 o                         
   0   2   7          0.07          2.70         0.71 o                         
   1   2   7        289.97        301.01         5.46 o                         
   2   2   7          3.42          4.24         1.08 o                         
   3   2   7        235.26        246.30         6.08 o                         
   4   2   7         12.23         10.65         1.98 o                         
   5   2   7          3.77          5.98         1.61 o                         
   6   2   7        111.91        129.23         5.75 o                         
   7   2   7         12.50         13.58         1.01 o                         
 -10   3   7         80.13         79.62         3.61 o                         
  -9   3   7         20.78         25.58         1.82 o                         
  -8   3   7         48.71         44.77         2.84 o                         
  -7   3   7         10.59         13.99         1.57 o                         
  -6   3   7         25.27         30.75         3.12 o                         
  -5   3   7          4.11          4.51         1.23 o                         
  -4   3   7         57.42         58.35         3.05 o                         
  -3   3   7         25.07         24.69         1.92 o                         
  -2   3   7         11.47          9.41         1.27 o                         
  -1   3   7       2705.66       2755.72        21.16 o                         
   0   3   7        189.27        184.95         4.37 o                         
   1   3   7         22.30         29.76         1.84 o                         
   2   3   7          1.39          3.49         1.16 o                         
   3   3   7         56.47         52.97         3.06 o                         
   4   3   7         41.12         39.87         3.27 o                         
   5   3   7         59.00         57.75         3.02 o                         
   6   3   7          3.12          6.20         1.91 o                         
 -10   4   7          8.50          5.58         0.95 o                         
  -9   4   7         71.61         74.64         3.21 o                         
  -8   4   7          4.61          3.27         1.38 o                         
  -7   4   7        103.38        108.62         3.74 o                         
  -6   4   7         22.93         27.57         2.45 o                         
  -5   4   7         50.15         58.05         3.26 o                         
  -4   4   7          3.02          1.54         2.46 o                         
  -3   4   7         36.30         35.66         3.08 o                         
  -2   4   7          0.55          2.53         0.90 o                         
  -1   4   7        307.67        293.58         6.23 o                         
   0   4   7         94.00        112.84         4.83 o                         
   1   4   7        328.36        360.77         7.79 o                         
   2   4   7        277.35        317.20         7.59 o                         
   3   4   7         33.96         40.02         1.80 o                         
   4   4   7          5.27          4.60         1.51 o                         
   5   4   7         20.67         20.79         2.00 o                         
   6   4   7         23.54         24.94         1.39 o                         
 -10   5   7         53.91         50.38         2.16 o                         
  -9   5   7         86.38         84.34         3.42 o                         
  -8   5   7         15.12         14.04         1.85 o                         
  -7   5   7          0.81          2.49         1.34 o                         
  -6   5   7          1.43          4.15         2.14 o                         
  -5   5   7        383.38        366.13        15.45 o                         
  -4   5   7         35.62         42.29         3.62 o                         
  -3   5   7         15.16         19.67         1.89 o                         
  -2   5   7        132.69        143.54         3.88 o                         
  -1   5   7         13.54         17.88         1.72 o                         
   0   5   7        299.10        311.32         6.17 o                         
   1   5   7        163.12        163.58         5.35 o                         
   2   5   7          8.43          7.34         1.09 o                         
   3   5   7         31.04         30.57         1.97 o                         
   4   5   7         48.46         57.29         4.64 o                         
   5   5   7         21.68         24.32         1.25 o                         
  -9   6   7          1.39          0.21         0.83 o                         
  -8   6   7        107.70        111.80         4.38 o                         
  -7   6   7        303.04        338.66         7.25 o                         
  -6   6   7         11.48         14.15         2.24 o                         
  -5   6   7         10.17          5.80         2.71 o                         
  -4   6   7         16.31         13.31         3.00 o                         
  -3   6   7         90.38         87.56         3.38 o                         
  -2   6   7        195.59        183.08         6.67 o                         
  -1   6   7        138.96        137.74         4.69 o                         
   0   6   7         57.07         55.10         2.81 o                         
   1   6   7          1.80          0.32         1.18 o                         
   2   6   7         18.84         22.12         1.68 o                         
   3   6   7         28.02         28.50         1.62 o                         
   4   6   7          7.14          8.60         1.01 o                         
  -9   7   7          0.39          0.87         2.07 o                         
  -8   7   7          0.27          0.11         1.26 o                         
  -7   7   7         42.51         45.66         4.23 o                         
  -6   7   7         67.56         69.82         5.40 o                         
  -5   7   7         42.80         50.27         3.70 o                         
  -4   7   7        168.68        173.64         5.51 o                         
  -3   7   7          0.15          1.19         0.94 o                         
  -2   7   7          5.14          3.35         0.98 o                         
  -1   7   7         34.35         36.49         3.39 o                         
   0   7   7          6.21          6.04         1.75 o                         
   1   7   7          1.54          2.31         1.37 o                         
   2   7   7          8.26          6.49         0.98 o                         
   3   7   7         41.70         39.71         1.81 o                         
  -9   8   7         68.94         62.18         1.94 o                         
  -8   8   7         25.06         24.64         2.15 o                         
  -7   8   7         63.06         61.49         4.38 o                         
  -6   8   7          9.99          8.86         2.33 o                         
  -5   8   7          2.72          4.67         3.26 o                         
  -4   8   7          0.67          2.06         3.13 o                         
  -3   8   7          5.15          9.06         1.72 o                         
  -2   8   7          0.20          1.35         1.27 o                         
  -1   8   7          0.53          0.48         1.15 o                         
   0   8   7         12.48         13.41         1.89 o                         
   1   8   7         29.40         30.94         2.33 o                         
   2   8   7         14.69         14.08         1.04 o                         
  -8   9   7          6.02          4.14         0.66 o                         
  -7   9   7        108.14        109.69         4.46 o                         
  -6   9   7         36.45         40.87         2.80 o                         
  -5   9   7          0.38          3.15         1.56 o                         
  -4   9   7          0.36          0.21         1.41 o                         
  -3   9   7          3.83          3.76         1.08 o                         
  -2   9   7         20.45         20.80         4.33 o                         
  -1   9   7         33.13         27.43         2.22 o                         
   0   9   7          7.45          8.40         1.18 o                         
  -7  10   7          0.04          0.85         0.41 o                         
  -6  10   7          2.34          1.61         0.60 o                         
  -5  10   7          9.44          8.59         2.19 o                         
  -4  10   7         52.83         47.87         2.02 o                         
  -3  10   7         27.94         29.74         1.78 o                         
  -2  10   7          0.63         -1.09         1.37 o                         
   1 -11   8          0.36          1.07         0.56 o                         
   2 -11   8         16.11         15.95         1.38 o                         
   3 -11   8         21.23         22.79         1.46 o                         
   4 -11   8         14.49         18.50         1.16 o                         
   5 -11   8          4.97          3.73         0.59 o                         
   6 -11   8          0.66          0.81         0.46 o                         
  -1 -10   8          5.90          3.52         0.60 o                         
   0 -10   8          0.25          1.90         0.48 o                         
   1 -10   8          4.77          5.44         0.67 o                         
   2 -10   8          4.97          6.68         1.08 o                         
   3 -10   8         73.40         69.91         2.38 o                         
   4 -10   8          0.87          1.08         0.70 o                         
   5 -10   8         27.35         29.80         1.96 o                         
   6 -10   8         15.97         18.17         1.35 o                         
   7 -10   8          7.97         13.18         1.11 o                         
  -2  -9   8          4.07          5.67         0.86 o                         
  -1  -9   8        144.99        137.36         3.74 o                         
   0  -9   8         27.27         27.82         1.53 o                         
   1  -9   8         32.29         35.87         1.78 o                         
   2  -9   8         16.07         18.34         1.71 o                         
   3  -9   8         24.05         18.82         1.66 o                         
   4  -9   8          0.44          0.68         1.05 o                         
   5  -9   8         26.88         22.65         1.99 o                         
   6  -9   8         12.49          6.83         0.92 o                         
   7  -9   8          8.28          8.50         0.89 o                         
   8  -9   8         21.43         21.46         0.98 o                         
  -3  -8   8         32.11         39.79         1.65 o                         
  -2  -8   8          1.49          4.04         0.98 o                         
  -1  -8   8          2.60          5.44         0.97 o                         
   0  -8   8         24.63         19.92         1.44 o                         
   1  -8   8          1.18          2.98         0.69 o                         
   2  -8   8        575.07        557.61         6.21 o                         
   3  -8   8         40.39         36.31         1.77 o                         
   4  -8   8         27.53         29.73         1.51 o                         
   5  -8   8          1.64          2.06         0.72 o                         
   6  -8   8         17.15         15.22         1.35 o                         
   7  -8   8          4.10          6.18         0.93 o                         
   8  -8   8          5.51          3.23         1.20 o                         
  -4  -7   8          1.24          4.02         0.67 o                         
  -3  -7   8         11.81          9.69         0.93 o                         
  -2  -7   8        183.39        179.36         4.72 o                         
  -1  -7   8         12.21         16.56         1.18 o                         
   0  -7   8          8.87         15.08         2.83 o                         
   1  -7   8          9.47         11.07         1.67 o                         
   2  -7   8          0.19         -0.87         1.06 o                         
   3  -7   8        100.06        103.00         6.09 o                         
   4  -7   8         18.69         14.91         2.17 o                         
   5  -7   8         25.50         23.97         1.42 o                         
   6  -7   8          2.25          2.02         0.76 o                         
   7  -7   8         10.22          7.35         1.16 o                         
   8  -7   8         24.68         28.43         1.80 o                         
   9  -7   8          3.12          3.60         1.17 o                         
  -5  -6   8         48.57         51.21         2.53 o                         
  -4  -6   8          7.05         11.13         1.05 o                         
  -3  -6   8          0.43          0.38         0.56 o                         
  -2  -6   8          3.39          4.07         0.58 o                         
  -1  -6   8         12.33          8.68         1.22 o                         
   0  -6   8         25.48         27.68         2.26 o                         
   1  -6   8        380.79        389.32         9.72 o                         
   2  -6   8         12.58         17.11         1.99 o                         
   3  -6   8        271.76        267.66         6.21 o                         
   4  -6   8          4.31          5.92         1.33 o                         
   5  -6   8         34.98         35.60         3.10 o                         
   6  -6   8         24.37         22.38         1.94 o                         
   7  -6   8          0.23          2.45         1.07 o                         
   8  -6   8          0.27          0.87         1.54 o                         
   9  -6   8          6.00          7.87         0.77 o                         
  -6  -5   8          0.18          2.73         0.91 o                         
  -5  -5   8         16.49         17.60         1.90 o                         
  -4  -5   8          2.70          3.10         0.97 o                         
  -3  -5   8          0.32          2.22         0.84 o                         
  -2  -5   8        172.49        165.90         6.57 o                         
  -1  -5   8          0.51          3.51         0.83 o                         
   0  -5   8          0.66          0.61         0.61 o                         
   1  -5   8          0.49          1.29         0.58 o                         
   2  -5   8        311.23        344.02         5.62 o                         
   3  -5   8        197.20        201.95         4.75 o                         
   4  -5   8        289.22        264.58         5.74 o                         
   5  -5   8         10.50          8.93         1.42 o                         
   6  -5   8         47.77         55.07         2.32 o                         
   7  -5   8         12.84         17.68         1.79 o                         
   8  -5   8         15.19         18.67         1.58 o                         
   9  -5   8          9.54          6.57         1.38 o                         
  -7  -4   8          1.54          2.59         0.60 o                         
  -6  -4   8          5.15          4.97         0.84 o                         
  -5  -4   8         40.08         38.68         2.06 o                         
  -4  -4   8         30.75         36.43         1.70 o                         
  -3  -4   8          0.34          0.80         0.68 o                         
  -2  -4   8         37.27         40.21         2.08 o                         
  -1  -4   8          8.88          6.50         0.81 o                         
   0  -4   8        162.34        173.87         3.46 o                         
   1  -4   8        657.78        615.65        10.44 o                         
   2  -4   8          5.99          7.94         0.99 o                         
   3  -4   8         66.46         71.38         2.19 o                         
   4  -4   8          9.61         10.13         1.27 o                         
   5  -4   8        155.45        156.72         5.76 o                         
   6  -4   8        254.94        268.92         7.74 o                         
   7  -4   8          0.08          0.92         0.93 o                         
   8  -4   8         10.38         13.22         2.92 o                         
   9  -4   8         24.46         26.08         1.86 o                         
  -7  -3   8         22.91         20.50         1.08 o                         
  -6  -3   8         10.38         10.69         1.08 o                         
  -5  -3   8        390.37        364.68         4.63 o                         
  -4  -3   8        173.66        188.39         8.81 o                         
  -3  -3   8        155.99        162.29         3.99 o                         
  -2  -3   8         11.60          7.71         1.05 o                         
  -1  -3   8         83.02         82.86         2.34 o                         
   0  -3   8        488.21        487.64         6.66 o                         
   1  -3   8         59.20         55.86         2.78 o                         
   2  -3   8        423.22        420.65         6.29 o                         
   3  -3   8          0.43          2.46         0.83 o                         
   4  -3   8         63.72         50.69         2.84 o                         
   5  -3   8         61.67         60.15         4.52 o                         
   6  -3   8         40.02         41.18         2.82 o                         
   7  -3   8          3.23          1.72         1.49 o                         
   8  -3   8         49.26         52.26         2.80 o                         
   9  -3   8         32.02         37.44         1.85 o                         
  -8  -2   8          6.41         10.99         0.99 o                         
  -7  -2   8         12.88         15.81         1.18 o                         
  -6  -2   8        216.05        222.84         4.43 o                         
  -5  -2   8        117.93        140.30         8.02 o                         
  -4  -2   8        815.51        767.78         9.40 o                         
  -3  -2   8        213.77        234.50         4.09 o                         
  -2  -2   8         13.30         20.63         1.41 o                         
  -1  -2   8        310.15        265.02         8.82 o                         
   0  -2   8        165.18        162.28         4.48 o                         
   1  -2   8        106.87        112.40         3.74 o                         
   2  -2   8         37.74         30.05         1.54 o                         
   3  -2   8         54.75         53.66         2.78 o                         
   4  -2   8          0.33          0.44         0.76 o                         
   5  -2   8          0.36          0.34         1.17 o                         
   6  -2   8          4.38          6.23         1.38 o                         
   7  -2   8          0.75          2.78         1.84 o                         
   8  -2   8         10.69         10.19         1.36 o                         
  -8  -1   8        154.67        182.21         4.17 o                         
  -7  -1   8         67.04         64.23         2.66 o                         
  -6  -1   8         59.33         56.75         2.16 o                         
  -5  -1   8        468.06        435.63         8.44 o                         
  -4  -1   8        205.42        179.23         4.44 o                         
  -3  -1   8        340.30        320.17         4.22 o                         
  -2  -1   8          8.80         13.36         0.89 o                         
  -1  -1   8       1247.66       1256.96         9.60 o                         
   0  -1   8        708.54        643.41        10.48 o                         
   1  -1   8        424.50        364.83         4.46 o                         
   2  -1   8         73.32         73.58         2.02 o                         
   3  -1   8         28.90         22.69         1.37 o                         
   4  -1   8          3.20          4.94         1.06 o                         
   5  -1   8        321.37        325.04         6.88 o                         
   6  -1   8          5.28          8.17         2.21 o                         
   7  -1   8         16.67         14.91         2.34 o                         
   8  -1   8          2.91          4.45         0.90 o                         
  -9   0   8          2.55          1.68         0.82 o                         
  -8   0   8         23.50         32.13         1.79 o                         
  -7   0   8        135.25        140.88         4.16 o                         
  -6   0   8          1.90          2.92         1.96 o                         
  -5   0   8       1592.98       1559.19        17.46 o                         
  -4   0   8         11.81         14.90         1.31 o                         
  -3   0   8        100.63        101.46         2.70 o                         
  -2   0   8          3.90          4.16         0.68 o                         
  -1   0   8          6.36         10.80         1.29 o                         
   0   0   8          2.23          2.21         0.51 o                         
   1   0   8          6.56         14.12         0.90 o                         
   2   0   8          1.27          0.24         0.48 o                         
   3   0   8          3.34          3.60         0.80 o                         
   4   0   8          7.81          7.30         1.32 o                         
   5   0   8        549.89        567.34         7.94 o                         
   6   0   8         77.12         73.47         4.45 o                         
   7   0   8          1.38          0.23         0.78 o                         
   8   0   8         15.19         13.74         1.28 o                         
  -9   1   8         55.11         60.41         1.83 o                         
  -8   1   8        109.72        116.65         3.11 o                         
  -7   1   8         62.78         57.20         2.53 o                         
  -6   1   8          3.44          3.07         2.22 o                         
  -5   1   8          0.38          1.08         1.90 o                         
  -4   1   8        313.96        284.21         7.33 o                         
  -3   1   8          4.90          3.17         0.59 o                         
  -2   1   8        366.99        353.56         4.30 o                         
  -1   1   8        181.40        185.06         3.27 o                         
   0   1   8        405.61        433.81         4.36 o                         
   1   1   8        328.33        325.83         3.78 o                         
   2   1   8         13.07         10.06         0.97 o                         
   3   1   8         89.04         98.17         3.07 o                         
   4   1   8          2.81          1.27         1.20 o                         
   5   1   8        168.75        178.88         9.61 o                         
   6   1   8         23.28         24.08         2.19 o                         
   7   1   8          1.45          1.39         0.60 o                         
  -9   2   8          2.23          4.64         0.73 o                         
  -8   2   8          9.56         13.59         1.24 o                         
  -7   2   8         28.37         30.43         2.13 o                         
  -6   2   8         32.51         25.13         4.20 o                         
  -5   2   8        161.52        154.25         6.38 o                         
  -4   2   8        300.53        303.75         8.32 o                         
  -3   2   8        132.61        142.24         4.39 o                         
  -2   2   8         40.21         31.94         1.77 o                         
  -1   2   8        499.65        461.42         5.23 o                         
   0   2   8         48.41         39.05         1.89 o                         
   1   2   8        218.81        216.78         4.82 o                         
   2   2   8          0.29         -0.42         0.84 o                         
   3   2   8        334.38        348.71         7.54 o                         
   4   2   8         22.45         22.49         1.70 o                         
   5   2   8         39.06         49.61         3.52 o                         
   6   2   8          0.69          0.55         0.77 o                         
  -9   3   8         95.78         90.75         3.00 o                         
  -8   3   8         66.38         68.62         2.82 o                         
  -7   3   8         58.69         65.63         3.60 o                         
  -6   3   8         70.88         61.28         4.30 o                         
  -5   3   8         10.93          8.73         1.62 o                         
  -4   3   8        202.28        178.57         6.59 o                         
  -3   3   8          5.74          7.79         1.30 o                         
  -2   3   8         35.05         38.96         2.40 o                         
  -1   3   8         16.11         13.61         1.59 o                         
   0   3   8         43.67         45.68         2.40 o                         
   1   3   8         70.32         66.73         2.78 o                         
   2   3   8         31.41         28.97         2.40 o                         
   3   3   8         29.86         21.36         2.06 o                         
   4   3   8          0.26          0.04         1.13 o                         
   5   3   8         70.79         73.32         4.85 o                         
   6   3   8         20.74         20.94         1.61 o                         
  -9   4   8          6.23          6.65         1.55 o                         
  -8   4   8         43.96         42.78         3.00 o                         
  -7   4   8          1.18          3.58         2.29 o                         
  -6   4   8         30.96         23.13         4.32 o                         
  -5   4   8         12.45         14.24         2.25 o                         
  -4   4   8        171.98        140.02         6.09 o                         
  -3   4   8         60.55         50.13         3.75 o                         
  -2   4   8         93.88        109.66         4.06 o                         
  -1   4   8        187.08        185.82         5.33 o                         
   0   4   8        192.49        210.24         7.02 o                         
   1   4   8         43.95         51.07         3.19 o                         
   2   4   8          2.02          1.78         0.90 o                         
   3   4   8         34.93         32.20         2.42 o                         
   4   4   8          8.33         10.89         2.07 o                         
   5   4   8          3.14          3.69         0.96 o                         
  -9   5   8         19.82         19.66         1.70 o                         
  -8   5   8          0.70          5.42         1.30 o                         
  -7   5   8         26.66         32.40         2.19 o                         
  -6   5   8        103.98        117.03         4.08 o                         
  -5   5   8        264.04        265.67        13.57 o                         
  -4   5   8        106.43        114.43         5.83 o                         
  -3   5   8         53.78         53.14         4.08 o                         
  -2   5   8        197.83        201.72         7.61 o                         
  -1   5   8         49.64         53.33         3.66 o                         
   0   5   8        129.19        127.97         4.98 o                         
   1   5   8         26.91         28.32         2.15 o                         
   2   5   8         10.62         10.23         1.49 o                         
   3   5   8         20.95         18.83         1.52 o                         
   4   5   8         31.51         28.66         2.10 o                         
  -9   6   8         11.27         16.77         1.50 o                         
  -8   6   8         84.36         91.85         2.99 o                         
  -7   6   8         70.56         73.50         3.36 o                         
  -6   6   8        119.39        125.19         7.03 o                         
  -5   6   8         41.83         43.70         3.57 o                         
  -4   6   8         14.57         20.07         2.82 o                         
  -3   6   8          9.05          6.80         1.67 o                         
  -2   6   8         35.56         29.17         4.61 o                         
  -1   6   8        116.78        110.42         5.46 o                         
   0   6   8          3.40          3.78         1.01 o                         
   1   6   8          8.01          9.63         1.91 o                         
   2   6   8        106.06        101.24         3.87 o                         
   3   6   8         10.26         12.07         1.14 o                         
   4   6   8          2.37          4.15         0.82 o                         
  -9   7   8         72.17         70.88         4.56 o                         
  -8   7   8         56.59         60.56         3.12 o                         
  -7   7   8         14.20         17.25         2.34 o                         
  -6   7   8         18.62         20.33         3.08 o                         
  -5   7   8         18.45         15.38         3.28 o                         
  -4   7   8          5.65          9.60         1.81 o                         
  -3   7   8         43.24         44.58         3.75 o                         
  -2   7   8        105.95         99.35         5.68 o                         
  -1   7   8          1.71          2.27         1.53 o                         
   0   7   8          9.61         13.20         2.07 o                         
   1   7   8          0.08          1.39         0.99 o                         
   2   7   8         19.19         15.76         1.47 o                         
   3   7   8         14.40         12.34         1.14 o                         
  -9   8   8         12.75          9.96         1.64 o                         
  -8   8   8          0.18          0.87         0.95 o                         
  -7   8   8         47.06         49.93         3.13 o                         
  -6   8   8          1.47          1.52         1.39 o                         
  -5   8   8          2.84          2.71         1.37 o                         
  -4   8   8          1.61          2.36         1.35 o                         
  -3   8   8         26.05         26.70         2.24 o                         
  -2   8   8        112.85        104.18         4.06 o                         
  -1   8   8          6.23          8.28         1.62 o                         
   0   8   8          0.20          1.17         1.22 o                         
   1   8   8          4.74          3.81         0.77 o                         
  -8   9   8         30.62         27.90         1.53 o                         
  -7   9   8         10.45          9.39         0.89 o                         
  -6   9   8         35.60         35.73         3.03 o                         
  -5   9   8         11.39         13.47         1.73 o                         
  -4   9   8          4.84          3.24         1.92 o                         
  -3   9   8         18.50         11.10         1.60 o                         
  -2   9   8          0.64          1.85         1.06 o                         
  -1   9   8          4.07          1.95         1.07 o                         
   0   9   8          1.62          2.64         1.54 o                         
  -6  10   8          1.91          1.58         0.58 o                         
  -5  10   8          3.15          2.52         0.76 o                         
  -4  10   8         14.29         12.68         1.15 o                         
  -3  10   8         39.50         33.22         2.60 o                         
   2 -11   9          0.05          1.03         0.98 o                         
   3 -11   9          7.59          5.71         0.79 o                         
   4 -11   9         15.81         16.86         0.93 o                         
   5 -11   9          9.08          9.61         0.92 o                         
   6 -11   9          1.40          1.71         0.47 o                         
  -1 -10   9          0.70          0.43         0.39 o                         
   0 -10   9          1.36          1.28         0.41 o                         
   1 -10   9          5.42          3.15         0.74 o                         
   2 -10   9         10.00          9.58         1.01 o                         
   3 -10   9          9.71          7.59         0.88 o                         
   4 -10   9         10.94         14.78         1.29 o                         
   5 -10   9          0.06         -0.03         0.72 o                         
   6 -10   9          0.25          0.92         0.67 o                         
   7 -10   9          0.14          0.56         0.47 o                         
  -2  -9   9          7.50          8.57         0.89 o                         
  -1  -9   9         33.01         31.25         1.88 o                         
   0  -9   9          2.42          3.26         0.69 o                         
   1  -9   9          7.13          8.92         1.01 o                         
   2  -9   9         30.96         30.36         1.49 o                         
   3  -9   9          6.49          6.90         1.10 o                         
   4  -9   9          1.01          1.07         0.67 o                         
   5  -9   9          1.64          1.74         0.65 o                         
   6  -9   9          0.05          0.69         0.61 o                         
   7  -9   9          1.24          2.18         0.60 o                         
   8  -9   9          7.39         11.06         1.15 o                         
  -3  -8   9         18.62         19.46         1.12 o                         
  -2  -8   9         35.91         38.26         2.27 o                         
  -1  -8   9         29.49         34.34         1.88 o                         
   0  -8   9          5.68          5.23         0.82 o                         
   1  -8   9          7.03          7.06         0.89 o                         
   2  -8   9          3.45          4.07         0.88 o                         
   3  -8   9         13.33         14.91         2.42 o                         
   4  -8   9          0.67          0.86         0.74 o                         
   5  -8   9          6.50          3.06         0.79 o                         
   6  -8   9        122.28        130.07         4.63 o                         
   7  -8   9          1.71          2.13         0.66 o                         
   8  -8   9          4.54          2.89         0.80 o                         
  -4  -7   9         29.92         31.59         1.20 o                         
  -3  -7   9          0.85          1.01         0.53 o                         
  -2  -7   9          0.05         -0.07         0.81 o                         
  -1  -7   9         16.19         14.66         1.42 o                         
   0  -7   9         40.76         40.49         1.76 o                         
   1  -7   9        100.68        115.41         4.65 o                         
   2  -7   9        108.09         93.40         4.60 o                         
   3  -7   9         14.92         17.46         2.07 o                         
   4  -7   9        152.18        149.41         5.85 o                         
   5  -7   9         18.37         16.09         2.10 o                         
   6  -7   9         82.23         72.32         4.44 o                         
   7  -7   9          0.55          0.73         0.96 o                         
   8  -7   9          7.78          6.78         0.91 o                         
  -5  -6   9          0.67          0.21         0.67 o                         
  -4  -6   9         26.83         23.23         1.61 o                         
  -3  -6   9         52.37         58.08         2.27 o                         
  -2  -6   9         73.02         82.02         2.26 o                         
  -1  -6   9         10.34          8.03         1.10 o                         
   0  -6   9          5.18          4.22         1.13 o                         
   1  -6   9         28.68         37.47         2.81 o                         
   2  -6   9        426.56        415.33         7.69 o                         
   3  -6   9         15.97         18.56         1.80 o                         
   4  -6   9          4.27          2.39         1.12 o                         
   5  -6   9         30.48         26.07         1.44 o                         
   6  -6   9          2.28          1.15         1.02 o                         
   7  -6   9         30.52         32.68         2.25 o                         
   8  -6   9         16.35         17.72         1.93 o                         
  -6  -5   9          4.10          5.09         0.88 o                         
  -5  -5   9         34.53         39.40         2.60 o                         
  -4  -5   9          4.61          2.80         0.88 o                         
  -3  -5   9          0.40          2.05         0.54 o                         
  -2  -5   9        164.10        137.72         5.01 o                         
  -1  -5   9        303.96        279.27         6.80 o                         
   0  -5   9         15.76         22.35         2.62 o                         
   1  -5   9         65.74         61.34         2.80 o                         
   2  -5   9         43.72         39.68         2.58 o                         
   3  -5   9         17.95         20.10         1.50 o                         
   4  -5   9         14.42         16.16         1.62 o                         
   5  -5   9        224.80        185.52         6.56 o                         
   6  -5   9         15.17         14.80         1.54 o                         
   7  -5   9          1.38          1.15         0.88 o                         
   8  -5   9          1.38          0.25         0.87 o                         
  -7  -4   9          1.41          0.26         0.55 o                         
  -6  -4   9          0.68          1.08         0.72 o                         
  -5  -4   9         11.87         12.41         1.24 o                         
  -4  -4   9          7.96          3.32         0.66 o                         
  -3  -4   9          2.87          3.12         1.56 o                         
  -2  -4   9          2.07          2.28         0.95 o                         
  -1  -4   9          6.19          6.27         0.84 o                         
   0  -4   9        330.46        351.27         6.19 o                         
   1  -4   9        720.18        648.99        11.32 o                         
   2  -4   9        256.52        247.28         6.43 o                         
   3  -4   9         53.98         49.15         2.70 o                         
   4  -4   9         62.09         55.40         2.73 o                         
   5  -4   9          3.82          6.27         1.41 o                         
   6  -4   9         74.13         73.51         3.40 o                         
   7  -4   9          1.54          1.73         2.02 o                         
   8  -4   9          1.90          1.86         1.28 o                         
  -7  -3   9         41.56         44.17         1.60 o                         
  -6  -3   9         40.17         42.72         1.82 o                         
  -5  -3   9         14.70         13.10         1.25 o                         
  -4  -3   9        165.62        159.27         5.23 o                         
  -3  -3   9       1026.10       1032.92        13.34 o                         
  -2  -3   9        323.69        318.81         5.78 o                         
  -1  -3   9         74.00         65.86         2.22 o                         
   0  -3   9        204.69        255.12        10.10 o                         
   1  -3   9        162.69        152.80         5.31 o                         
   2  -3   9          6.24          6.21         1.13 o                         
   3  -3   9        109.93        113.00         4.46 o                         
   4  -3   9        141.34        142.73         4.96 o                         
   5  -3   9          0.33          0.52         0.84 o                         
   6  -3   9        172.05        155.72         9.94 o                         
   7  -3   9          8.32          8.99         1.54 o                         
   8  -3   9         21.88         22.19         1.74 o                         
  -8  -2   9         10.79          8.00         0.77 o                         
  -7  -2   9          3.12          4.56         0.83 o                         
  -6  -2   9         75.91         74.98         2.57 o                         
  -5  -2   9         95.84        103.90         2.53 o                         
  -4  -2   9        223.12        222.55         5.23 o                         
  -3  -2   9        304.66        302.81         4.81 o                         
  -2  -2   9         11.63          6.46         0.95 o                         
  -1  -2   9        158.14        167.59         3.78 o                         
   0  -2   9        255.32        246.82         9.14 o                         
   1  -2   9         67.46         66.72         2.60 o                         
   2  -2   9         25.20         31.30         1.69 o                         
   3  -2   9         13.05         13.21         1.22 o                         
   4  -2   9          3.96          3.01         1.11 o                         
   5  -2   9        125.61        146.44         4.72 o                         
   6  -2   9        172.15        163.48         6.36 o                         
   7  -2   9         20.45         16.66         2.39 o                         
   8  -2   9          7.07          9.83         1.53 o                         
  -8  -1   9        133.85        144.68         3.52 o                         
  -7  -1   9        168.57        170.41         4.83 o                         
  -6  -1   9         18.63         16.63         1.40 o                         
  -5  -1   9       1056.54        969.23        11.12 o                         
  -4  -1   9         11.40         13.04         1.28 o                         
  -3  -1   9          4.25          3.95         0.89 o                         
  -2  -1   9        568.33        556.37         5.36 o                         
  -1  -1   9         52.87         53.08         2.78 o                         
   0  -1   9         26.87         36.61         1.67 o                         
   1  -1   9         97.86        104.94         2.62 o                         
   2  -1   9        605.89        646.27         7.23 o                         
   3  -1   9         17.40         20.88         1.37 o                         
   4  -1   9         10.44         12.38         1.47 o                         
   5  -1   9         10.52         10.43         1.25 o                         
   6  -1   9          7.77          4.38         3.67 o                         
   7  -1   9          0.52          0.37         0.77 o                         
   8  -1   9         41.70         42.51         1.73 o                         
  -8   0   9         47.56         50.70         2.37 o                         
  -7   0   9          3.33          4.51         0.88 o                         
  -6   0   9         17.68         18.65         1.41 o                         
  -5   0   9         13.79         23.03         3.79 o                         
  -4   0   9        128.27        127.79         3.75 o                         
  -3   0   9        185.20        179.42         3.75 o                         
  -2   0   9       1413.86       1502.87        11.84 o                         
  -1   0   9        678.08        665.78         9.03 o                         
   0   0   9        572.98        513.26         7.70 o                         
   1   0   9        246.27        240.96         4.09 o                         
   2   0   9        242.15        263.35         4.03 o                         
   3   0   9          4.29          4.99         0.96 o                         
   4   0   9         23.82         31.17         2.25 o                         
   5   0   9        165.80        168.69         8.75 o                         
   6   0   9        140.37        141.09         5.67 o                         
   7   0   9          0.04         -0.51         0.73 o                         
  -9   1   9          3.38          4.06         0.67 o                         
  -8   1   9         19.37         18.97         1.30 o                         
  -7   1   9        202.04        213.14         4.63 o                         
  -6   1   9        399.35        403.60         6.03 o                         
  -5   1   9          5.63          8.21         2.56 o                         
  -4   1   9        300.33        296.05         9.44 o                         
  -3   1   9        421.34        390.15         7.27 o                         
  -2   1   9          8.96         14.65         1.03 o                         
  -1   1   9        332.98        341.54         4.80 o                         
   0   1   9          0.22          0.91         0.65 o                         
   1   1   9         52.34         50.45         1.75 o                         
   2   1   9         75.35         93.31         4.60 o                         
   3   1   9         21.65         25.43         2.23 o                         
   4   1   9         11.35         10.09         1.81 o                         
   5   1   9          8.86          8.76         1.85 o                         
   6   1   9         97.08         97.12         3.99 o                         
   7   1   9         13.58         10.05         1.10 o                         
  -9   2   9         28.11         31.86         1.36 o                         
  -8   2   9         29.47         30.80         1.63 o                         
  -7   2   9         11.10         16.90         1.48 o                         
  -6   2   9          4.55          5.81         2.43 o                         
  -5   2   9        100.39        122.37         5.91 o                         
  -4   2   9        140.84        131.83         5.98 o                         
  -3   2   9         18.58         14.20         1.69 o                         
  -2   2   9        488.88        457.35         6.65 o                         
  -1   2   9         37.54         39.24         2.03 o                         
   0   2   9         78.55         68.49         2.61 o                         
   1   2   9        102.07        108.45         3.49 o                         
   2   2   9          6.52          4.84         1.25 o                         
   3   2   9          0.86          1.82         1.04 o                         
   4   2   9         82.26         81.31         5.47 o                         
   5   2   9          1.23          3.05         1.20 o                         
   6   2   9          9.83         11.40         1.02 o                         
  -9   3   9         38.60         43.25         2.74 o                         
  -8   3   9         32.55         31.14         2.21 o                         
  -7   3   9        108.17        111.72         4.60 o                         
  -6   3   9         12.96         10.84         2.97 o                         
  -5   3   9         79.57         71.12         5.01 o                         
  -4   3   9        492.07        477.74        11.27 o                         
  -3   3   9        390.10        386.06         7.78 o                         
  -2   3   9        375.80        350.85         7.20 o                         
  -1   3   9        177.44        172.41         5.17 o                         
   0   3   9        187.45        182.76         6.51 o                         
   1   3   9         18.05         16.73         1.60 o                         
   2   3   9         77.73         86.55         3.90 o                         
   3   3   9         37.32         38.97         3.27 o                         
   4   3   9          4.49          5.15         1.29 o                         
   5   3   9          9.00         10.67         1.87 o                         
   6   3   9          3.90          5.76         1.01 o                         
  -9   4   9          1.53          3.40         1.35 o                         
  -8   4   9         18.28         22.07         2.07 o                         
  -7   4   9         61.34         63.81         3.27 o                         
  -6   4   9         85.03         84.71         2.89 o                         
  -5   4   9        537.32        493.48        18.53 o                         
  -4   4   9          2.21          3.62         1.87 o                         
  -3   4   9          4.02          8.12         1.94 o                         
  -2   4   9          0.94          0.69         1.13 o                         
  -1   4   9        710.39        711.63        12.99 o                         
   0   4   9        387.21        420.44         8.85 o                         
   1   4   9        240.90        245.34         8.56 o                         
   2   4   9         19.39         18.25         1.58 o                         
   3   4   9         72.77         74.03         4.51 o                         
   4   4   9         11.98         12.83         1.41 o                         
   5   4   9         11.01         12.00         1.22 o                         
  -9   5   9         29.27         33.55         1.88 o                         
  -8   5   9        228.26        232.62         6.05 o                         
  -7   5   9        134.58        145.04         4.24 o                         
  -6   5   9         15.02         17.46         1.82 o                         
  -5   5   9         18.57         11.58         3.68 o                         
  -4   5   9          7.50          9.88         2.23 o                         
  -3   5   9         87.48         86.61         5.33 o                         
  -2   5   9        347.83        341.55        11.65 o                         
  -1   5   9        201.34        213.42         8.29 o                         
   0   5   9         56.66         64.14         3.71 o                         
   1   5   9          4.89         11.68         2.34 o                         
   2   5   9         36.07         35.75         2.09 o                         
   3   5   9         13.56         15.69         1.28 o                         
   4   5   9          0.66          2.42         0.86 o                         
  -9   6   9          2.96          1.56         0.89 o                         
  -8   6   9         15.63         16.63         1.35 o                         
  -7   6   9         10.21         12.69         1.38 o                         
  -6   6   9        139.97        144.91         4.95 o                         
  -5   6   9         17.74         20.89         2.66 o                         
  -4   6   9         33.50         30.28         2.24 o                         
  -3   6   9          0.09         -1.14         1.14 o                         
  -2   6   9         68.36         66.95         3.92 o                         
  -1   6   9         38.72         31.81         3.89 o                         
   0   6   9         10.30         10.61         2.11 o                         
   1   6   9          0.91          4.37         1.51 o                         
   2   6   9         19.73         21.36         1.80 o                         
   3   6   9         20.38         21.49         1.84 o                         
  -9   7   9         55.99         51.23         3.32 o                         
  -8   7   9          2.27          2.99         1.13 o                         
  -7   7   9        108.36        119.42         4.02 o                         
  -6   7   9         73.63         73.79         4.14 o                         
  -5   7   9         38.00         39.43         3.25 o                         
  -4   7   9          3.19          3.41         2.30 o                         
  -3   7   9         25.29         21.07         4.58 o                         
  -2   7   9         52.69         52.14         4.01 o                         
  -1   7   9          0.04          1.35         1.28 o                         
   0   7   9         36.26         40.59         9.28 o                         
   1   7   9         14.66         12.30         1.31 o                         
   2   7   9         17.11         13.57         1.03 o                         
  -8   8   9          0.60          1.87         0.86 o                         
  -7   8   9        116.67        122.02         3.61 o                         
  -6   8   9          6.35          7.76         1.40 o                         
  -5   8   9         13.82         15.57         1.67 o                         
  -4   8   9         28.96         27.83         2.18 o                         
  -3   8   9          0.05         -0.10         1.39 o                         
  -2   8   9         82.86         67.91         3.04 o                         
  -1   8   9          4.88          5.67         1.38 o                         
   0   8   9          4.30          3.31         1.04 o                         
   1   8   9          0.18          1.67         1.53 o                         
  -7   9   9          0.67          0.49         0.74 o                         
  -6   9   9         14.88         13.91         1.50 o                         
  -5   9   9          8.83         11.84         1.73 o                         
  -4   9   9         52.01         57.55         4.80 o                         
  -3   9   9          3.69          5.38         1.20 o                         
  -2   9   9          6.64          5.84         1.26 o                         
  -1   9   9         16.53         15.54         1.33 o                         
  -5  10   9          0.02         -0.28         0.49 o                         
   2 -11  10         40.14         42.91         2.20 o                         
   3 -11  10          1.37          1.54         0.61 o                         
   4 -11  10          2.62          2.09         0.45 o                         
   5 -11  10          0.24          0.94         0.43 o                         
   0 -10  10         15.05         14.21         0.79 o                         
   1 -10  10          2.40          3.22         0.66 o                         
   2 -10  10          0.42          0.78         0.66 o                         
   3 -10  10          6.06          7.89         0.84 o                         
   4 -10  10          6.75         10.01         0.92 o                         
   5 -10  10          0.12         -0.41         0.66 o                         
   6 -10  10          0.57          1.20         0.42 o                         
   7 -10  10          5.44          4.68         0.90 o                         
  -2  -9  10          1.81          4.36         0.61 o                         
  -1  -9  10          1.83          1.92         0.57 o                         
   0  -9  10          0.03         -0.05         0.53 o                         
   1  -9  10         11.67         15.50         1.40 o                         
   2  -9  10         23.16         25.79         1.42 o                         
   3  -9  10          0.58          1.67         0.77 o                         
   4  -9  10         17.95         24.56         1.29 o                         
   5  -9  10          0.43          0.18         0.59 o                         
   6  -9  10          6.94          6.42         0.83 o                         
   7  -9  10          0.53          0.14         0.40 o                         
  -3  -8  10          0.02         -0.18         0.45 o                         
  -2  -8  10         31.98         26.43         1.80 o                         
  -1  -8  10          2.76          4.93         0.80 o                         
   0  -8  10          9.95         10.03         1.20 o                         
   1  -8  10          2.75          2.75         0.58 o                         
   2  -8  10         60.76         63.81         2.43 o                         
   3  -8  10         24.68         25.88         1.59 o                         
   4  -8  10         31.15         28.52         1.81 o                         
   5  -8  10          3.89          3.06         0.77 o                         
   6  -8  10          1.23          1.90         0.69 o                         
   7  -8  10         10.69         20.52         1.95 o                         
   8  -8  10          2.25          2.22         0.49 o                         
  -4  -7  10         24.42         31.29         1.31 o                         
  -3  -7  10          0.04          0.27         0.51 o                         
  -2  -7  10         40.26         37.29         2.48 o                         
  -1  -7  10        126.98        117.66         3.63 o                         
   0  -7  10         50.11         47.65         2.05 o                         
   1  -7  10        121.29        116.00         3.20 o                         
   2  -7  10         83.80         80.82         2.44 o                         
   3  -7  10         19.80         16.59         1.25 o                         
   4  -7  10         27.04         23.65         1.88 o                         
   5  -7  10          0.14         -0.05         0.76 o                         
   6  -7  10         25.47         20.18         1.44 o                         
   7  -7  10          3.15          3.48         0.95 o                         
   8  -7  10          1.99          1.90         0.67 o                         
  -5  -6  10         17.90         23.44         1.85 o                         
  -4  -6  10         18.76         17.58         1.29 o                         
  -3  -6  10         18.18         17.68         1.28 o                         
  -2  -6  10          0.19          0.90         0.61 o                         
  -1  -6  10          4.29          9.24         1.03 o                         
   0  -6  10         31.87         23.59         3.00 o                         
   1  -6  10        126.91        124.26         7.67 o                         
   2  -6  10       1468.54       1423.08        18.88 o                         
   3  -6  10         19.80         16.32         2.30 o                         
   4  -6  10         56.58         56.44         4.07 o                         
   5  -6  10         17.45         19.73         1.79 o                         
   6  -6  10          9.93         10.02         1.96 o                         
   7  -6  10          3.16          5.83         1.09 o                         
   8  -6  10         14.01         15.53         1.32 o                         
  -6  -5  10         42.75         47.14         2.57 o                         
  -5  -5  10          4.23          3.46         1.43 o                         
  -4  -5  10          3.71          5.57         1.02 o                         
  -3  -5  10          0.02         -0.39         0.74 o                         
  -2  -5  10        205.01        193.76         6.00 o                         
  -1  -5  10        104.67        113.18         4.97 o                         
   0  -5  10        166.46        181.84         4.89 o                         
   1  -5  10         29.01         35.18         2.75 o                         
   2  -5  10        185.56        169.89         5.26 o                         
   3  -5  10         93.80         93.26         3.85 o                         
   4  -5  10          4.55          4.87         1.49 o                         
   5  -5  10        263.17        268.28         5.08 o                         
   6  -5  10         23.26         29.53         2.12 o                         
   7  -5  10         12.19         13.88         1.30 o                         
   8  -5  10         15.00         19.90         2.49 o                         
  -6  -4  10         17.69         17.69         1.23 o                         
  -5  -4  10         24.21         28.59         1.93 o                         
  -4  -4  10         15.04         17.97         1.44 o                         
  -3  -4  10         40.33         38.44         2.63 o                         
  -2  -4  10         22.10         24.25         2.16 o                         
  -1  -4  10         76.92         88.94         3.24 o                         
   0  -4  10         12.68         16.09         1.92 o                         
   1  -4  10        279.87        287.44         8.05 o                         
   2  -4  10         69.13         71.66         3.21 o                         
   3  -4  10        674.17        669.42        10.14 o                         
   4  -4  10        273.14        278.66         8.47 o                         
   5  -4  10         63.46         54.52         2.76 o                         
   6  -4  10         32.33         38.79         2.21 o                         
   7  -4  10          8.18         13.04         2.07 o                         
   8  -4  10         39.21         43.85         2.64 o                         
  -7  -3  10         33.87         34.17         1.28 o                         
  -6  -3  10         20.40         19.82         1.36 o                         
  -5  -3  10         31.01         27.41         1.65 o                         
  -4  -3  10        420.32        398.20         4.76 o                         
  -3  -3  10        250.98        258.89         5.74 o                         
  -2  -3  10        162.82        162.26         4.34 o                         
  -1  -3  10        161.92        180.47         5.31 o                         
   0  -3  10        259.19        265.78        10.29 o                         
   1  -3  10         69.47         73.08         5.73 o                         
   2  -3  10          1.49          2.78         0.87 o                         
   3  -3  10          0.67          2.45         0.91 o                         
   4  -3  10         10.19          9.92         1.60 o                         
   5  -3  10         34.14         33.50         1.76 o                         
   6  -3  10          7.73          4.95         1.74 o                         
   7  -3  10         18.46         19.01         1.93 o                         
   8  -3  10          0.20          0.45         0.62 o                         
  -7  -2  10         22.10         22.20         1.31 o                         
  -6  -2  10          7.97         10.25         1.06 o                         
  -5  -2  10          6.13          5.73         0.84 o                         
  -4  -2  10         90.28         82.16         3.27 o                         
  -3  -2  10          2.09          3.25         0.74 o                         
  -2  -2  10        169.14        179.54         3.62 o                         
  -1  -2  10        509.09        530.23         7.05 o                         
   0  -2  10         62.22         42.00         4.21 o                         
   1  -2  10        210.02        195.00         4.63 o                         
   2  -2  10         88.45         76.82         2.72 o                         
   3  -2  10          1.67          1.91         0.70 o                         
   4  -2  10          0.01          0.46         1.07 o                         
   5  -2  10         12.44          9.86         1.59 o                         
   6  -2  10         87.19         79.41         7.38 o                         
   7  -2  10          0.47          0.43         1.34 o                         
   8  -2  10          6.15          7.38         0.85 o                         
  -8  -1  10          1.06          2.73         0.66 o                         
  -7  -1  10         31.19         34.74         2.21 o                         
  -6  -1  10          9.34         10.31         1.40 o                         
  -5  -1  10       1067.23       1036.06        11.65 o                         
  -4  -1  10          0.92          3.05         0.82 o                         
  -3  -1  10         33.89         37.92         1.95 o                         
  -2  -1  10          0.49          1.96         0.63 o                         
  -1  -1  10         16.36         12.70         1.48 o                         
   0  -1  10        168.48        170.90         4.87 o                         
   1  -1  10         73.00         69.64         2.29 o                         
   2  -1  10        111.88        126.70         3.45 o                         
   3  -1  10          1.93          1.85         0.80 o                         
   4  -1  10         34.84         32.19         2.32 o                         
   5  -1  10        119.07        118.27         7.34 o                         
   6  -1  10         18.86         14.44         5.61 o                         
   7  -1  10          5.18          7.11         0.95 o                         
  -8   0  10         22.68         25.52         1.68 o                         
  -7   0  10         15.85         15.77         1.31 o                         
  -6   0  10        280.31        294.20         5.51 o                         
  -5   0  10         47.01         64.74         6.29 o                         
  -4   0  10        420.09        387.53         6.72 o                         
  -3   0  10         77.07         77.14         2.63 o                         
  -2   0  10        199.58        220.57         6.44 o                         
  -1   0  10          1.31          2.05         0.87 o                         
   0   0  10         11.65          9.46         1.04 o                         
   1   0  10          2.88          4.14         0.68 o                         
   2   0  10         91.40         90.16         2.54 o                         
   3   0  10        186.62        188.71         4.53 o                         
   4   0  10          6.97          8.88         1.10 o                         
   5   0  10          8.13          9.34         2.46 o                         
   6   0  10         16.50         19.88         2.18 o                         
   7   0  10          7.51          8.25         0.84 o                         
  -9   1  10          9.46          8.77         1.18 o                         
  -8   1  10         27.45         34.67         1.57 o                         
  -7   1  10         36.26         34.72         1.91 o                         
  -6   1  10        546.68        525.71         6.87 o                         
  -5   1  10          0.40          1.16         1.77 o                         
  -4   1  10         47.93         54.22         4.05 o                         
  -3   1  10        155.08        147.43         3.76 o                         
  -2   1  10         36.40         29.34         1.91 o                         
  -1   1  10        706.57        698.80         7.75 o                         
   0   1  10        178.37        171.66         3.48 o                         
   1   1  10         19.51         19.43         1.42 o                         
   2   1  10         35.31         30.11         2.32 o                         
   3   1  10         86.35         79.63         3.80 o                         
   4   1  10        134.62        116.37         6.73 o                         
   5   1  10          1.77          2.89         1.23 o                         
   6   1  10         23.68         21.16         1.52 o                         
  -9   2  10         64.05         52.76         1.75 o                         
  -8   2  10          7.60          8.25         0.91 o                         
  -7   2  10          5.06          8.64         1.14 o                         
  -6   2  10         51.84         50.12         2.20 o                         
  -5   2  10        252.70        250.86         8.66 o                         
  -4   2  10        190.60        182.50         7.25 o                         
  -3   2  10        291.49        270.85         6.80 o                         
  -2   2  10         31.48         35.06         2.08 o                         
  -1   2  10         20.23         24.07         2.11 o                         
   0   2  10        458.22        444.96         6.39 o                         
   1   2  10        246.15        237.40         5.37 o                         
   2   2  10        125.56        119.37         4.57 o                         
   3   2  10        109.93         97.18         3.26 o                         
   4   2  10         66.72         67.82         4.06 o                         
   5   2  10         83.48         85.48         3.35 o                         
   6   2  10          0.16          0.96         0.55 o                         
  -9   3  10          0.08          0.06         0.81 o                         
  -8   3  10         13.05         15.36         1.54 o                         
  -7   3  10         72.85         67.68         4.54 o                         
  -6   3  10         17.18         16.59         1.87 o                         
  -5   3  10         61.13         56.57         4.32 o                         
  -4   3  10         45.31         39.71         3.55 o                         
  -3   3  10          0.56          0.29         2.59 o                         
  -2   3  10        195.64        205.67         5.87 o                         
  -1   3  10       1078.14       1113.40        13.80 o                         
   0   3  10         64.82         53.65         3.29 o                         
   1   3  10         33.68         28.30         2.06 o                         
   2   3  10          5.85          5.36         1.31 o                         
   3   3  10         31.05         33.81         3.42 o                         
   4   3  10          5.32          4.48         1.14 o                         
   5   3  10         48.06         54.60         2.23 o                         
  -9   4  10         11.06          8.85         1.30 o                         
  -8   4  10          9.22          7.45         1.69 o                         
  -7   4  10          2.23          2.90         1.17 o                         
  -6   4  10         35.90         39.18         2.46 o                         
  -5   4  10        299.23        290.49        14.65 o                         
  -4   4  10        267.69        244.69         8.88 o                         
  -3   4  10        171.35        163.34         7.30 o                         
  -2   4  10        169.58        163.99         7.17 o                         
  -1   4  10         35.72         37.40         4.25 o                         
   0   4  10        189.44        188.42         6.18 o                         
   1   4  10          0.63          2.55         1.44 o                         
   2   4  10         39.97         40.43         2.59 o                         
   3   4  10         17.89         12.73         1.81 o                         
   4   4  10         35.15         37.32         2.39 o                         
  -9   5  10          3.19          2.35         0.86 o                         
  -8   5  10         30.95         35.02         2.29 o                         
  -7   5  10         80.96         87.04         3.16 o                         
  -6   5  10         39.57         42.55         2.46 o                         
  -5   5  10         63.01         65.47         4.16 o                         
  -4   5  10         13.19         13.48         1.69 o                         
  -3   5  10          5.30          8.24         2.16 o                         
  -2   5  10          1.88          1.91         2.20 o                         
  -1   5  10          0.70          1.92         1.17 o                         
   0   5  10         26.21         25.60         3.04 o                         
   1   5  10         18.25         18.60         2.80 o                         
   2   5  10         12.97         12.55         1.53 o                         
   3   5  10         12.92         13.31         1.29 o                         
   4   5  10         17.11         15.45         1.71 o                         
  -8   6  10         22.77         23.23         1.73 o                         
  -7   6  10         10.15          8.18         1.32 o                         
  -6   6  10         10.47         12.41         1.45 o                         
  -5   6  10          8.00          6.77         1.46 o                         
  -4   6  10          2.08          2.28         1.24 o                         
  -3   6  10         26.47         29.93         3.97 o                         
  -2   6  10         12.59         15.03         2.30 o                         
  -1   6  10         92.71         84.21         5.14 o                         
   0   6  10          8.17         11.90         1.99 o                         
   1   6  10          0.81          0.05         0.80 o                         
   2   6  10          0.65          1.84         0.93 o                         
   3   6  10          7.38          6.66         1.19 o                         
  -8   7  10         10.05          8.60         1.13 o                         
  -7   7  10         26.31         27.19         1.91 o                         
  -6   7  10          0.12         -0.40         1.07 o                         
  -5   7  10         23.17         21.41         2.10 o                         
  -4   7  10          5.09          4.33         1.47 o                         
  -3   7  10          8.29         13.14         3.82 o                         
  -2   7  10         90.75         91.91         3.90 o                         
  -1   7  10         27.32         28.10         2.60 o                         
   0   7  10         13.58          8.46         1.21 o                         
   1   7  10          0.64          1.01         1.00 o                         
  -8   8  10         16.88         17.51         2.06 o                         
  -7   8  10          0.42          1.52         0.78 o                         
  -6   8  10         27.81         30.35         1.98 o                         
  -5   8  10         23.03         22.62         2.14 o                         
  -4   8  10         12.74         15.30         1.90 o                         
  -3   8  10         13.50         10.15         1.48 o                         
  -2   8  10          2.13          3.15         0.84 o                         
  -1   8  10         24.16         24.37         2.05 o                         
   0   8  10          2.48          3.89         0.84 o                         
  -6   9  10          0.09          1.57         0.88 o                         
  -5   9  10          2.67          1.80         1.02 o                         
  -4   9  10         16.90         18.35         2.61 o                         
  -3   9  10         87.30         77.19         2.38 o                         
  -2   9  10          4.58          3.37         0.72 o                         
   0 -10  11          0.49          1.39         0.61 o                         
   1 -10  11          7.67          6.10         0.78 o                         
   2 -10  11          4.01          4.78         0.68 o                         
   3 -10  11          6.54          7.86         0.85 o                         
   4 -10  11          0.17          0.40         0.64 o                         
   5 -10  11          0.19          0.46         0.70 o                         
   6 -10  11         15.19         15.79         1.33 o                         
  -1  -9  11          2.53          1.60         0.63 o                         
   0  -9  11          3.06          2.94         0.63 o                         
   1  -9  11          4.02          1.93         0.78 o                         
   2  -9  11          3.74          3.33         0.62 o                         
   3  -9  11          6.71          3.98         0.86 o                         
   4  -9  11         20.62         23.04         1.22 o                         
   5  -9  11          8.67         10.15         1.02 o                         
   6  -9  11          0.18          1.30         0.77 o                         
   7  -9  11          9.44          6.91         0.73 o                         
  -3  -8  11          0.97          1.93         0.46 o                         
  -2  -8  11          5.40          6.21         0.94 o                         
  -1  -8  11          0.06          0.43         0.56 o                         
   0  -8  11          0.14         -0.61         0.61 o                         
   1  -8  11          0.79          0.34         0.65 o                         
   2  -8  11          0.00          0.57         0.73 o                         
   3  -8  11         27.27         24.73         1.30 o                         
   4  -8  11         42.98         42.63         2.03 o                         
   5  -8  11          2.59          3.26         0.79 o                         
   6  -8  11          1.03          1.87         0.60 o                         
   7  -8  11          0.00          0.09         1.03 o                         
  -4  -7  11          4.85          3.24         0.54 o                         
  -3  -7  11          3.54          3.77         0.63 o                         
  -2  -7  11         33.84         34.70         1.78 o                         
  -1  -7  11          3.28          2.63         0.80 o                         
   0  -7  11          0.02          0.41         0.54 o                         
   1  -7  11          2.07          1.21         0.78 o                         
   2  -7  11        140.80        143.73         3.49 o                         
   3  -7  11          8.94          7.90         0.83 o                         
   4  -7  11          2.27          1.50         0.79 o                         
   5  -7  11         18.56         23.67         2.06 o                         
   6  -7  11         30.09         31.56         2.09 o                         
   7  -7  11         10.10         14.52         1.31 o                         
   8  -7  11          5.15          3.14         1.12 o                         
  -5  -6  11         33.52         37.50         2.20 o                         
  -4  -6  11          0.74          0.10         0.56 o                         
  -3  -6  11          0.70          0.86         0.59 o                         
  -2  -6  11         16.97         12.14         1.08 o                         
  -1  -6  11         50.76         41.03         1.91 o                         
   0  -6  11         14.61         13.11         0.95 o                         
   1  -6  11          0.88         -1.85         1.87 o                         
   2  -6  11          2.09          4.30         1.62 o                         
   3  -6  11         14.10         12.31         1.07 o                         
   4  -6  11         70.65         71.25         2.59 o                         
   5  -6  11        361.61        314.08        12.70 o                         
   6  -6  11          0.75          1.07         2.12 o                         
   7  -6  11          5.33          4.49         0.88 o                         
   8  -6  11          1.40          1.75         1.10 o                         
  -5  -5  11          2.45          3.36         1.10 o                         
  -4  -5  11         31.33         33.95         2.47 o                         
  -3  -5  11         28.40         27.31         1.62 o                         
  -2  -5  11          2.77          6.89         0.72 o                         
  -1  -5  11         16.14         18.71         2.42 o                         
   0  -5  11        127.09        118.16         7.47 o                         
   1  -5  11        503.14        487.48        17.65 o                         
   2  -5  11          4.32          6.87         1.37 o                         
   3  -5  11          3.33          3.31         2.43 o                         
   4  -5  11          2.46          2.30         0.90 o                         
   5  -5  11         66.16         56.41         3.07 o                         
   6  -5  11         16.83         11.40         2.66 o                         
   7  -5  11         10.28         10.49         1.14 o                         
   8  -5  11          1.87          3.10         0.83 o                         
  -6  -4  11          1.20          1.59         0.74 o                         
  -5  -4  11          2.32          0.76         0.70 o                         
  -4  -4  11         29.59         24.41         1.63 o                         
  -3  -4  11        169.56        177.28         3.65 o                         
  -2  -4  11        270.55        272.02         5.51 o                         
  -1  -4  11          9.46         11.87         1.33 o                         
   0  -4  11        109.31        100.54         4.67 o                         
   1  -4  11        220.46        220.57         5.83 o                         
   2  -4  11         31.02         27.14         2.95 o                         
   3  -4  11          4.01          6.05         2.78 o                         
   4  -4  11          0.25         -0.22         1.07 o                         
   5  -4  11         59.85         50.15         2.64 o                         
   6  -4  11          1.74          2.91         2.83 o                         
   7  -4  11          1.87         -0.07         1.10 o                         
   8  -4  11         35.54         33.22         1.90 o                         
  -7  -3  11          1.33          1.19         0.53 o                         
  -6  -3  11         10.40          8.09         0.90 o                         
  -5  -3  11         21.50         26.70         1.55 o                         
  -4  -3  11         67.90         57.76         2.23 o                         
  -3  -3  11         18.72          9.89         1.32 o                         
  -2  -3  11          0.48          0.92         0.63 o                         
  -1  -3  11        125.92        122.72         4.55 o                         
   0  -3  11         18.54         15.29         1.82 o                         
   1  -3  11          0.67         -0.94         1.63 o                         
   2  -3  11          0.61         -0.58         0.93 o                         
   3  -3  11          1.11          1.73         0.97 o                         
   4  -3  11         24.58         32.20         2.61 o                         
   5  -3  11        263.68        237.38         7.94 o                         
   6  -3  11         14.25         14.57         1.62 o                         
   7  -3  11          0.13          1.30         0.84 o                         
  -7  -2  11         18.35         21.11         1.18 o                         
  -6  -2  11          2.24          1.30         0.68 o                         
  -5  -2  11          2.15          1.26         1.13 o                         
  -4  -2  11         82.21         69.97         3.07 o                         
  -3  -2  11         27.10         27.25         1.90 o                         
  -2  -2  11          0.42          0.89         0.66 o                         
  -1  -2  11         87.11         90.11         6.45 o                         
   0  -2  11          0.21          0.23         1.40 o                         
   1  -2  11         13.14         17.63         3.21 o                         
   2  -2  11        391.35        402.61         7.69 o                         
   3  -2  11         27.74         33.11         2.31 o                         
   4  -2  11         40.12         45.53         3.10 o                         
   5  -2  11         54.92         51.99         3.86 o                         
   6  -2  11         51.47         57.43         2.87 o                         
   7  -2  11          8.54         14.93         1.45 o                         
  -8  -1  11         25.78         24.96         2.21 o                         
  -7  -1  11          0.15          0.85         0.78 o                         
  -6  -1  11         30.55         31.68         1.88 o                         
  -5  -1  11         74.52         79.80         2.58 o                         
  -4  -1  11         93.72         95.04         3.50 o                         
  -3  -1  11         61.01         68.52         2.89 o                         
  -2  -1  11         24.27         19.73         1.68 o                         
  -1  -1  11        324.43        303.90        11.57 o                         
   0  -1  11        243.41        265.00        10.77 o                         
   1  -1  11        119.00        128.98         3.84 o                         
   2  -1  11         36.65         37.33         2.01 o                         
   3  -1  11          0.73         -0.18         0.84 o                         
   4  -1  11         24.77         29.69         1.96 o                         
   5  -1  11         99.47         97.08         6.43 o                         
   6  -1  11          8.46          7.52         1.24 o                         
   7  -1  11          8.92          8.55         0.80 o                         
  -8   0  11         34.76         35.95         2.07 o                         
  -7   0  11         40.80         37.85         1.77 o                         
  -6   0  11         18.36         19.15         1.55 o                         
  -5   0  11         68.49         58.89         2.12 o                         
  -4   0  11          5.94          4.81         1.11 o                         
  -3   0  11        188.63        180.29         4.84 o                         
  -2   0  11         72.26         59.23         3.38 o                         
  -1   0  11        291.00        277.05         6.76 o                         
   0   0  11         48.34         38.97         2.15 o                         
   1   0  11        223.49        222.01         4.28 o                         
   2   0  11          3.03          2.69         0.88 o                         
   3   0  11          9.67         14.93         1.46 o                         
   4   0  11         10.51         11.81         2.75 o                         
   5   0  11         16.22         14.94         2.76 o                         
   6   0  11         18.13         18.71         1.51 o                         
   7   0  11         15.25         14.82         1.70 o                         
  -8   1  11          2.76          4.73         0.78 o                         
  -7   1  11         34.70         42.89         1.98 o                         
  -6   1  11          3.04          3.27         0.91 o                         
  -5   1  11        260.26        253.12        12.07 o                         
  -4   1  11         11.08         14.24         2.39 o                         
  -3   1  11          2.15          3.51         1.30 o                         
  -2   1  11        186.69        168.22         5.48 o                         
  -1   1  11         58.78         57.09         2.75 o                         
   0   1  11        226.54        224.74         5.13 o                         
   1   1  11        579.13        601.03         8.61 o                         
   2   1  11          0.40          2.74         1.21 o                         
   3   1  11          1.08          1.12         0.88 o                         
   4   1  11         25.88         31.73         2.90 o                         
   5   1  11          5.91          4.72         1.37 o                         
   6   1  11          1.95          1.86         1.07 o                         
  -8   2  11         50.68         54.68         2.04 o                         
  -7   2  11         18.34         21.00         1.65 o                         
  -6   2  11         13.56         11.44         1.34 o                         
  -5   2  11        120.03        119.12         3.94 o                         
  -4   2  11        360.09        345.43        10.17 o                         
  -3   2  11        133.64        120.48         4.79 o                         
  -2   2  11        637.62        635.53         8.93 o                         
  -1   2  11         36.27         36.72         2.64 o                         
   0   2  11         26.56         28.35         1.83 o                         
   1   2  11         24.86         31.76         2.24 o                         
   2   2  11         57.33         61.01         3.07 o                         
   3   2  11         48.08         48.31         3.63 o                         
   4   2  11         16.04         17.07         2.05 o                         
   5   2  11         83.38         75.55         3.03 o                         
  -9   3  11          0.06         -0.08         0.57 o                         
  -8   3  11          1.93          1.94         2.55 o                         
  -7   3  11         72.83         73.23         4.55 o                         
  -6   3  11        432.68        442.09         8.35 o                         
  -5   3  11        387.11        387.41         6.01 o                         
  -4   3  11          4.86         10.73         2.06 o                         
  -3   3  11        136.97        130.85         6.54 o                         
  -2   3  11          1.07          1.48         1.41 o                         
  -1   3  11        291.66        294.38         7.47 o                         
   0   3  11         36.20         41.49         3.02 o                         
   1   3  11          4.80          2.91         1.33 o                         
   2   3  11         26.00         23.77         2.56 o                         
   3   3  11          6.75          4.43         1.40 o                         
   4   3  11          4.73          4.87         1.26 o                         
   5   3  11         43.26         42.67         1.94 o                         
  -9   4  11         87.30         88.96         2.86 o                         
  -8   4  11         17.73         18.56         2.07 o                         
  -7   4  11          8.93          8.80         1.38 o                         
  -6   4  11         17.02         14.16         1.55 o                         
  -5   4  11         11.43         13.71         1.57 o                         
  -4   4  11         46.18         46.73         2.21 o                         
  -3   4  11        179.70        199.63         8.19 o                         
  -2   4  11         34.55         36.52         3.86 o                         
  -1   4  11         11.55         12.97         2.30 o                         
   0   4  11         72.30         67.16         3.00 o                         
   1   4  11        110.00        116.00         9.07 o                         
   2   4  11         42.58         40.80         3.10 o                         
   3   4  11          7.11          6.54         1.58 o                         
   4   4  11         10.83         11.42         1.16 o                         
  -8   5  11          0.02         -0.13         0.76 o                         
  -7   5  11         92.93         94.84         3.06 o                         
  -6   5  11         47.91         46.98         2.46 o                         
  -5   5  11         23.36         21.50         2.09 o                         
  -4   5  11          8.86          9.61         1.64 o                         
  -3   5  11          6.90          9.67         1.52 o                         
  -2   5  11          8.82          9.46         2.60 o                         
  -1   5  11        207.86        200.96        14.85 o                         
   0   5  11         39.04         46.11         6.72 o                         
   1   5  11         20.33         17.79         2.26 o                         
   2   5  11         11.24         14.18         1.42 o                         
   3   5  11         27.83         28.59         1.44 o                         
  -8   6  11         10.57         12.34         1.05 o                         
  -7   6  11         27.26         29.44         2.32 o                         
  -6   6  11         10.44          9.25         1.41 o                         
  -5   6  11         96.87         91.04         3.83 o                         
  -4   6  11         12.38         10.01         1.57 o                         
  -3   6  11          7.07          8.38         2.20 o                         
  -2   6  11          0.99          0.45         1.42 o                         
  -1   6  11         26.55         20.96         2.66 o                         
   0   6  11         54.17         50.15         3.34 o                         
   1   6  11         42.63         40.17         2.24 o                         
   2   6  11         57.70         53.27         1.92 o                         
  -8   7  11         10.43         10.34         1.27 o                         
  -7   7  11         70.48         72.81         3.15 o                         
  -6   7  11         24.44         23.01         1.78 o                         
  -5   7  11         28.32         25.03         2.86 o                         
  -4   7  11          6.67          6.83         1.54 o                         
  -3   7  11          3.67          6.99         2.20 o                         
  -2   7  11        127.92        118.49         4.06 o                         
  -1   7  11          6.77          3.51         1.22 o                         
   0   7  11         13.55         12.56         1.23 o                         
   1   7  11          0.50          0.84         0.89 o                         
  -7   8  11          3.84          2.32         0.94 o                         
  -6   8  11         20.12         18.35         2.20 o                         
  -5   8  11         10.15         11.37         1.47 o                         
  -4   8  11         31.65         33.07         2.68 o                         
  -3   8  11          1.01          2.15         2.30 o                         
  -2   8  11         33.65         26.22         1.62 o                         
  -1   8  11         10.90         11.32         1.79 o                         
  -5   9  11          0.14         -0.11         1.07 o                         
  -4   9  11          0.03         -0.05         1.06 o                         
   1 -10  12         13.40         15.73         0.98 o                         
   2 -10  12          0.61          0.63         1.10 o                         
   3 -10  12          0.03         -0.42         0.42 o                         
   4 -10  12          0.04          1.46         0.72 o                         
   5 -10  12         11.33         10.37         0.81 o                         
  -1  -9  12          0.42          0.76         0.46 o                         
   0  -9  12          0.01          0.52         0.46 o                         
   1  -9  12         14.82         15.06         1.31 o                         
   2  -9  12         15.15         19.00         1.23 o                         
   3  -9  12          9.55         12.12         0.88 o                         
   4  -9  12         11.80         11.98         1.04 o                         
   5  -9  12          0.04          0.45         0.65 o                         
   6  -9  12          2.12          4.08         0.56 o                         
  -2  -8  12          5.73          5.39         0.80 o                         
  -1  -8  12          4.28          1.52         0.52 o                         
   0  -8  12         12.38          9.92         1.04 o                         
   1  -8  12          0.53          0.52         0.60 o                         
   2  -8  12          0.68          0.55         0.50 o                         
   3  -8  12          5.39          6.28         0.77 o                         
   4  -8  12          0.02          1.22         0.63 o                         
   5  -8  12         15.89         17.54         1.22 o                         
   6  -8  12         14.11         12.43         0.94 o                         
   7  -8  12          3.42          3.50         0.59 o                         
  -3  -7  12          9.73          8.99         0.77 o                         
  -2  -7  12          2.16          3.48         0.68 o                         
  -1  -7  12          0.47         -0.14         0.70 o                         
   0  -7  12          4.30          3.67         0.68 o                         
   1  -7  12          0.53          0.93         0.67 o                         
   2  -7  12        178.75        163.75         3.70 o                         
   3  -7  12         13.09         13.18         1.25 o                         
   4  -7  12          3.26          4.07         0.94 o                         
   5  -7  12         12.71         12.22         1.18 o                         
   6  -7  12          0.71          0.11         0.80 o                         
   7  -7  12          1.52          0.93         0.82 o                         
  -4  -6  12          3.67          4.86         0.89 o                         
  -3  -6  12          3.03          4.49         0.78 o                         
  -2  -6  12         77.68         65.38         2.24 o                         
  -1  -6  12         48.02         52.58         2.12 o                         
   0  -6  12         74.16         73.57         2.24 o                         
   1  -6  12          3.20          2.66         0.55 o                         
   2  -6  12        130.75        132.48         3.08 o                         
   3  -6  12          0.07          1.13         0.70 o                         
   4  -6  12         10.23          8.89         1.26 o                         
   5  -6  12         22.43         22.32         2.17 o                         
   6  -6  12          0.28          0.77         0.97 o                         
   7  -6  12          0.16          1.59         0.74 o                         
  -5  -5  12         11.19          6.39         1.39 o                         
  -4  -5  12         74.27         80.24         3.29 o                         
  -3  -5  12          0.32          1.73         0.65 o                         
  -2  -5  12        144.28        133.98         3.00 o                         
  -1  -5  12          0.11          1.09         0.46 o                         
   0  -5  12          4.10          3.15         1.14 o                         
   1  -5  12        415.17        388.80         9.72 o                         
   2  -5  12          0.63          1.47         1.13 o                         
   3  -5  12        149.50        155.14         3.44 o                         
   4  -5  12         54.21         43.89         2.89 o                         
   5  -5  12          4.34          5.75         1.72 o                         
   6  -5  12         33.69         32.35         2.31 o                         
   7  -5  12          5.24          5.11         1.94 o                         
  -6  -4  12          1.85          0.81         0.71 o                         
  -5  -4  12         47.78         49.60         2.60 o                         
  -4  -4  12         18.05         17.98         1.69 o                         
  -3  -4  12          2.88          1.52         0.65 o                         
  -2  -4  12          0.42          1.11         0.44 o                         
  -1  -4  12         12.31         16.46         1.92 o                         
   0  -4  12         12.78          7.40         1.45 o                         
   1  -4  12        851.57        831.45        16.21 o                         
   2  -4  12        290.95        303.61         9.37 o                         
   3  -4  12         13.00         15.55         1.83 o                         
   4  -4  12        159.43        163.54         5.99 o                         
   5  -4  12         21.76         25.45         2.18 o                         
   6  -4  12         16.80         16.14         2.27 o                         
   7  -4  12          0.53         -0.66         1.00 o                         
  -6  -3  12          0.03          0.16         0.50 o                         
  -5  -3  12          4.02          3.47         0.74 o                         
  -4  -3  12         19.92         23.21         1.56 o                         
  -3  -3  12         86.51         87.97         2.04 o                         
  -2  -3  12          7.31          6.31         1.35 o                         
  -1  -3  12          0.46          0.11         0.76 o                         
   0  -3  12        160.26        158.53         8.92 o                         
   1  -3  12          0.69         -0.75         1.42 o                         
   2  -3  12        155.69        153.89         9.40 o                         
   3  -3  12          3.17          2.77         0.98 o                         
   4  -3  12        106.67        101.51         3.36 o                         
   5  -3  12         19.90         25.65         4.97 o                         
   6  -3  12         35.14         38.64         1.97 o                         
   7  -3  12         36.58         40.82         1.89 o                         
  -7  -2  12          1.79          2.91         0.56 o                         
  -6  -2  12         13.48         15.26         1.25 o                         
  -5  -2  12         12.79          9.81         1.18 o                         
  -4  -2  12         42.98         37.99         1.57 o                         
  -3  -2  12          5.94          5.72         1.04 o                         
  -2  -2  12          1.96          3.70         1.06 o                         
  -1  -2  12        168.35        160.88         8.99 o                         
   0  -2  12         82.23         83.47         6.63 o                         
   1  -2  12         30.85         44.52         4.97 o                         
   2  -2  12         39.55         42.54         2.57 o                         
   3  -2  12        118.70        128.18         5.12 o                         
   4  -2  12         42.98         45.01         3.69 o                         
   5  -2  12         84.65         81.23         8.51 o                         
   6  -2  12          0.01          1.56         0.90 o                         
   7  -2  12         18.77         18.64         2.06 o                         
  -7  -1  12          0.22          0.97         0.82 o                         
  -6  -1  12         32.73         34.17         1.85 o                         
  -5  -1  12          2.64          4.65         0.85 o                         
  -4  -1  12        227.87        216.03         3.30 o                         
  -3  -1  12        276.44        276.98         7.10 o                         
  -2  -1  12          0.08          1.02         0.87 o                         
  -1  -1  12          0.58          1.32         1.46 o                         
   0  -1  12         55.22         55.19         5.24 o                         
   1  -1  12         93.40         96.15         3.93 o                         
   2  -1  12         73.23         73.34         2.94 o                         
   3  -1  12          3.59          2.49         0.83 o                         
   4  -1  12         12.22         12.00         2.16 o                         
   5  -1  12         55.60         54.56         4.70 o                         
   6  -1  12          3.60          3.95         1.04 o                         
  -8   0  12         24.72         27.93         1.58 o                         
  -7   0  12         48.89         51.04         2.53 o                         
  -6   0  12         91.63        101.62         3.61 o                         
  -5   0  12          0.14          1.28         0.65 o                         
  -4   0  12        123.59        114.16         5.96 o                         
  -3   0  12         32.94         34.01         2.26 o                         
  -2   0  12          1.41          1.10         1.25 o                         
  -1   0  12        166.17        176.64         5.86 o                         
   0   0  12         91.55         80.23         3.84 o                         
   1   0  12          0.51          1.39         0.89 o                         
   2   0  12         49.17         43.32         2.26 o                         
   3   0  12        100.10         93.44         4.02 o                         
   4   0  12        143.50        123.53         7.30 o                         
   5   0  12         49.38         46.54         4.15 o                         
   6   0  12          9.77          8.21         1.04 o                         
  -8   1  12         21.74         22.49         1.10 o                         
  -7   1  12         11.13         11.90         1.21 o                         
  -6   1  12        148.24        155.47         4.31 o                         
  -5   1  12        675.86        683.65         8.63 o                         
  -4   1  12        265.15        236.12        10.93 o                         
  -3   1  12        102.37        101.24         4.52 o                         
  -2   1  12          8.99          6.01         1.42 o                         
  -1   1  12         93.64         80.05         3.38 o                         
   0   1  12         37.26         31.06         2.06 o                         
   1   1  12        197.53        191.29         5.85 o                         
   2   1  12         13.72         12.49         1.28 o                         
   3   1  12         95.90         83.74         3.93 o                         
   4   1  12         40.15         35.74         5.44 o                         
   5   1  12         25.22         27.56         3.11 o                         
   6   1  12          2.82          4.77         0.80 o                         
  -8   2  12         33.18         35.08         1.47 o                         
  -7   2  12        118.10        124.28         3.39 o                         
  -6   2  12         53.14         62.43         2.54 o                         
  -5   2  12        149.90        154.81         3.83 o                         
  -4   2  12          5.85          3.25         1.66 o                         
  -3   2  12          2.84          0.84         1.08 o                         
  -2   2  12        618.48        588.42        11.19 o                         
  -1   2  12        607.43        594.19        10.77 o                         
   0   2  12        201.35        191.32         6.29 o                         
   1   2  12         45.19         40.91         2.08 o                         
   2   2  12          4.39          7.10         1.54 o                         
   3   2  12         48.20         47.35         3.41 o                         
   4   2  12          1.11          1.70         1.83 o                         
   5   2  12          3.41          3.21         0.65 o                         
  -8   3  12         15.62         13.63         1.65 o                         
  -7   3  12         46.96         45.74         2.77 o                         
  -6   3  12        203.05        204.66         5.45 o                         
  -5   3  12         29.23         27.15         2.37 o                         
  -4   3  12        245.69        240.03         5.23 o                         
  -3   3  12         61.40         57.23         4.58 o                         
  -2   3  12        207.66        200.68         8.39 o                         
  -1   3  12          1.67          5.08         1.20 o                         
   0   3  12         22.47         26.50         1.97 o                         
   1   3  12         41.39         39.57         4.27 o                         
   2   3  12         16.16         15.61         2.16 o                         
   3   3  12          6.28          6.50         1.18 o                         
   4   3  12         58.08         54.94         3.36 o                         
  -8   4  12          4.83          3.05         1.13 o                         
  -7   4  12          1.59          3.83         1.01 o                         
  -6   4  12         67.17         65.15         2.75 o                         
  -5   4  12          0.20          1.42         1.56 o                         
  -4   4  12         28.19         25.46         2.29 o                         
  -3   4  12         26.94         30.43         2.20 o                         
  -2   4  12          1.45          1.37         1.09 o                         
  -1   4  12         70.06         68.32         8.73 o                         
   0   4  12          9.83          7.56         1.96 o                         
   1   4  12          4.95          6.31         1.46 o                         
   2   4  12         13.97         15.61         1.82 o                         
   3   4  12         49.09         48.11         2.49 o                         
  -8   5  12          5.84          5.92         1.10 o                         
  -7   5  12          6.02          7.41         1.10 o                         
  -6   5  12          7.77          8.32         1.33 o                         
  -5   5  12         87.45         89.12         3.77 o                         
  -4   5  12          8.60         10.90         1.60 o                         
  -3   5  12          7.93          7.36         1.59 o                         
  -2   5  12          2.48          3.42         1.81 o                         
  -1   5  12        166.34        151.49         7.33 o                         
   0   5  12          3.27          3.54         1.14 o                         
   1   5  12          3.53          6.39         1.45 o                         
   2   5  12          7.22          7.25         1.40 o                         
   3   5  12          4.49          2.12         0.82 o                         
  -7   6  12         12.53         11.23         1.80 o                         
  -6   6  12          7.02          5.99         1.16 o                         
  -5   6  12         24.67         23.35         2.40 o                         
  -4   6  12         35.31         34.85         2.76 o                         
  -3   6  12         44.77         48.81         3.85 o                         
  -2   6  12         84.44         84.19         6.94 o                         
  -1   6  12         23.48         21.81         1.90 o                         
   0   6  12         16.71         10.85         1.62 o                         
   1   6  12          1.60          2.47         0.73 o                         
  -7   7  12          1.41          3.21         1.97 o                         
  -6   7  12          9.89          8.09         1.26 o                         
  -5   7  12         33.06         31.95         2.21 o                         
  -4   7  12          3.66          5.25         1.78 o                         
  -3   7  12          0.17          0.39         1.87 o                         
  -2   7  12         27.87         26.37         2.46 o                         
  -1   7  12         57.57         64.84         4.25 o                         
   0   7  12         23.34         27.50         4.10 o                         
  -6   8  12          2.64          3.15         0.99 o                         
  -5   8  12          5.51          4.49         0.84 o                         
  -4   8  12         11.09         11.61         1.80 o                         
  -3   8  12         68.68         70.01         2.77 o                         
  -2   8  12         39.11         39.90         2.64 o                         
   2 -10  13          2.35          1.18         0.64 o                         
   4 -10  13          1.12          0.94         0.50 o                         
   0  -9  13          0.34          0.15         0.33 o                         
   1  -9  13          4.93          7.24         0.94 o                         
   2  -9  13          6.92          8.45         0.80 o                         
   3  -9  13          0.56          1.66         0.46 o                         
   4  -9  13          6.51          8.96         3.43 o                         
   5  -9  13          2.45          3.17         0.50 o                         
  -2  -8  13          2.28          1.31         0.45 o                         
  -1  -8  13          1.02          0.64         0.60 o                         
   0  -8  13          0.01          0.24         0.55 o                         
   1  -8  13          6.44          6.08         0.71 o                         
   2  -8  13         11.23          9.77         0.84 o                         
   3  -8  13          0.61          1.66         0.59 o                         
   4  -8  13          0.78          0.97         0.66 o                         
   5  -8  13          0.02          0.35         0.49 o                         
   6  -8  13         49.47         49.06         2.05 o                         
  -3  -7  13          8.28          4.95         0.62 o                         
  -2  -7  13          1.61          2.41         1.22 o                         
  -1  -7  13         26.50         28.14         1.62 o                         
   0  -7  13          5.43          5.97         0.78 o                         
   1  -7  13          0.98          1.56         0.64 o                         
   2  -7  13         41.75         37.90         1.70 o                         
   3  -7  13         33.43         43.87         2.04 o                         
   4  -7  13         17.07         17.61         1.60 o                         
   5  -7  13          7.64          7.88         0.87 o                         
   6  -7  13          9.95         10.03         1.05 o                         
   7  -7  13          4.11          4.79         1.27 o                         
  -4  -6  13          0.89          0.80         0.97 o                         
  -3  -6  13          6.20          6.56         0.75 o                         
  -2  -6  13          0.15          2.13         0.53 o                         
  -1  -6  13          2.26          6.62         0.90 o                         
   0  -6  13          1.89          2.07         0.57 o                         
   1  -6  13         14.15         15.12         1.24 o                         
   2  -6  13        106.27        119.31         3.38 o                         
   3  -6  13         49.40         51.74         2.15 o                         
   4  -6  13          0.54          0.34         0.69 o                         
   5  -6  13          0.12         -1.47         2.42 o                         
   6  -6  13          0.89          2.79         0.81 o                         
   7  -6  13          0.36          3.05         1.48 o                         
  -5  -5  13          0.37          1.13         0.75 o                         
  -4  -5  13          0.55          2.28         0.81 o                         
  -3  -5  13          0.26          0.90         0.82 o                         
  -2  -5  13        134.97        126.20         3.99 o                         
  -1  -5  13         29.24         27.69         1.42 o                         
   0  -5  13          7.18          8.51         0.86 o                         
   1  -5  13         88.76         99.55         2.46 o                         
   2  -5  13          3.86          3.82         0.71 o                         
   3  -5  13        106.20        113.48         3.04 o                         
   4  -5  13          2.75          3.59         3.40 o                         
   5  -5  13          0.07          1.34         1.72 o                         
   6  -5  13          0.75          1.55         0.66 o                         
  -6  -4  13         36.74         42.01         2.07 o                         
  -5  -4  13         17.08         19.19         1.17 o                         
  -4  -4  13          0.23          0.42         0.59 o                         
  -3  -4  13          9.38         10.16         0.92 o                         
  -2  -4  13          4.30          3.77         0.66 o                         
  -1  -4  13         23.39         20.59         0.93 o                         
   0  -4  13         14.38         10.57         2.77 o                         
   1  -4  13          7.78          8.09         1.48 o                         
   2  -4  13          5.80          5.63         0.74 o                         
   3  -4  13          8.62          8.81         1.06 o                         
   4  -4  13          0.20          0.63         0.91 o                         
   5  -4  13        136.45        120.92        14.53 o                         
   6  -4  13          0.56         -0.75         0.75 o                         
  -6  -3  13         11.74         14.52         1.04 o                         
  -5  -3  13          0.27          1.31         0.73 o                         
  -4  -3  13         22.96         21.58         1.48 o                         
  -3  -3  13         69.50         67.58         2.38 o                         
  -2  -3  13          7.73         12.60         0.89 o                         
  -1  -3  13         15.05         14.95         1.72 o                         
   0  -3  13          0.01          5.70         2.22 o                         
   1  -3  13        176.08        182.84        10.25 o                         
   2  -3  13        149.71        147.42         8.21 o                         
   3  -3  13         13.72         13.99         1.36 o                         
   4  -3  13         14.99         17.03         3.99 o                         
   5  -3  13         12.06         13.99         7.22 o                         
   6  -3  13         24.19         19.15         1.80 o                         
  -7  -2  13          4.59          5.31         0.74 o                         
  -6  -2  13         48.20         44.78         2.01 o                         
  -5  -2  13         13.19         14.77         1.47 o                         
  -4  -2  13          1.09          1.66         0.71 o                         
  -3  -2  13         91.95        100.24         2.75 o                         
  -2  -2  13        179.04        165.46         5.47 o                         
  -1  -2  13          0.52          2.08         1.94 o                         
   0  -2  13         10.36         10.43         2.69 o                         
   1  -2  13        128.69        135.22         8.83 o                         
   2  -2  13         43.24         47.08         5.43 o                         
   3  -2  13          1.15          2.40         1.44 o                         
   4  -2  13         88.78         90.54         4.92 o                         
   5  -2  13         42.76         54.63        10.86 o                         
   6  -2  13          8.36          7.95         1.07 o                         
  -7  -1  13         25.23         25.94         1.72 o                         
  -6  -1  13          6.08         10.15         1.21 o                         
  -5  -1  13         79.45         70.39         2.50 o                         
  -4  -1  13          5.06          3.99         0.77 o                         
  -3  -1  13         59.00         54.83         1.66 o                         
  -2  -1  13         66.33         63.01         6.08 o                         
  -1  -1  13          7.76          9.08         2.54 o                         
   0  -1  13        157.24        177.96         9.78 o                         
   1  -1  13         57.59         59.37         5.90 o                         
   2  -1  13         32.78         38.87         1.99 o                         
   3  -1  13         51.63         48.17         3.72 o                         
   4  -1  13        111.07        109.63         7.38 o                         
   5  -1  13          2.06          1.10         1.30 o                         
   6  -1  13          4.49          4.72         0.84 o                         
  -7   0  13          5.56          6.06         0.94 o                         
  -6   0  13          1.48          3.28         1.01 o                         
  -5   0  13         31.19         30.32         1.64 o                         
  -4   0  13          5.60          6.32         0.83 o                         
  -3   0  13          0.12         -0.96         1.85 o                         
  -2   0  13          0.19          2.55         1.94 o                         
  -1   0  13        216.59        214.25        10.53 o                         
   0   0  13        287.22        280.09        25.71 o                         
   1   0  13        258.88        254.81         6.53 o                         
   2   0  13          8.65          8.42         1.19 o                         
   3   0  13          5.14          2.89         1.51 o                         
   4   0  13          2.53          2.15         1.68 o                         
   5   0  13         13.72         11.91         2.05 o                         
   6   0  13          0.57          1.20         0.55 o                         
  -8   1  13         18.85         15.72         1.49 o                         
  -7   1  13         11.45         14.15         1.15 o                         
  -6   1  13         14.54         17.85         1.52 o                         
  -5   1  13         10.17          9.85         1.20 o                         
  -4   1  13         77.15         73.48         2.14 o                         
  -3   1  13          6.80          4.62         1.72 o                         
  -2   1  13        165.17        158.62         5.79 o                         
  -1   1  13         16.54         15.45         1.91 o                         
   0   1  13          0.28          1.65         1.50 o                         
   1   1  13          5.77          5.39         0.78 o                         
   2   1  13         15.19          9.96         1.86 o                         
   3   1  13          4.56          2.67         1.20 o                         
   4   1  13          0.28          2.36         1.10 o                         
   5   1  13         47.97         41.75         3.63 o                         
  -8   2  13          3.53          1.36         1.13 o                         
  -7   2  13         24.73         25.42         1.45 o                         
  -6   2  13         33.70         31.41         1.71 o                         
  -5   2  13         90.47         85.80         2.79 o                         
  -4   2  13         24.91         24.50         1.50 o                         
  -3   2  13         31.00         32.90         1.35 o                         
  -2   2  13         10.45         12.02         1.06 o                         
  -1   2  13          4.83          6.23         1.05 o                         
   0   2  13          0.48         -0.25         0.74 o                         
   1   2  13         17.42         12.34         1.71 o                         
   2   2  13          3.95          4.08         1.31 o                         
   3   2  13          2.38          0.32         1.36 o                         
   4   2  13          2.52          2.91         1.02 o                         
  -8   3  13          2.38          1.27         1.01 o                         
  -7   3  13          0.12          0.94         1.44 o                         
  -6   3  13          1.11          1.95         1.01 o                         
  -5   3  13         28.00         32.32         2.39 o                         
  -4   3  13         62.20         71.51         3.09 o                         
  -3   3  13         45.79         56.24         3.14 o                         
  -2   3  13         26.45         24.56         2.11 o                         
  -1   3  13         15.49         18.51         2.98 o                         
   0   3  13         48.47         37.36         4.61 o                         
   1   3  13        137.54        124.05         8.40 o                         
   2   3  13         20.17         16.00         1.91 o                         
   3   3  13         14.69         14.45         1.57 o                         
   4   3  13         12.10         11.40         0.87 o                         
  -8   4  13         15.20         12.81         1.85 o                         
  -7   4  13         65.77         68.08         3.59 o                         
  -6   4  13         32.29         32.56         2.11 o                         
  -5   4  13         10.54         13.76         1.67 o                         
  -4   4  13         42.34         39.14         2.64 o                         
  -3   4  13         23.35         22.94         2.52 o                         
  -2   4  13        167.13        166.10         7.40 o                         
  -1   4  13        215.37        207.36        29.91 o                         
   0   4  13          0.23          1.92         2.51 o                         
   1   4  13         11.08         11.66         1.46 o                         
   2   4  13          5.02          6.02         1.51 o                         
   3   4  13         18.79         17.00         1.35 o                         
  -7   5  13          6.11          3.17         2.16 o                         
  -6   5  13          9.16          9.92         1.49 o                         
  -5   5  13         98.51         97.56         4.20 o                         
  -4   5  13         36.91         36.85         2.83 o                         
  -3   5  13          0.35          1.26         1.21 o                         
  -2   5  13         39.81         38.99         3.52 o                         
  -1   5  13         53.59         47.74         5.54 o                         
   0   5  13         95.31        103.84         4.41 o                         
   1   5  13         29.11         32.81         2.22 o                         
   2   5  13         50.44         49.01         3.14 o                         
  -7   6  13         14.66         12.95         1.51 o                         
  -6   6  13         20.21         18.60         1.73 o                         
  -5   6  13         20.78         18.19         1.82 o                         
  -4   6  13          1.73          2.45         1.24 o                         
  -3   6  13         18.33         24.65         2.65 o                         
  -2   6  13         42.28         41.74         4.68 o                         
  -1   6  13          4.73          6.24         1.13 o                         
   0   6  13          5.37          6.53         0.95 o                         
   1   6  13          0.04          0.95         0.81 o                         
  -6   7  13         16.82         15.41         1.24 o                         
  -5   7  13         39.84         34.27         2.24 o                         
  -4   7  13          8.27         10.37         1.15 o                         
  -3   7  13          2.15          1.97         0.99 o                         
  -2   7  13         11.46          9.31         1.27 o                         
  -1   7  13          8.40          7.56         1.65 o                         
   0  -9  14          0.61          1.05         0.47 o                         
   1  -9  14          0.06          0.58         0.64 o                         
   2  -9  14          0.07          0.94         0.90 o                         
   3  -9  14          0.01          0.10         0.52 o                         
   4  -9  14         44.22         50.62         1.66 o                         
  -1  -8  14          2.67          3.06         0.57 o                         
   0  -8  14          7.57          9.38         0.82 o                         
   1  -8  14          5.00          5.78         0.71 o                         
   2  -8  14          2.23          2.33         0.53 o                         
   3  -8  14          9.36          8.64         0.70 o                         
   4  -8  14         37.65         39.31         1.65 o                         
   5  -8  14          6.65          5.19         0.65 o                         
  -3  -7  14          0.64          2.19         0.57 o                         
  -2  -7  14          4.30          2.02         0.60 o                         
  -1  -7  14         17.00         15.22         1.06 o                         
   0  -7  14          1.42          1.18         0.53 o                         
   1  -7  14         34.81         35.72         1.56 o                         
   2  -7  14          2.64          3.30         0.64 o                         
   3  -7  14          2.15          2.57         0.72 o                         
   4  -7  14          0.15          1.07         0.81 o                         
   5  -7  14          0.38          0.99         0.83 o                         
   6  -7  14          0.55         -0.21         0.68 o                         
  -3  -6  14          8.53         14.96         2.21 o                         
  -2  -6  14         31.87         32.72         1.99 o                         
  -1  -6  14          0.20          0.98         0.53 o                         
   0  -6  14         14.46         13.09         1.04 o                         
   1  -6  14          3.78          3.52         0.71 o                         
   2  -6  14          7.03          5.13         0.78 o                         
   3  -6  14         16.54         18.05         1.26 o                         
   4  -6  14          1.79          2.00         1.00 o                         
   5  -6  14          3.19          2.72         3.95 o                         
   6  -6  14          1.83         -0.58         1.23 o                         
  -4  -5  14          0.03          0.08         0.79 o                         
  -3  -5  14          3.11          2.90         0.87 o                         
  -2  -5  14          4.03          3.93         0.66 o                         
  -1  -5  14          0.56          0.18         0.50 o                         
   0  -5  14          0.72          0.81         0.59 o                         
   1  -5  14        127.58        127.28         3.04 o                         
   2  -5  14        148.86        150.33         3.46 o                         
   3  -5  14         86.90         89.54         2.87 o                         
   4  -5  14          8.83         10.75         1.70 o                         
   5  -5  14          6.58          5.89         2.48 o                         
   6  -5  14          6.68          7.55         1.95 o                         
  -5  -4  14          1.50          1.28         0.72 o                         
  -4  -4  14          3.63          5.90         0.73 o                         
  -3  -4  14         48.31         46.08         1.96 o                         
  -2  -4  14          7.65          6.87         0.88 o                         
  -1  -4  14          5.61          5.34         0.74 o                         
   0  -4  14         50.04         46.89         1.68 o                         
   1  -4  14         16.43         13.67         0.99 o                         
   2  -4  14        143.70        144.34         3.11 o                         
   3  -4  14         57.77         57.24         3.68 o                         
   4  -4  14         25.43         24.44         2.65 o                         
   5  -4  14         47.11         46.35         3.03 o                         
   6  -4  14         37.47         35.73         3.19 o                         
  -6  -3  14         27.66         27.27         1.37 o                         
  -5  -3  14         15.99         20.96         1.13 o                         
  -4  -3  14          0.08          1.03         0.59 o                         
  -3  -3  14         34.43         32.39         1.53 o                         
  -2  -3  14         54.24         47.61         1.60 o                         
  -1  -3  14         24.81         30.79         1.34 o                         
   0  -3  14        158.52        160.99         2.96 o                         
   1  -3  14        217.17        203.65         3.12 o                         
   2  -3  14          0.11          0.50         0.75 o                         
   3  -3  14         66.11         70.77         3.87 o                         
   4  -3  14         42.08         50.53        11.13 o                         
   5  -3  14        118.43        101.88         9.01 o                         
   6  -3  14          2.75          2.12         0.74 o                         
  -6  -2  14          8.28          8.14         0.84 o                         
  -5  -2  14          0.32          0.72         0.70 o                         
  -4  -2  14         76.89         71.35         2.32 o                         
  -3  -2  14         22.07         28.92         1.47 o                         
  -2  -2  14          6.04          6.96         0.79 o                         
  -1  -2  14          0.71          0.48         0.53 o                         
   0  -2  14         34.64         38.46         1.43 o                         
   1  -2  14        504.29        530.45         5.81 o                         
   2  -2  14         12.53         11.39         1.54 o                         
   3  -2  14          0.04          0.39         1.57 o                         
   4  -2  14         19.83         21.57         2.82 o                         
   5  -2  14          0.10          1.57         2.31 o                         
   6  -2  14         13.15         12.67         0.95 o                         
  -7  -1  14         22.26         18.32         1.22 o                         
  -6  -1  14          0.63          0.24         0.61 o                         
  -5  -1  14         27.79         28.76         1.55 o                         
  -4  -1  14          0.27          0.61         0.65 o                         
  -3  -1  14          5.66          5.11         0.68 o                         
  -2  -1  14         12.91         10.24         0.84 o                         
  -1  -1  14         77.41         79.86         2.21 o                         
   0  -1  14         18.54         18.26         1.25 o                         
   1  -1  14         13.48         14.63         1.15 o                         
   2  -1  14        117.45        111.74         3.94 o                         
   3  -1  14          6.69          7.99         1.53 o                         
   4  -1  14         80.37         77.98         8.61 o                         
   5  -1  14          1.42          2.44         1.94 o                         
  -7   0  14          3.39          5.61         0.72 o                         
  -6   0  14          0.01          0.36         0.79 o                         
  -5   0  14         45.86         36.10         1.77 o                         
  -4   0  14         57.22         46.89         1.90 o                         
  -3   0  14          2.88          3.06         0.86 o                         
  -2   0  14         12.07         11.48         1.04 o                         
  -1   0  14         17.83         18.95         1.22 o                         
   0   0  14         24.86         28.52         1.47 o                         
   1   0  14         26.75         22.40         1.97 o                         
   2   0  14         10.73         10.28         1.99 o                         
   3   0  14          0.37         -1.23         1.23 o                         
   4   0  14          0.36          1.07         1.55 o                         
   5   0  14         46.13         46.68         3.01 o                         
  -7   1  14         29.12         28.35         1.52 o                         
  -6   1  14          3.82          4.47         1.18 o                         
  -5   1  14         28.97         32.22         2.03 o                         
  -4   1  14         57.05         54.33         1.92 o                         
  -3   1  14        156.46        153.76         3.26 o                         
  -2   1  14         81.38         82.18         2.34 o                         
  -1   1  14         62.90         66.88         2.59 o                         
   0   1  14          6.06          5.73         1.71 o                         
   1   1  14          0.01          1.31         1.10 o                         
   2   1  14         22.50         21.25         2.47 o                         
   3   1  14         25.50         22.60         2.15 o                         
   4   1  14          9.50          9.04         1.83 o                         
  -7   2  14          7.25          9.23         0.95 o                         
  -6   2  14         55.58         55.09         2.24 o                         
  -5   2  14         20.78         23.85         1.54 o                         
  -4   2  14         18.50         18.42         1.29 o                         
  -3   2  14          3.37          3.84         0.86 o                         
  -2   2  14         16.29         18.70         1.44 o                         
  -1   2  14         69.28         79.13         3.25 o                         
   0   2  14        113.42        111.74         4.25 o                         
   1   2  14          9.17         10.47         2.15 o                         
   2   2  14          0.02         -0.11         1.62 o                         
   3   2  14          5.31          7.26         1.31 o                         
   4   2  14         30.27         26.22         1.72 o                         
  -7   3  14         15.52         14.80         1.73 o                         
  -6   3  14        166.67        153.20         4.70 o                         
  -5   3  14         12.54         13.88         1.80 o                         
  -4   3  14         38.77         41.72         2.61 o                         
  -3   3  14        104.49        111.73         4.17 o                         
  -2   3  14         30.54         40.98         3.89 o                         
  -1   3  14         73.08         88.09         5.59 o                         
   0   3  14          2.42          3.82         1.58 o                         
   1   3  14         37.76         46.93         5.59 o                         
   2   3  14         15.31         16.59         2.12 o                         
   3   3  14         45.22         50.54         3.35 o                         
  -7   4  14         73.21         71.58         3.14 o                         
  -6   4  14          6.28          5.04         1.23 o                         
  -5   4  14         70.20         73.24         3.49 o                         
  -4   4  14          8.42          9.34         1.41 o                         
  -3   4  14         70.04         63.12         3.63 o                         
  -2   4  14          2.59          5.80         3.54 o                         
  -1   4  14         77.26         80.06         6.94 o                         
   0   4  14         33.19         34.56         2.91 o                         
   1   4  14         56.79         57.73         6.40 o                         
   2   4  14         11.75         15.85         2.14 o                         
  -7   5  14        120.68        110.22         5.22 o                         
  -6   5  14          0.36          2.14         1.37 o                         
  -5   5  14          3.19          4.98         1.26 o                         
  -4   5  14         77.55         69.89         3.37 o                         
  -3   5  14          7.75         10.01         1.95 o                         
  -2   5  14         43.00         39.44         3.10 o                         
  -1   5  14          0.98          3.14         0.94 o                         
   0   5  14          0.03          1.13         0.79 o                         
   1   5  14          1.36          4.16         1.40 o                         
  -6   6  14          8.84          7.00         1.32 o                         
  -5   6  14         18.00         17.46         1.56 o                         
  -4   6  14          0.53          2.34         0.94 o                         
  -3   6  14         10.87         10.52         1.62 o                         
  -2   6  14         19.62         24.10         2.00 o                         
  -1   6  14         89.29         93.06         3.25 o                         
  -4   7  14         17.65         17.94         1.36 o                         
  -3   7  14         57.50         57.15         3.46 o                         
   0  -8  15          9.06          9.16         1.26 o                         
   1  -8  15          6.52          4.29         0.68 o                         
   2  -8  15          0.00          0.35         0.50 o                         
   3  -8  15          2.42          2.58         0.87 o                         
   4  -8  15          2.14          2.91         0.81 o                         
  -2  -7  15          0.19          0.79         0.44 o                         
  -1  -7  15          0.43         -0.11         0.54 o                         
   0  -7  15          1.19          0.85         0.45 o                         
   1  -7  15         22.39         28.54         1.79 o                         
   2  -7  15         17.12         15.31         1.36 o                         
   3  -7  15          8.57          9.92         1.07 o                         
   4  -7  15          0.02         -0.57         0.95 o                         
   5  -7  15          8.03          8.36         0.96 o                         
  -3  -6  15          3.03          2.54         0.53 o                         
  -2  -6  15         17.98          9.54         0.84 o                         
  -1  -6  15          2.69          1.94         0.58 o                         
   0  -6  15         11.00         14.19         1.45 o                         
   1  -6  15         15.74         20.08         1.71 o                         
   2  -6  15          1.54          1.34         0.78 o                         
   3  -6  15          0.30         -1.59         1.59 o                         
   4  -6  15          4.28          3.15         2.95 o                         
   5  -6  15         20.09         20.40         1.85 o                         
  -4  -5  15         13.63         15.31         0.99 o                         
  -3  -5  15          0.21          0.68         0.60 o                         
  -2  -5  15          8.98          8.84         0.82 o                         
  -1  -5  15          7.41          6.56         0.73 o                         
   0  -5  15          2.20          2.00         0.59 o                         
   1  -5  15         26.01         29.07         1.99 o                         
   2  -5  15          2.51          6.36         3.97 o                         
   3  -5  15          1.36          2.39         1.96 o                         
   4  -5  15          0.03          0.17         1.10 o                         
   5  -5  15          6.49          5.45         0.85 o                         
  -5  -4  15          8.37          7.74         1.03 o                         
  -4  -4  15          0.36          1.30         0.61 o                         
  -3  -4  15         15.76         13.27         1.02 o                         
  -2  -4  15          7.93         13.42         0.92 o                         
  -1  -4  15          8.99         14.73         0.99 o                         
   0  -4  15         14.23         18.73         1.11 o                         
   1  -4  15          2.76          4.66         0.67 o                         
   2  -4  15         15.81         14.92         1.57 o                         
   3  -4  15          3.29          3.22         3.38 o                         
   4  -4  15          1.79          8.83         3.62 o                         
   5  -4  15          1.30         -0.16         1.90 o                         
  -5  -3  15          6.66          9.14         0.84 o                         
  -4  -3  15          9.02         14.93         1.07 o                         
  -3  -3  15         25.28         30.60         1.53 o                         
  -2  -3  15         26.55         21.43         1.25 o                         
  -1  -3  15         11.54          9.93         0.86 o                         
   0  -3  15          6.06          5.91         0.72 o                         
   1  -3  15         35.68         42.66         1.52 o                         
   2  -3  15          3.16          3.39         0.80 o                         
   3  -3  15          9.08          9.37         3.12 o                         
   4  -3  15         24.11         23.94         6.23 o                         
   5  -3  15          8.66          8.18         1.32 o                         
  -6  -2  15         51.89         64.53         1.70 o                         
  -5  -2  15          0.13          0.11         1.05 o                         
  -4  -2  15          0.03          0.41         0.54 o                         
  -3  -2  15          0.83          0.99         0.66 o                         
  -2  -2  15          2.22          2.03         0.62 o                         
  -1  -2  15          3.96          3.62         0.65 o                         
   0  -2  15          5.69          5.35         0.72 o                         
   1  -2  15         51.57         61.02         2.37 o                         
   2  -2  15         61.49         58.75         3.79 o                         
   3  -2  15         39.38         43.94         2.81 o                         
   4  -2  15         61.55         63.61         8.39 o                         
   5  -2  15          9.24          7.26         0.79 o                         
  -6  -1  15          3.30          4.05         0.71 o                         
  -5  -1  15         14.30         13.83         1.06 o                         
  -4  -1  15          0.47          1.05         0.54 o                         
  -3  -1  15         45.97         46.97         1.79 o                         
  -2  -1  15          9.55          8.03         0.83 o                         
  -1  -1  15         61.38         57.33         2.22 o                         
   0  -1  15         71.62         77.65         2.66 o                         
   1  -1  15         43.99         45.27         2.93 o                         
   2  -1  15          0.52         -0.16         1.52 o                         
   3  -1  15          5.37          4.14         1.20 o                         
   4  -1  15         10.10         11.29         4.84 o                         
   5  -1  15         26.65         26.35         1.67 o                         
  -6   0  15          2.00          3.03         0.73 o                         
  -5   0  15          6.00          5.67         0.77 o                         
  -4   0  15          2.65          1.05         0.56 o                         
  -3   0  15          0.37          0.30         0.65 o                         
  -2   0  15          0.33         -0.67         0.67 o                         
  -1   0  15         11.72         12.10         1.15 o                         
   0   0  15          2.18          3.31         1.21 o                         
   1   0  15          1.75          1.74         1.51 o                         
   2   0  15          7.30          6.17         1.71 o                         
   3   0  15          8.16          8.37         2.05 o                         
   4   0  15          0.86          4.87         1.54 o                         
  -7   1  15          0.03          0.17         1.48 o                         
  -6   1  15         12.12         15.30         1.17 o                         
  -5   1  15         73.29         64.34         2.54 o                         
  -4   1  15         47.42         47.88         1.70 o                         
  -3   1  15          6.65          7.50         0.95 o                         
  -2   1  15          2.26          3.03         0.79 o                         
  -1   1  15         16.01         14.58         1.55 o                         
   0   1  15          4.02          4.57         1.23 o                         
   1   1  15          7.77          9.16         1.44 o                         
   2   1  15         10.03          9.20         1.52 o                         
   3   1  15          2.92          5.41         0.97 o                         
   4   1  15         19.31         21.17         1.97 o                         
  -7   2  15          3.90          5.35         1.31 o                         
  -6   2  15          1.45          0.30         0.72 o                         
  -5   2  15         20.05         21.81         1.60 o                         
  -4   2  15          0.82          1.38         0.83 o                         
  -3   2  15          5.42          4.60         0.80 o                         
  -2   2  15          3.23          5.81         1.05 o                         
  -1   2  15          0.11          0.81         1.15 o                         
   0   2  15         18.99         18.41         2.97 o                         
   1   2  15        105.84        115.73         7.93 o                         
   2   2  15         14.51         14.77         1.58 o                         
   3   2  15          7.12          6.65         0.92 o                         
  -7   3  15         14.32         14.60         1.85 o                         
  -6   3  15         85.74         93.04         3.18 o                         
  -5   3  15         15.77         17.19         1.72 o                         
  -4   3  15         18.93         15.21         1.84 o                         
  -3   3  15          7.48          7.14         1.27 o                         
  -2   3  15         34.67         35.24         3.35 o                         
  -1   3  15          7.16          9.58         2.08 o                         
   0   3  15          5.85          7.85         2.81 o                         
   1   3  15          0.06         -2.15         2.15 o                         
   2   3  15          0.04          4.73         1.37 o                         
  -6   4  15          0.34         -0.56         0.71 o                         
  -5   4  15         29.01         25.72         1.92 o                         
  -4   4  15         42.53         43.61         2.62 o                         
  -3   4  15          0.11          1.03         1.10 o                         
  -2   4  15          3.27          2.97         3.22 o                         
  -1   4  15         20.48         21.81         3.37 o                         
   0   4  15         38.77         38.77         2.69 o                         
   1   4  15          3.99          2.07         1.19 o                         
  -6   5  15          3.56          4.92         1.14 o                         
  -5   5  15         10.90         14.23         1.35 o                         
  -4   5  15          0.00         -0.31         0.90 o                         
  -3   5  15         26.39         29.04         2.54 o                         
  -2   5  15         25.35         30.51         2.46 o                         
  -1   5  15         34.36         40.43         2.35 o                         
  -5   6  15         26.00         24.63         2.44 o                         
  -4   6  15          0.10          0.50         0.82 o                         
  -3   6  15          5.96          8.01         1.08 o                         
  -2   6  15          7.73          9.31         1.51 o                         
   1  -8  16         11.10         13.80         1.21 o                         
   2  -8  16          2.29          2.08         0.58 o                         
   3  -8  16          1.64          0.15         0.43 o                         
  -1  -7  16          0.73          0.47         0.41 o                         
   0  -7  16          0.44          0.33         0.39 o                         
   1  -7  16          1.19          2.24         0.70 o                         
   2  -7  16          1.57          2.42         1.13 o                         
   3  -7  16          1.41          1.65         0.84 o                         
   4  -7  16         10.23         14.12         1.09 o                         
  -2  -6  16          0.18          0.66         0.38 o                         
  -1  -6  16          0.41          0.60         0.47 o                         
   0  -6  16          7.57          8.14         0.94 o                         
   1  -6  16          0.44         -0.18         0.76 o                         
   2  -6  16          4.11          3.75         0.84 o                         
   3  -6  16          0.09         -0.54         2.10 o                         
   4  -6  16          3.65          1.91         1.50 o                         
   5  -6  16          6.80          7.30         1.51 o                         
  -3  -5  16         21.53         25.54         1.40 o                         
  -2  -5  16          8.80         11.97         0.93 o                         
  -1  -5  16          7.70          5.40         0.65 o                         
   0  -5  16          1.28          0.69         0.59 o                         
   1  -5  16         28.68         28.74         1.93 o                         
   2  -5  16         11.83         13.35         1.61 o                         
   3  -5  16          0.63          2.10         0.83 o                         
   4  -5  16          2.17          1.41         3.31 o                         
   5  -5  16          2.10         -1.05         1.46 o                         
  -4  -4  16          1.83          3.68         0.64 o                         
  -3  -4  16          2.22          1.36         0.63 o                         
  -2  -4  16          6.98          6.75         0.67 o                         
  -1  -4  16          4.61          5.26         0.62 o                         
   0  -4  16          1.87          3.37         0.60 o                         
   1  -4  16          0.04          2.78         0.62 o                         
   2  -4  16         21.97         19.99         2.26 o                         
   3  -4  16          6.54         10.88         7.26 o                         
   4  -4  16         44.32         51.97         4.64 o                         
   5  -4  16         10.65          3.67         1.19 o                         
  -5  -3  16          4.03          3.78         0.82 o                         
  -4  -3  16         12.75          8.39         0.86 o                         
  -3  -3  16          8.49         11.85         1.03 o                         
  -2  -3  16          1.69          1.52         0.59 o                         
  -1  -3  16          0.39          1.72         0.69 o                         
   0  -3  16         35.80         39.25         1.45 o                         
   1  -3  16        171.07        177.53         4.02 o                         
   2  -3  16          0.34          4.60         2.20 o                         
   3  -3  16          0.03          9.70         3.80 o                         
   4  -3  16          0.75         17.35         3.27 o                         
   5  -3  16          2.31          0.96         1.15 o                         
  -5  -2  16          7.66          7.93         0.93 o                         
  -4  -2  16         25.52         23.96         1.20 o                         
  -3  -2  16          7.51          6.35         0.93 o                         
  -2  -2  16          1.39          1.05         0.64 o                         
  -1  -2  16         15.52         13.94         1.07 o                         
   0  -2  16         40.37         36.46         1.48 o                         
   1  -2  16         56.83         49.24         2.43 o                         
   2  -2  16          4.60          2.52         1.15 o                         
   3  -2  16          0.16          4.73         2.00 o                         
   4  -2  16         44.36         43.93         8.65 o                         
  -6  -1  16          1.40          0.80         0.65 o                         
  -5  -1  16          0.17          0.13         0.57 o                         
  -4  -1  16          0.49         -0.28         0.55 o                         
  -3  -1  16         62.17         62.03         2.06 o                         
  -2  -1  16         10.65         13.16         1.16 o                         
  -1  -1  16          3.75          3.64         0.77 o                         
   0  -1  16        159.48        168.23         4.12 o                         
   1  -1  16         22.77         20.23         1.86 o                         
   2  -1  16          2.47          4.20         1.50 o                         
   3  -1  16         36.31         36.76         5.50 o                         
   4  -1  16          0.05          3.33         3.43 o                         
  -6   0  16          0.36          0.68         0.90 o                         
  -5   0  16          5.33          5.27         0.76 o                         
  -4   0  16         58.75         53.08         1.87 o                         
  -3   0  16         15.71         13.99         1.10 o                         
  -2   0  16          1.82          1.45         0.72 o                         
  -1   0  16          2.32          2.13         0.78 o                         
   0   0  16         73.88         74.33         3.59 o                         
   1   0  16         65.22         65.47         3.77 o                         
   2   0  16          8.86          7.42         1.20 o                         
   3   0  16         15.21         16.46         5.04 o                         
   4   0  16          2.63          3.45         0.71 o                         
  -6   1  16          0.36          0.38         0.96 o                         
  -5   1  16         34.68         36.32         2.11 o                         
  -4   1  16          5.19          5.06         0.80 o                         
  -3   1  16          0.84         -0.25         0.66 o                         
  -2   1  16          6.90          9.09         1.08 o                         
  -1   1  16         84.54         90.75         3.90 o                         
   0   1  16          0.40          2.43         1.22 o                         
   1   1  16         21.11         21.08         2.13 o                         
   2   1  16          3.74          3.74         1.11 o                         
   3   1  16          0.04          2.25         4.03 o                         
  -6   2  16         32.72         29.66         1.56 o                         
  -5   2  16          1.72          1.48         0.71 o                         
  -4   2  16         48.52         43.45         2.11 o                         
  -3   2  16         59.61         64.79         2.25 o                         
  -2   2  16         73.48         75.72         2.94 o                         
  -1   2  16         20.55         22.07         1.95 o                         
   0   2  16          0.49         -0.62         1.37 o                         
   1   2  16         12.63         11.56         2.58 o                         
   2   2  16          4.15          4.18         0.94 o                         
  -6   3  16          1.58          1.11         0.86 o                         
  -5   3  16         40.27         43.31         2.26 o                         
  -4   3  16         17.99         22.73         2.39 o                         
  -3   3  16         18.44         19.19         1.87 o                         
  -2   3  16          0.49         -1.32         1.32 o                         
  -1   3  16         41.85         47.36         3.39 o                         
   0   3  16         36.95         36.90         3.94 o                         
   1   3  16         19.74         17.68         2.42 o                         
  -6   4  16          0.58          2.46         1.17 o                         
  -5   4  16          1.84          0.66         2.19 o                         
  -4   4  16          4.15          2.71         0.92 o                         
  -3   4  16          2.01          1.66         1.09 o                         
  -2   4  16         15.36         16.93         2.83 o                         
  -1   4  16          1.71          6.91         3.68 o                         
   0   4  16          7.57          4.33         1.35 o                         
  -5   5  16          3.20          3.15         1.25 o                         
  -4   5  16          0.54          0.68         1.08 o                         
  -3   5  16         24.14         22.89         1.80 o                         
  -2   5  16          2.01          3.20         1.52 o                         
   1  -7  17          6.91          5.51         0.86 o                         
   2  -7  17         18.95         18.92         1.45 o                         
  -1  -6  17          0.03          0.28         0.38 o                         
   0  -6  17         18.10         21.22         1.01 o                         
   1  -6  17          2.86          5.84         1.13 o                         
   2  -6  17         13.03         13.98         1.51 o                         
   3  -6  17          2.82          3.65         0.71 o                         
  -2  -5  17          9.80         11.51         0.94 o                         
  -1  -5  17          9.46         12.91         0.79 o                         
   0  -5  17         41.61         51.43         1.77 o                         
   1  -5  17         11.46         13.37         1.74 o                         
   2  -5  17          2.65          2.12         1.02 o                         
   3  -5  17          4.01          3.35         2.36 o                         
   4  -5  17         13.21         11.07         1.72 o                         
  -3  -4  17         56.57         58.26         2.04 o                         
  -2  -4  17          0.68          0.48         0.53 o                         
  -1  -4  17          0.41          0.42         0.46 o                         
   0  -4  17          0.05          0.29         0.47 o                         
   1  -4  17          3.59          5.41         1.94 o                         
   2  -4  17          2.59          5.30         4.30 o                         
   3  -4  17         10.57         12.36         2.73 o                         
   4  -4  17          1.85         -1.83         1.83 o                         
  -4  -3  17          0.09          0.52         0.36 o                         
  -3  -3  17          3.38          2.44         0.61 o                         
  -2  -3  17          9.57         11.70         1.10 o                         
  -1  -3  17          0.14          1.71         0.53 o                         
   0  -3  17          0.58          1.64         0.53 o                         
   1  -3  17         58.14         62.44         2.59 o                         
   2  -3  17         14.83         23.41         2.60 o                         
   3  -3  17          0.05         11.13         2.95 o                         
   4  -3  17          0.44         -1.40         1.40 o                         
  -4  -2  17          4.62          6.22         0.72 o                         
  -3  -2  17         14.05         10.33         0.96 o                         
  -2  -2  17          2.97          3.71         0.70 o                         
  -1  -2  17          2.41          4.00         0.61 o                         
   0  -2  17         13.01         18.09         1.24 o                         
   1  -2  17         56.44         65.45         4.17 o                         
   2  -2  17          1.03          2.89         3.68 o                         
   3  -2  17          0.62         13.03         3.13 o                         
  -5  -1  17          0.98          0.66         0.51 o                         
  -4  -1  17          0.88          2.02         0.63 o                         
  -3  -1  17         20.48         20.96         1.21 o                         
  -2  -1  17          0.79          1.40         0.68 o                         
  -1  -1  17          0.03          0.64         0.83 o                         
   0  -1  17          1.28          0.11         1.04 o                         
   1  -1  17          2.15          2.30         1.44 o                         
   2  -1  17          6.22         11.48         2.70 o                         
   3  -1  17         32.69         47.98         4.16 o                         
  -5   0  17         25.18         20.35         1.27 o                         
  -4   0  17          6.46          7.20         1.02 o                         
  -3   0  17          4.27          5.14         0.88 o                         
  -2   0  17          7.32          8.36         1.06 o                         
  -1   0  17         13.27         12.43         1.13 o                         
   0   0  17          8.25          8.14         2.50 o                         
   1   0  17          2.54         -0.04         1.97 o                         
   2   0  17          4.70          7.45         2.27 o                         
  -5   1  17          1.21          2.70         0.83 o                         
  -4   1  17          7.06          8.51         0.90 o                         
  -3   1  17          0.17          0.49         0.65 o                         
  -2   1  17         34.27         36.20         1.94 o                         
  -1   1  17          4.51          7.52         1.30 o                         
   0   1  17          2.55          3.25         3.65 o                         
   1   1  17         43.58         42.78         2.75 o                         
   2   1  17          0.84          4.36         1.73 o                         
  -5   2  17         37.33         39.36         3.54 o                         
  -4   2  17         17.40         18.78         1.58 o                         
  -3   2  17         19.21         20.69         1.38 o                         
  -2   2  17         12.52         13.24         1.38 o                         
  -1   2  17          0.58          0.79         2.30 o                         
   0   2  17          0.10         -0.62         2.42 o                         
   1   2  17          0.88          0.69         1.25 o                         
  -5   3  17          3.86          5.10         1.59 o                         
  -4   3  17          8.92         11.21         1.51 o                         
  -3   3  17          0.17         -0.81         0.98 o                         
  -2   3  17          0.08         -0.67         1.03 o                         
  -1   3  17          5.03          6.56         1.27 o                         
   0   3  17          1.65          0.87         1.22 o                         
  -4   4  17          1.05          2.44         1.25 o                         
  -3   4  17          0.96          2.42         1.38 o                         
  -2   4  17          8.66          9.19         0.96 o                         
   1  -6  18          0.02          0.21         0.46 o                         
  -1  -5  18          0.79          1.75         0.62 o                         
   0  -5  18          0.18          1.66         1.58 o                         
   1  -5  18          0.21         -0.54         0.60 o                         
   2  -5  18          1.91          1.41         0.59 o                         
  -2  -4  18          1.62          2.58         0.64 o                         
  -1  -4  18          3.76          5.52         0.77 o                         
   0  -4  18          0.09          1.89         0.98 o                         
   1  -4  18         23.72         21.10         1.69 o                         
   2  -4  18          2.96         -0.05         1.29 o                         
   3  -4  18          3.37         -1.40         1.40 o                         
  -3  -3  18          3.36          3.73         0.52 o                         
  -2  -3  18         16.49         15.30         1.02 o                         
  -1  -3  18          0.06          1.19         0.72 o                         
   0  -3  18          2.22          4.18         0.73 o                         
   1  -3  18          1.84          8.60         2.84 o                         
   2  -3  18          0.08          8.28         2.40 o                         
   3  -3  18          1.94          2.46         1.24 o                         
  -3  -2  18         16.09         15.34         0.99 o                         
  -2  -2  18          4.80          6.05         0.83 o                         
  -1  -2  18          1.17          1.19         0.78 o                         
   0  -2  18          3.86          2.61         1.21 o                         
   1  -2  18          0.05          3.82         3.82 o                         
   2  -2  18          6.04         17.96         2.88 o                         
   3  -2  18          0.05          3.61         1.39 o                         
  -4  -1  18          2.41          1.42         0.56 o                         
  -3  -1  18          4.54          6.21         0.89 o                         
  -2  -1  18          2.44          2.94         1.04 o                         
  -1  -1  18          0.36          0.64         0.84 o                         
   0  -1  18         62.57         61.23         3.49 o                         
   1  -1  18         31.75         35.54         2.63 o                         
   2  -1  18          0.45         11.97         2.41 o                         
  -4   0  18         18.26         17.75         1.06 o                         
  -3   0  18          0.88          2.47         0.69 o                         
  -2   0  18          1.78          2.19         0.91 o                         
  -1   0  18         21.10         18.73         1.53 o                         
   0   0  18         19.62         15.66         2.98 o                         
   1   0  18         26.84         24.71         2.86 o                         
   2   0  18          0.19          5.70         1.66 o                         
  -4   1  18          3.54          2.72         0.77 o                         
  -3   1  18         23.90         22.24         1.44 o                         
  -2   1  18         16.22         16.32         1.32 o                         
  -1   1  18         38.01         34.76         3.09 o                         
   0   1  18         19.69         20.03         1.84 o                         
   1   1  18          0.71          4.68         1.55 o                         
  -4   2  18          0.06         -0.13         0.95 o                         
  -3   2  18          0.89          0.48         0.82 o                         
  -2   2  18          0.04          0.65         1.43 o                         
  -1   2  18          1.35          1.52         1.91 o                         
   0   2  18         29.39         26.73         2.45 o                         
  -2  -2  19          0.31          2.24         0.82 o                         
  -1  -2  19          0.64          5.61         1.55 o                         
   0  -2  19          1.91          5.19         1.76 o                         
  -2  -1  19          7.93          8.21         0.98 o                         
  -1  -1  19         10.76         14.61         2.10 o                         
   0  -1  19         47.40         49.34         3.55 o                         
  -2   0  19         11.62         15.64         2.00 o                         
  -1   0  19          5.82          5.13         1.37 o                         
                                                                                
